# Supplementary material for: Gene Editing of Nicotiana benthamiana Architecture for Space‐Efficient Production of Recombinant Proteins in Closed Environments
Source: Plant Biotechnol J. 2026 May 14:10.1111/pbi.70685. Online ahead of print. doi: 10.1111/pbi.70685 (PMC13399606; doi:10.1111/pbi.70685)
Supplement: Supplementary file 3 — Dataset S1: Comparative proteomic dataset for the leaf proteomes of wild‐type line (WT) and mutant CCD lines. [file PBI-9999-0-s003.xlsx]

## Sheet: Explanations
Column header	Description
Accession	Protein accession identifier from Uniprot. Variant proteins are highlighted in yellow.
Protein.Names	Protein name from Uniprot
Genes	Gene name from Uniprot
First.Protein.Description	UniProt description for the head protein of the group
Pep_count	Number of peptides
MV_total	Number of sample for which no intensites was measured (and had to be replaced by a noise value)
Grp1_XX	Protein LFQ (normalized intensities) Values in grey are missing values replaced by a noise value
Grp1_YY
Grp1_ZZ
Grp2_XX
Grp2_YY
Grp2_ZZ
mean_Grp1	Mean intensity from all replicates in group1
RSD Grp1	Relative standard deviation for group1
mean_Grp2	Mean intensity from all replicates in group2
RSD Grp2	Relative standard deviation for group2
Ratio Grp1/Grp2	Ratio mean_grp1/ mean_grp2.
log2Rratio	log2(Ratio_grp1_grp2)
zscore	"z-score calculated as : (x - µ) / σ ; with x = log2(ratio_grp1_grp2); µ = average of all the log2(ratio_grp1_grp2) of the proteins; σ = standard deviation of all the log2(ratio_grp1_grp2)of all the proteins"
pval_Limma	Limma p-value (paired test for A-C, not paired for X-nonX)
qval_Limma	Limma q-value : adjusted p-value with Benjamini-Hochberg method for multiple testing

## Sheet: DIA041_MichaudD_20241118_Data
Accession	Protein.Names	Genes	First.Protein.Description	Pep_count	MV_total	WT1	WT2	WT3	WT4	R1	R2	R3	R4	M1	M2	M3	M4	mean WT	RSD WT	mean R	RSD R	mean M	RSD M	Ratio R/WT	log2Ratio R/WT	zscore R/WT	pval_Limma R/WT	qval_Limma R/WT	Ratio_g1_g2 M/WT	log2Ratio M/WT	zscore M/WT	pval_Limma M/WT	qval_Limma M/WT	Ratio_g1_g2 R/M	log2Ratio R/M	zscore R/M	pval_Limma R/M	qval_Limma R/M
A0A1U7Y9Z0;A0A1S3YU89	A0A1S3YU89_TOBAC;A0A1U7Y9Z0_NICSY	LOC104245912;LOC107779724	Probable polygalacturonase At1g80170	3	8	2.09045e+07	2.50019e+07	2.11809e+07	2.46995e+07	863029	1.078e+06	1.12078e+06	1.08425e+06	986870	1.09341e+06	995230	840783	2.29467e+07	0.0960892	1.03652e+06	0.113058	979073	0.106339	0.0451705	-4.46847	-11.0856	4.52593e-10	1.3184e-06	0.0426673	-4.55073	-8.27073	3.02307e-10	8.80016e-07
A0A1S3XP93;A0A1S4C2P9;A0A1U7WS27	A0A1S3XP93_TOBAC;A0A1S4C2P9_TOBAC;A0A1U7WS27_NICSY	LOC104227049;LOC107767303;LOC107814438	ABC transporter F family member 5-like	2	5	1.08003e+06	1.21925e+06	1108312	1.17035e+06	1.21276e+07	1.00454e+07	1.01355e+07	1.20175e+07	1.01045e+07	1.09341e+06	7.96644e+06	2.281e+07	1.14449e+06	0.0546172	1.10815e+07	0.103401	1.04936e+07	0.863988	9.68252	3.27538	8.21387	1.15394e-09	1.55533e-06	9.16884	3.19674	5.93695	0.016165	0.131526	1.05602	0.0786437	0.175726	0.414235	0.876262
A0A1J6HXY0	A0A1J6HXY0_NICAT	OPR3	12-oxophytodienoate reductase 3	2	4	4.41799e+07	7.37523e+07	6.99825e+07	5.7956e+07	863029	1.078e+06	1.12078e+06	1.08425e+06	6.06841e+07	6.89439e+07	7.22097e+07	5.85523e+07	6.14677e+07	0.217176	1.03652e+06	0.113058	6.50975e+07	0.100222	0.0168628	-5.89001	-14.6284	1.60178e-09	1.55533e-06	1.05905	0.0827746	0.226412	0.558019	0.753229	0.0159225	-5.97279	-15.8139	6.4766e-11	1.87951e-07
A0A1J6HXY0;A0A1S3Z4R9;A0A1U7VXV1	A0A1J6HXY0_NICAT;A0A1S3Z4R9_TOBAC;A0A1U7VXV1_NICSY	LOC104221778;LOC107782790;OPR3	12-oxophytodienoate reductase 3	7	0	8.86644e+07	1.02215e+08	9.25289e+07	7.84928e+07	3.46811e+07	4.05458e+07	4.32204e+07	3.6328e+07	9.6457e+07	1.04264e+08	1.13201e+08	1.15373e+08	9.04752e+07	0.108462	3.86938e+07	0.100779	1.07324e+08	0.0810124	0.427673	-1.22542	-3.00316	5.91486e-06	0.00430749	1.18622	0.246375	0.52643	0.0463142	0.212316	0.360534	-1.47179	-3.92097	7.76493e-07	0.000563346
A0A1J6I443;A0A1S4BC37;A0A1S4CGT1;A0A1U7W2G3	A0A1J6I443_NICAT;A0A1S4BC37_TOBAC;A0A1S4CGT1_TOBAC;A0A1U7W2G3_NICSY	DRT101;LOC104223132;LOC107806772;LOC107818790	Phosphoacetylglucosamine mutase	2	5	1.08003e+06	1.21925e+06	3.00306e+06	1.17035e+06	8.82857e+06	1.40399e+07	9.97788e+06	1.14197e+07	986870	1.09341e+06	3.33854e+06	3.25468e+06	1.61817e+06	0.571669	1.10665e+07	0.203126	2.16837e+06	0.601348	6.83889	2.77376	6.96371	3.57446e-05	0.0208248						5.10359	2.35151	6.18129	0.000595254	0.215928
A0A1S4BJD7;A0A1S4BJI7;A0A1U7YTY2;A0A1U7YV66;A0A1S4A5W9;A0A1U7WK44;A0A1U7WSQ2;A0A1J6J8U2;A0A1S4C126;A0A1S4C128;O81533	A0A1J6J8U2_NICAT;A0A1S4A5W9_TOBAC;A0A1S4BJD7_TOBAC;A0A1S4BJI7_TOBAC;A0A1S4C126_TOBAC;A0A1S4C128_TOBAC;A0A1U7WK44_NICSY;A0A1U7WSQ2_NICSY;A0A1U7YTY2_NICSY;A0A1U7YV66_NICSY;O81533_TOBAC	ASA1;ASA2;LOC104229392;LOC104248158;LOC107794054;LOC107808972;LOC107814050	anthranilate synthase	2	0	3.87419e+07	4.61922e+07	4.38032e+07	4.29553e+07	2.90694e+07	3.01056e+07	2.66631e+07	2.61025e+07	2.92638e+07	2.68186e+07	3.46845e+07	2.32888e+07	4.29231e+07	0.072366	2.79852e+07	0.068312	2.85139e+07	0.167965	0.651983	-0.617093	-1.48708	0.000120641	0.0585712	0.664302	-0.590088	-1.00752	0.00193393	0.0589843	0.981455	-0.0270054	-0.103429	0.913128	0.989317
A0A1J6IS94;A0A1S4D6R7;A0A1U7VDM6	A0A1J6IS94_NICAT;A0A1S4D6R7_TOBAC;A0A1U7VDM6_NICSY	AGPS1;LOC104215019;LOC107826565	Glucose-1-phosphate adenylyltransferase	12	0	1.41615e+08	1.56756e+08	1.87062e+08	1.25419e+08	8.34489e+07	8.71175e+07	8.67593e+07	7.20054e+07	1.21118e+08	1.04791e+08	1.02007e+08	1.15143e+08	1.52713e+08	0.171772	8.23328e+07	0.0859953	1.10765e+08	0.080538	0.539135	-0.891282	-2.17042	0.000230772	0.0960342	0.725313	-0.463325	-0.775051	0.0102113	0.103212	0.743313	-0.427958	-1.16286	0.0022069	0.320222
A0A1J6J8C6;A0A1S3YM97;A0A1U7WZ06	A0A1J6J8C6_NICAT;A0A1S3YM97_TOBAC;A0A1U7WZ06_NICSY	A4A49_37871;LOC104231273;LOC107777774	Neutral ceramidase	5	0	7.32851e+07	7.75146e+07	6.2193e+07	6.96001e+07	4.43152e+07	4.37054e+07	5.33897e+07	4.68833e+07	3.58585e+07	4.91508e+07	5.30298e+07	5.22155e+07	7.06482e+07	0.0919834	4.70734e+07	0.0941148	4.75636e+07	0.167778	0.666307	-0.585741	-1.40894	0.000498306	0.181446	0.673246	-0.570793	-0.972133	0.00408094	0.0711354	0.989693	-0.0149474	-0.0715679	0.987051	0.993211
A0A1S4AGF8;A0A1U7VGJ2	A0A1S4AGF8_TOBAC;A0A1U7VGJ2_NICSY	LOC104213619;LOC107797157	Isoamylase 2, chloroplastic-like	2	4	1.36671e+07	1.44579e+07	1.55528e+07	1.41054e+07	863029	1.078e+06	1.12078e+06	6.179e+06	986870	1.35132e+07	1.60708e+07	1.38934e+07	1.44458e+07	0.0557787	2.3102e+06	1.11751	1.11161e+07	0.61588	0.159922	-2.64456	-6.53999	0.000749465	0.242577	0.7695	-0.378006	-0.61859	0.297587	0.54391	0.207825	-2.26656	-6.02096	0.0697412	0.715673
A0A1S3YGC9	A0A1S3YGC9_TOBAC	LOC107775735	Isoamylase 2, chloroplastic-like	2	4	2.03118e+07	3.18905e+07	7.49364e+06	2.16367e+07	863029	1.078e+06	5.73956e+06	1.08425e+06	986870	2.42129e+07	2.48319e+07	1.32278e+07	2.03332e+07	0.49191	2.19121e+06	1.08059	1.58149e+07	0.710145	0.107765	-3.21403	-7.95925	0.00104946	0.267269	0.777787	-0.362553	-0.590251	0.404327	0.641414	0.138554	-2.85148	-7.5665	0.0537331	0.710633
A0A1S3ZKM9;A0A1U7YXY2	A0A1S3ZKM9_TOBAC;A0A1U7YXY2_NICSY	LOC104248933;LOC107787974	Obg-like ATPase 1	16	0	1.45443e+08	1.37774e+08	1.62311e+08	1.52241e+08	1.90265e+08	1.91269e+08	1.93993e+08	2.10742e+08	1.9908e+08	1.73609e+08	1.78289e+08	2.27227e+08	1.49442e+08	0.0697093	1.96567e+08	0.0487369	1.94551e+08	0.125599	1.31534	0.395435	1.03638	0.00114412	0.267269	1.30185	0.380562	0.77251	0.0087176	0.095402	1.01036	0.0148728	0.00722535	0.833204	0.975285
A0A1J6I8A1;A0A1S3XCU2;A0A1S3XD39;A0A1U7YA56;A0A1U7YCZ1;A0A1U7YP44	A0A1J6I8A1_NICAT;A0A1S3XCU2_TOBAC;A0A1S3XD39_TOBAC;A0A1U7YA56_NICSY;A0A1U7YCZ1_NICSY;A0A1U7YP44_NICSY	GSTL3_1;LOC104246814;LOC107763767	Glutathione s-transferase l3	4	0	2.36099e+07	2.46006e+07	3.49135e+07	2.35733e+07	1.79235e+07	1.54893e+07	1.4064e+07	1.56968e+07	1.12686e+07	1.64886e+07	1.23019e+07	1.55329e+07	2.66743e+07	0.206691	1.57934e+07	0.100977	1.3898e+07	0.180338	0.592082	-0.756131	-1.83359	0.0012496	0.267269	0.521026	-0.940573	-1.65025	0.000901172	0.0501484	1.13638	0.184442	0.455277	0.211906	0.806694
A0A1J6IWR4;A0A1S3Z0M9;A0A1S3Z0X9;A0A1S4C4P7;A0A1U7YIG9;A0A1U7YIH4;A0A314KLT2	A0A1J6IWR4_NICAT;A0A1S3Z0M9_TOBAC;A0A1S3Z0X9_TOBAC;A0A1S4C4P7_TOBAC;A0A1U7YIG9_NICSY;A0A1U7YIH4_NICSY;A0A314KLT2_NICAT	A4A49_37591;A4A49_60297;LOC104247417;LOC107781770;LOC107815122	Small nuclear ribonucleoprotein Sm D2	2	0	1.20803e+07	1.43204e+07	1.4776e+07	1.7078e+07	4.6986e+06	9.39111e+06	6.4324e+06	3.95726e+06	8.47818e+06	5.47717e+06	9.44769e+06	7.51001e+06	1.45637e+07	0.140681	6.11984e+06	0.394606	7.72826e+06	0.219513	0.420213	-1.25081	-3.06644	0.00127597	0.267269	0.530653	-0.914159	-1.60181	0.00118977	0.0532832	0.791878	-0.33665	-0.921598	0.224257	0.806694
A0A1J6IR95;A0A1S4C620;A0A1U7WML0	A0A1J6IR95_NICAT;A0A1S4C620_TOBAC;A0A1U7WML0_NICSY	E4;LOC104228962;LOC107815479	peptide-methionine (S)-S-oxide reductase	2	0	6.80891e+06	9.948e+06	9.48594e+06	8.59926e+06	5.6221e+06	5.02499e+06	5.52861e+06	5.93318e+06	4.06195e+06	5.18825e+06	4.49788e+06	4.5142e+06	8.71053e+06	0.159092	5.52722e+06	0.0681806	4.56557e+06	0.101843	0.634545	-0.656206	-1.58455	0.0012845	0.267269	0.524144	-0.931965	-1.63447	0.000197517	0.0261351	1.21063	0.275758	0.696559	0.0204625	0.590128
A0A1S4BYT0;A0A1U7WHX1;A0A1S3X946	A0A1S3X946_TOBAC;A0A1S4BYT0_TOBAC;A0A1U7WHX1_NICSY	LOC104226537;LOC107762606;LOC107813322	Abscisic acid receptor PYR1-like	4	0	1.2693e+08	1.25192e+08	1.01859e+08	1.14622e+08	8.41684e+07	9.02487e+07	8.67624e+07	8.50797e+07	6.71405e+07	6.41671e+07	7.3241e+07	5.96107e+07	1.17151e+08	0.0986283	8.65648e+07	0.0309679	6.60398e+07	0.0865059	0.738918	-0.436514	-1.03703	0.00142588	0.27335	0.563717	-0.826958	-1.4419	5.64655e-05	0.0182634	1.3108	0.390444	0.999591	0.00136447	0.255131
A0A1S3XZ38;A0A1U7X365	A0A1S3XZ38_TOBAC;A0A1U7X365_NICSY	LOC104234662;LOC107770380	Clavaminate synthase-like protein At3g21360	4	0	5.18101e+07	4.98424e+07	6.47767e+07	4.85807e+07	3.84232e+07	2.88723e+07	3.19389e+07	3.78178e+07	3.88953e+07	3.53036e+07	3.48473e+07	3.71646e+07	5.37525e+07	0.138945	3.42631e+07	0.135231	3.65527e+07	0.0507671	0.637423	-0.649677	-1.56828	0.00150141	0.27335	0.680019	-0.556352	-0.945649	0.001059	0.0505202	0.93736	-0.0933251	-0.278664	0.376987	0.867683
A0A1S3XJV2;A0A1S4CBK2;A0A1U7XNJ1;A0A314KII4	A0A1S3XJV2_TOBAC;A0A1S4CBK2_TOBAC;A0A1U7XNJ1_NICSY;A0A314KII4_NICAT	FKBP16-3;LOC104240467;LOC107765998;LOC107817220	peptidylprolyl isomerase	3	0	5.10174e+08	5.62681e+08	4.96689e+08	4.93456e+08	4.06986e+08	3.61014e+08	4.28279e+08	4.04388e+08	3.06407e+08	3.71284e+08	3.4372e+08	3.4214e+08	5.1575e+08	0.0622672	4.00167e+08	0.0704971	3.40888e+08	0.0780267	0.775893	-0.36607	-0.861469	0.0025182	0.386508	0.660955	-0.597375	-1.02088	0.000147655	0.0241877	1.1739	0.231305	0.5791	0.0307744	0.671182
A0A1S3YGC9;A0A1S4AGF8;A0A1U7VGJ2	A0A1S3YGC9_TOBAC;A0A1S4AGF8_TOBAC;A0A1U7VGJ2_NICSY	LOC104213619;LOC107775735;LOC107797157	Isoamylase 2, chloroplastic-like	4	0	2.17485e+07	2.88051e+07	2.52751e+07	3.26793e+07	1.5683e+07	1.25741e+07	1.98418e+07	1.60964e+07	2.40121e+07	2.25771e+07	3.64334e+07	3.19702e+07	2.7127e+07	0.172907	1.60488e+07	0.185527	2.87482e+07	0.228944	0.591618	-0.757261	-1.83641	0.0026339	0.386508	1.05976	0.0837415	0.228186	0.720058	0.861438	0.558256	-0.841002	-2.25424	0.00339484	0.375789
A0A1J6J761;A0A1S3X8C1;A0A1S3X8Y5;A0A1U7VY54;A0A1U7W6L3	A0A1J6J761_NICAT;A0A1S3X8C1_TOBAC;A0A1S3X8Y5_TOBAC;A0A1U7VY54_NICSY;A0A1U7W6L3_NICSY	GSTZ5;LOC104220686;LOC107762421	Protein in2-1-like b	4	0	5.27004e+07	6.43086e+07	5.64677e+07	5.40273e+07	4.55548e+07	4.0959e+07	3.93476e+07	4.53764e+07	5.24945e+07	4.6576e+07	4.72397e+07	5.904e+07	5.6876e+07	0.0913371	4.28094e+07	0.073294	5.13376e+07	0.112535	0.75268	-0.409892	-0.970682	0.00264395	0.386508	0.902622	-0.147806	-0.196438	0.200944	0.454616	0.833881	-0.262086	-0.724578	0.0353293	0.686628
A0A1J6IS94	A0A1J6IS94_NICAT	AGPS1	Glucose-1-phosphate adenylyltransferase	2	0	2.73638e+07	3.81101e+07	4.81448e+07	2.76591e+07	6.44293e+06	1.7517e+07	1.08572e+07	3.57962e+06	1.22692e+07	6.04042e+06	1.06835e+07	7.18977e+06	3.53194e+07	0.280404	9.59917e+06	0.632164	9.04571e+06	0.322616	0.271782	-1.87948	-4.63323	0.00265368	0.386508	0.256112	-1.96516	-3.52918	0.000136488	0.0241877	1.06118	0.0856758	0.194307	0.853534	0.978691
A0A1J6IAM7;A0A1S4B3E6;A0A1U7XE95	A0A1J6IAM7_NICAT;A0A1S4B3E6_TOBAC;A0A1U7XE95_NICSY	LOC104236866;LOC107804066;SUS1_1	Sucrose synthase	10	0	1.16424e+08	1.04249e+08	9.64767e+07	8.84097e+07	1.62492e+08	2.08399e+08	1.34237e+08	1.45739e+08	1.68402e+08	1.0046e+08	1.8377e+08	1.89105e+08	1.0139e+08	0.117646	1.62717e+08	0.200285	1.60434e+08	0.255149	1.60486	0.682447	1.75168	0.002797	0.387984	1.58235	0.662067	1.28875	0.0193723	0.142047	1.01423	0.0203798	0.0217764	0.858511	0.978848
A0A1U7VNY4;A0A1S4BW60;Q9XH13	A0A1S4BW60_TOBAC;A0A1U7VNY4_NICSY;Q9XH13_TOBAC	LOC104215837;LOC107812499	6,7-dimethyl-8-ribityllumazine synthase	3	0	1.96307e+08	2.34411e+08	2.1173e+08	2.19683e+08	1.74985e+08	1.69734e+08	1.73339e+08	1.53335e+08	1.74305e+08	1.71777e+08	1.82896e+08	1.8039e+08	2.15533e+08	0.073734	1.67848e+08	0.0591058	1.77342e+08	0.0291779	0.77876	-0.360749	-0.848207	0.00294631	0.390119	0.822808	-0.281372	-0.441378	0.00727796	0.0882756	0.946467	-0.0793765	-0.241808	0.277846	0.829536
A0A1S4BNL3;A0A1U7Y715	A0A1S4BNL3_TOBAC;A0A1U7Y715_NICSY	LOC104245916;LOC107810234	Elongation factor G, mitochondrial	9	0	3.33384e+07	2.89548e+07	3.64925e+07	3.33349e+07	4.79636e+07	4.64948e+07	3.87104e+07	4.46676e+07	5.696e+07	4.06387e+07	4.73914e+07	5.02641e+07	3.30301e+07	0.0937789	4.44591e+07	0.0913811	4.88135e+07	0.138601	1.34602	0.428696	1.11927	0.00356978	0.421537	1.47785	0.563498	1.10799	0.00216896	0.0599895	0.910795	-0.134802	-0.388257	0.321405	0.845449
A0A1S4D6U2;A0A1U7WR39;A0A1S4C1S1	A0A1S4C1S1_TOBAC;A0A1S4D6U2_TOBAC;A0A1U7WR39_NICSY	LOC104226781;LOC107814241;LOC107826615	peptidylprolyl isomerase	3	0	3.11917e+08	3.29054e+08	2.77673e+08	3.01967e+08	2.4881e+08	2.17136e+08	2.50447e+08	2.42518e+08	2.30377e+08	2.55089e+08	2.7114e+08	2.31826e+08	3.05153e+08	0.0703436	2.39728e+08	0.0644234	2.47108e+08	0.079395	0.785598	-0.348136	-0.816773	0.00372734	0.421537	0.809784	-0.304391	-0.483591	0.00970374	0.100525	0.970133	-0.0437452	-0.14766	0.631378	0.922272
A0A1S4B8J4;A0A1S4C4L0;A0A1U7VMT8;A0A314KUH6	A0A1S4B8J4_TOBAC;A0A1S4C4L0_TOBAC;A0A1U7VMT8_NICSY;A0A314KUH6_NICAT	A4A49_09762;LOC104218790;LOC107805650;LOC107815102	GTP-binding protein TypA/BipA homolog	15	0	4.89027e+07	3.80046e+07	5.72052e+07	4.88388e+07	7.52821e+07	6.38172e+07	7.72349e+07	1.0382e+08	8.53466e+07	4.96217e+07	4.78262e+07	1.91196e+08	4.82378e+07	0.163204	8.00385e+07	0.211436	9.34976e+07	0.720718	1.65925	0.730529	1.87151	0.00406149	0.421537	1.93826	0.954764	1.82551	0.134115	0.369356	0.856049	-0.224235	-0.624565	0.996681	0.998056
A0A1S3YD74;A0A1U7WL14;A0A314KWY4;A7U629	A0A1S3YD74_TOBAC;A0A1U7WL14_NICSY;A0A314KWY4_NICAT;A7U629_TOBAC	LOC104228490;LOC107774813;MSRB2;MsrB2	Peptide-methionine (R)-S-oxide reductase	4	0	7.96597e+07	1.19951e+08	7.65915e+07	7.93827e+07	3.53361e+07	6.63654e+07	3.42229e+07	2.52361e+07	4.6737e+07	5.63662e+07	5.90726e+07	4.46661e+07	8.88962e+07	0.233413	4.02901e+07	0.445816	5.17105e+07	0.13685	0.453227	-1.1417	-2.79451	0.00408379	0.421537	0.581695	-0.781665	-1.35884	0.00241961	0.0623316	0.779148	-0.36003	-0.983376	0.154905	0.754216
A0A1S4CZX0;A0A1S4CZY4;A0A1U7VCQ8;A0A1U7VLI5	A0A1S4CZX0_TOBAC;A0A1S4CZY4_TOBAC;A0A1U7VCQ8_NICSY;A0A1U7VLI5_NICSY	LOC104214698;LOC107824442	Probable polygalacturonase isoform X2	2	1	1.74805e+06	1.64185e+06	5.56992e+06	1.58792e+06	7.78271e+06	7.58617e+06	5.09043e+06	9.67825e+06	986870	2.06823e+06	4.69616e+06	8.39932e+06	2.63693e+06	0.741943	7.53439e+06	0.249877	4.03764e+06	0.816979	2.85726	1.51463	3.82567	0.00443318	0.421537	1.53119	0.614653	1.2018	0.578744	0.768668	1.86604	0.899977	2.34592	0.0764007	0.715673
A0A1J6JQI4;A0A1S3YYA2;A0A1U7Y691;D2CNC6	A0A1J6JQI4_NICAT;A0A1S3YYA2_TOBAC;A0A1U7Y691_NICSY;D2CNC6_TOBAC	LOC104243905;LOC107780755;SBT1.2A;SBT1.8_0	Subtilisin-like protease sbt1.8	4	0	9.58454e+06	7.87449e+06	9.61452e+06	6.67847e+06	5.77423e+06	6.03613e+06	5.80268e+06	5.98029e+06	4.21194e+06	6.94909e+06	6.53212e+06	5.78364e+06	8.438e+06	0.169161	5.89833e+06	0.0219438	5.8692e+06	0.205389	0.69902	-0.516594	-1.23661	0.00466618	0.421537	0.695567	-0.523738	-0.885841	0.0245213	0.155969	1.00496	0.00714404	-0.0131962	0.839245	0.976887
A0A1S4DHZ4;A0A1U7WD16;A0A1U7WE92	A0A1S4DHZ4_TOBAC;A0A1U7WD16_NICSY;A0A1U7WE92_NICSY	LOC104222915;LOC107830043	Probable quinone oxidoreductase	4	0	7.61502e+06	1.0717e+07	7.95451e+06	8.73265e+06	5.9081e+06	6.80111e+06	5.9974e+06	4.82822e+06	7.66822e+06	4.62614e+06	6.07013e+06	6.07933e+06	8.7548e+06	0.158689	5.88371e+06	0.1377	6.11095e+06	0.203346	0.672055	-0.573349	-1.37805	0.00469701	0.421537	0.698011	-0.518677	-0.87656	0.0171414	0.134686	0.962814	-0.0546714	-0.17653	0.809392	0.968185
A0A1U7WK94;Q8LSZ3	A0A1U7WK94_NICSY;Q8LSZ3_TOBAC	LOC104224690;POR1	NADPH-protochlorophyllide oxidoreductase	8	0	7.6708e+07	6.599e+07	7.83915e+07	9.20424e+07	1.146e+08	1.09758e+08	9.40587e+07	1.17649e+08	1.11985e+08	8.20841e+07	7.63565e+07	1.23423e+08	7.8283e+07	0.136576	1.09017e+08	0.0962034	9.84621e+07	0.231804	1.3926	0.477777	1.24159	0.00470649	0.421537	1.25777	0.33087	0.681382	0.128239	0.361535	1.10719	0.146906	0.356096	0.35183	0.853527
A0A1S4BEA1;A0A1U7WIQ0;A0A1S3Z4X2	A0A1S3Z4X2_TOBAC;A0A1S4BEA1_TOBAC;A0A1U7WIQ0_NICSY	LOC104224214;LOC107783069;LOC107807409	Methylecgonone reductase-like	6	0	2.3361e+08	2.09807e+08	2.23578e+08	2.37948e+08	2.89861e+08	2.58589e+08	3.1067e+08	2.77386e+08	2.44623e+08	2.94709e+08	2.76269e+08	2.95461e+08	2.26236e+08	0.0552385	2.84127e+08	0.0769759	2.77766e+08	0.0857243	1.25589	0.328707	0.870075	0.00487165	0.421537	1.22777	0.296041	0.617511	0.0112476	0.109504	1.0229	0.0326659	0.0542399	0.727133	0.944472
F2Z9R3;Q43793;A0A1S3ZF58;A0A314KHX6	A0A1S3ZF58_TOBAC;A0A314KHX6_NICAT;F2Z9R3_NICBE;G6PDC_TOBAC	G6PDC_1;LOC107786177;NbG6PDH-P2	Glucose-6-phosphate 1-dehydrogenase	9	0	7.10851e+07	6.59928e+07	6.68515e+07	6.26486e+07	9.69905e+07	7.70616e+07	8.24634e+07	1.01687e+08	1.08303e+08	8.50667e+07	8.63557e+07	1.11743e+08	6.66445e+07	0.0520897	8.95505e+07	0.130361	9.78671e+07	0.144239	1.3437	0.426216	1.11309	0.00490449	0.421537	1.46849	0.554338	1.09119	0.00161592	0.0560682	0.915022	-0.128121	-0.370606	0.385775	0.871781
A0A1S3XTL8;A0A1S3XTR7;A0A1U7YE49	A0A1S3XTL8_TOBAC;A0A1S3XTR7_TOBAC;A0A1U7YE49_NICSY	LOC104246167;LOC107768657	Uncharacterized protein LOC107768657 isoform X2	4	0	2.66946e+08	3.00487e+08	2.50965e+08	2.57942e+08	2.35322e+08	2.06374e+08	2.00842e+08	1.94031e+08	1.78568e+08	2.14464e+08	1.60297e+08	1.73523e+08	2.69085e+08	0.08151	2.09142e+08	0.0868715	1.81713e+08	0.127419	0.777235	-0.363577	-0.855255	0.00505133	0.421537	0.675299	-0.566401	-0.964078	0.0009747	0.0504313	1.15095	0.202824	0.503847	0.0990154	0.725741
A0A1S4AGN4;A0A1S4CAZ2;A0A1U7VUE1;A0A314KNE9;U3PJP9;A0A1J6KDA0;A0A1S4D5X6	A0A1J6KDA0_NICAT;A0A1S4AGN4_TOBAC;A0A1S4CAZ2_TOBAC;A0A1S4D5X6_TOBAC;A0A1U7VUE1_NICSY;A0A314KNE9_NICAT;U3PJP9_TOBAC	GME-1;GME1;LOC104217072;LOC107797479;LOC107817046;LOC107826294;OSI_5	Gdp-mannose 3,5-epimerase 1	13	0	2.39552e+09	3.66823e+09	2.36749e+09	2.82647e+09	1.48754e+09	2.08508e+09	1.62783e+09	1.09287e+09	1.11149e+09	1.06425e+09	1.34106e+09	9.05184e+08	2.81443e+09	0.215578	1.57333e+09	0.260273	1.1055e+09	0.16295	0.559022	-0.839023	-2.04018	0.00547231	0.421537	0.392797	-1.34815	-2.39768	8.33194e-05	0.0186571	1.42318	0.509123	1.31317	0.049864	0.710633
A0A1J6IB53;A0A1S4CN15	A0A1J6IB53_NICAT;A0A1S4CN15_TOBAC	A4A49_38540;LOC107820640	Stress-response ab barrel domain-containing protein	2	0	6.18142e+07	6.48812e+07	5.196e+07	5.05597e+07	4.28587e+07	4.43864e+07	4.44351e+07	4.38845e+07	3.46714e+07	3.04586e+07	4.73432e+07	4.36585e+07	5.73038e+07	0.124134	4.38912e+07	0.0166764	3.90329e+07	0.200093	0.765938	-0.3847	-0.907898	0.00555013	0.421537	0.681158	-0.553938	-0.941223	0.00904302	0.0967803	1.12447	0.169239	0.415104	0.217761	0.806694
A0A1S4CQ52;A0A1U7WVE0;A0A1U7WVE5;Q9XQP4;A0A314KJT2	A0A1S4CQ52_TOBAC;A0A1U7WVE0_NICSY;A0A1U7WVE5_NICSY;A0A314KJT2_NICAT;Q9XQP4_TOBAC	A4A49_24636;LOC104227965;LOC107821463	malate dehydrogenase	5	0	3.65417e+08	4.56376e+08	3.97325e+08	3.46341e+08	3.07901e+08	2.9668e+08	2.90311e+08	3.0782e+08	3.82014e+08	3.03651e+08	3.43413e+08	3.39723e+08	3.91365e+08	0.123094	3.00678e+08	0.0289077	3.422e+08	0.0936154	0.76828	-0.380296	-0.896924	0.00557987	0.421537	0.874376	-0.193674	-0.280552	0.133355	0.368669	0.87866	-0.186623	-0.525183	0.0615737	0.710633
B3F8I0;P09094;A0A1J6IC35;A0A1S3XFT6;A0A1U7XQW1;A0A0F7JLU6;A0A1S4DBQ6;A0A1U7WSS1;A0A0F7JIC2;A0A1U7XD50;A0A314L013;Q9XG67;A0A1S3ZUS3;A0A1S4DA75;A0A1U7VVC4;A0A314LCD0	A0A0F7JIC2_NICBE;A0A0F7JLU6_NICBE;A0A1J6IC35_NICAT;A0A1S3XFT6_TOBAC;A0A1S3ZUS3_TOBAC;A0A1S4DA75_TOBAC;A0A1S4DBQ6_TOBAC;A0A1U7VVC4_NICSY;A0A1U7WSS1_NICSY;A0A1U7XD50_NICSY;A0A1U7XQW1_NICSY;A0A314L013_NICAT;A0A314LCD0_NICAT;B3F8I0_NICLS;G3PC_TOBAC;Q9XG67_TOBAC	GAPC;GAPC1;GAPC2;GAPC2_0;GAPC2_1;GAPCP2_1;LOC104217736;LOC104229411;LOC104235487;LOC104239159;LOC107764636;LOC107790641;LOC107827613;LOC107828122;gapC	Glyceraldehyde-3-phosphate dehydrogenase	2	0	9.44641e+08	7.63452e+08	8.30189e+08	7.80104e+08	1.12523e+09	9.90565e+08	1.0104e+09	1.12399e+09	1.27896e+09	1.18043e+09	1.26395e+09	1.26741e+09	8.29597e+08	0.0985684	1.06255e+09	0.0678769	1.24769e+09	0.036305	1.2808	0.357044	0.940698	0.00565905	0.421537	1.50397	0.588776	1.15434	0.000175412	0.0255312	0.851612	-0.231732	-0.644374	0.0140364	0.532917
A0A1U7W4W5;A0A314LC03;A0A1S3YX15	A0A1S3YX15_TOBAC;A0A1U7W4W5_NICSY;A0A314LC03_NICAT	LOC104220191;LOC107780579;LSF2	Phosphoglucan phosphatase LSF2, chloroplastic	2	0	4.8837e+07	4.51806e+07	4.38938e+07	4.27147e+07	3.02068e+07	3.87234e+07	3.74251e+07	3.18288e+07	3.26609e+07	3.65454e+07	4.24639e+07	3.87939e+07	4.51565e+07	0.0587348	3.45461e+07	0.120459	3.7616e+07	0.109168	0.76503	-0.386413	-0.912167	0.00569934	0.421537	0.833014	-0.263587	-0.408762	0.0270423	0.162408	0.918387	-0.122826	-0.356614	0.326615	0.848558
A0A1J6IZH3;A0A1S3Z7I6;A0A1S4D2Y9;A0A1U7W649	A0A1J6IZH3_NICAT;A0A1S3Z7I6_TOBAC;A0A1S4D2Y9_TOBAC;A0A1U7W649_NICSY	A4A49_23307;LOC104225410;LOC107783919;LOC107825435	Thioredoxin-like 4, chloroplastic	4	0	1.11843e+08	1.35929e+08	1.24886e+08	1.16287e+08	9.08922e+07	9.45323e+07	1.00898e+08	1.02148e+08	9.15209e+07	1.1069e+08	5.16277e+07	1.06984e+08	1.22236e+08	0.0868251	9.71177e+07	0.0548205	9.02057e+07	0.299597	0.794509	-0.331865	-0.776221	0.00573441	0.421537	0.737963	-0.43838	-0.729307	0.0750918	0.27541	1.07662	0.106516	0.249372	0.505528	0.892905
A0A1J6KKZ7;A0A1S4ARC4	A0A1J6KKZ7_NICAT;A0A1S4ARC4_TOBAC	LOC107800464;SHM4_0	Serine hydroxymethyltransferase	8	0	6.26925e+08	5.63502e+08	5.8007e+08	5.99422e+08	7.29297e+08	7.46975e+08	6.7212e+08	7.03412e+08	8.11817e+08	7.0571e+08	8.33064e+08	7.16308e+08	5.9248e+08	0.0460004	7.12951e+08	0.0456873	7.66725e+08	0.0848559	1.20333	0.267037	0.71638	0.00585982	0.421537	1.29409	0.371943	0.756704	0.00266866	0.062657	0.929866	-0.104906	-0.309264	0.251612	0.814024
A0A1S4AGN4;A0A1S4CAZ2;A0A1U7VUE1;A0A314KNE9;U3PJP9	A0A1S4AGN4_TOBAC;A0A1S4CAZ2_TOBAC;A0A1U7VUE1_NICSY;A0A314KNE9_NICAT;U3PJP9_TOBAC	GME1;LOC104217072;LOC107797479;LOC107817046;OSI_5	GDP-mannose 3,5-epimerase 1-like	12	0	3.21401e+09	4.27309e+09	2.98592e+09	3.46933e+09	2.69852e+09	2.4995e+09	2.45274e+09	2.52916e+09	2.04132e+09	2.50083e+09	2.14184e+09	2.05468e+09	3.48559e+09	0.160921	2.54498e+09	0.0420756	2.18467e+09	0.0986131	0.730144	-0.453748	-1.07998	0.00603305	0.421537	0.626772	-0.673987	-1.16137	0.00104249	0.0505202	1.16493	0.220239	0.549862	0.0324206	0.671216
A0A1U7XP53;A0A1U7XSB6;A0A1U7XSC0;A0A1U7XW37;A0A1U7Y3J8;A0A1U7Y3K5;A0A1U7Y4U8;A0A1U7Y4V2	A0A1U7XP53_NICSY;A0A1U7XSB6_NICSY;A0A1U7XSC0_NICSY;A0A1U7XW37_NICSY;A0A1U7Y3J8_NICSY;A0A1U7Y3K5_NICSY;A0A1U7Y4U8_NICSY;A0A1U7Y4V2_NICSY	LOC104240654	Eukaryotic peptide chain release factor GTP-binding subunit	2	1	1.05262e+07	8.43903e+06	9.81592e+06	8.24198e+06	1.4674e+07	1.32016e+07	1.22433e+07	1.09057e+07	1.11977e+07	8.72926e+06	995230	2.86174e+07	9.25579e+06	0.118724	1.27562e+07	0.124478	1.23849e+07	0.941613	1.37818	0.462766	1.20418	0.00637447	0.421537	1.33807	0.420153	0.845114	0.718754	0.861438	1.02998	0.0426132	0.0805235	0.409264	0.876262
A0A1J6IXU4;A0A1S3XCX6;A0A1S3XF08;A0A1S4BU06;A0A1U7XM96;A0A1U7XYI2	A0A1J6IXU4_NICAT;A0A1S3XCX6_TOBAC;A0A1S3XF08_TOBAC;A0A1S4BU06_TOBAC;A0A1U7XM96_NICSY;A0A1U7XYI2_NICSY	LOC104239157;LOC107763623;LOC107764306;LOC107811884;PAA1_0	Copper-transporting atpase paa1, chloroplastic	2	0	1.40905e+08	1.8562e+08	1.60825e+08	1.50784e+08	8.38139e+07	1.30191e+08	1.10965e+08	7.43484e+07	9.8477e+07	5.99821e+07	9.78796e+07	6.41151e+07	1.59534e+08	0.120344	9.98296e+07	0.255492	8.01135e+07	0.261243	0.625759	-0.676321	-1.63468	0.00639729	0.421537	0.502173	-0.993744	-1.74776	0.000919424	0.0501484	1.2461	0.317423	0.806649	0.228556	0.806694
A0A1J6K1S4;A0A1S3XV44;A0A1S3XVT1;A0A1U7XLR2;A0A1U7XY08	A0A1J6K1S4_NICAT;A0A1S3XV44_TOBAC;A0A1S3XVT1_TOBAC;A0A1U7XLR2_NICSY;A0A1U7XY08_NICSY	LOC104238997;LOC107769155;PU1	Pullulanase 1, chloroplastic	2	0	1.20132e+07	1.05008e+07	1.58167e+07	1.534e+07	1.01108e+07	7.02866e+06	7.77756e+06	9.27333e+06	9.01797e+06	1.02802e+07	1.12479e+07	7.38095e+06	1.34177e+07	0.192103	8.54758e+06	0.163655	9.48176e+06	0.176324	0.637039	-0.650546	-1.57045	0.0065803	0.421537	0.706662	-0.500908	-0.843973	0.0266243	0.160795	0.901477	-0.149638	-0.427459	0.408569	0.876262
A0A1S4AHW5;A0A1S4CSA5;A0A1U7X2J7	A0A1S4AHW5_TOBAC;A0A1S4CSA5_TOBAC;A0A1U7X2J7_NICSY	LOC104229705;LOC107797795;LOC107821979	ATP synthase delta chain, chloroplastic	2	0	6.39461e+07	1.3236e+08	4.81462e+07	9.23275e+07	2.22074e+08	1.39627e+08	1.57506e+08	2.01143e+08	1.28501e+08	6.76556e+07	8.54038e+07	4.83624e+07	8.4195e+07	0.438844	1.80088e+08	0.211522	8.24807e+07	0.414721	2.13894	1.09689	2.78457	0.00663108	0.421537	0.979639	-0.0296781	0.0201912	0.966669	0.981504	2.18339	1.12657	2.94465	0.00487881	0.419205
A0A1J6HSL5	A0A1J6HSL5_NICAT	A4A49_10661	Putative mitochondrial-processing peptidase subunit beta, mitochondrial	5	0	2.88153e+07	3.67415e+07	4.02071e+07	3.90142e+07	5.35606e+07	4.62809e+07	4.54918e+07	5.3908e+07	5.51674e+07	4.72548e+07	4.69403e+07	5.17039e+07	3.61945e+07	0.141601	4.98103e+07	0.0912391	5.02666e+07	0.0780855	1.37618	0.460673	1.19897	0.00665661	0.421537	1.38879	0.473828	0.943546	0.00488188	0.0764007	0.990923	-0.013155	-0.066832	0.882207	0.982395
A0A314KJU7;A0A1U7Y2K2;A9YTW5	A0A1U7Y2K2_NICSY;A0A314KJU7_NICAT;A9YTW5_TOBAC	LOC104239946;LOC107825518;RCCR	Red chlorophyll catabolite reductase, chloroplastic	4	0	4.19236e+07	6.71237e+07	5.87237e+07	4.89893e+07	3.68432e+07	3.45476e+07	3.80791e+07	3.79327e+07	4.09819e+07	5.02276e+07	4.06783e+07	3.87067e+07	5.41901e+07	0.203644	3.68506e+07	0.0442696	4.26486e+07	0.120809	0.680026	-0.556338	-1.33566	0.00708985	0.436034	0.78702	-0.345529	-0.559031	0.0774509	0.27938	0.864052	-0.21081	-0.589092	0.068416	0.715673
A0A1J6KN28;A0A1U7VU95;I0B7J1;I0B7J2;Q58H58;Q84QE8	A0A1J6KN28_NICAT;A0A1U7VU95_NICSY;I0B7J1_NICBE;I0B7J2_NICBE;Q58H58_NICBE;Q84QE8_TOBAC	LOC104219516;PSBO_1;PsbO;psbO;psbO1;psbO2	Oxygen-evolving enhancer protein 1, chloroplastic	7	0	1.54277e+09	1.88843e+09	1.51377e+09	1.68427e+09	1.36719e+09	1.35363e+09	1.1274e+09	1.25567e+09	1.10881e+09	1.19997e+09	9.75106e+08	1.1306e+09	1.65731e+09	0.103262	1.27597e+09	0.0868459	1.10362e+09	0.0852494	0.769905	-0.377247	-0.889325	0.00720411	0.436034	0.665912	-0.586597	-1.00111	0.000560247	0.0400353	1.15617	0.20935	0.521088	0.0646886	0.715673
A0A1S4ADU3;A0A1J6HW36	A0A1J6HW36_NICAT;A0A1S4ADU3_TOBAC	LOC107796387;PDIL1-4_1	Protein disulfide-isomerase	4	0	2.14296e+07	1.48134e+07	1.9373e+07	2.16189e+07	2.79764e+07	2.91817e+07	2.49275e+07	2.54613e+07	2.22027e+07	2.46439e+07	1.8097e+07	3.54979e+07	1.93087e+07	0.163901	2.68867e+07	0.075386	2.51103e+07	0.296024	1.39246	0.477639	1.24125	0.0073346	0.436034	1.30047	0.379028	0.769696	0.152943	0.394805	1.07074	0.0986117	0.228487	0.495977	0.886951
A0A1S3ZV02;A0A1U7YQB1	A0A1S3ZV02_TOBAC;A0A1U7YQB1_NICSY	LOC104247155;LOC107790714	Heat shock 70 kDa protein 15-like	4	0	1.63746e+07	1.47802e+07	1.97146e+07	1.44503e+07	2.17496e+07	1.9219e+07	2.69877e+07	2.55211e+07	1.80104e+07	1.60271e+07	1.59984e+07	2.95926e+07	1.63299e+07	0.147446	2.33694e+07	0.151432	1.99071e+07	0.327789	1.43107	0.517099	1.33959	0.00829522	0.443589	1.21906	0.285764	0.598665	0.288314	0.538	1.17392	0.231335	0.579179	0.258607	0.819838
A0A1J6KP42;A0A1S3XPP7;A0A1S4A8G0;A0A1S4A8M7;A0A1U7X2L7;A0A1U7XBT3	A0A1J6KP42_NICAT;A0A1S3XPP7_TOBAC;A0A1S4A8G0_TOBAC;A0A1S4A8M7_TOBAC;A0A1U7X2L7_NICSY;A0A1U7XBT3_NICSY	ARP7_1;LOC104232416;LOC107767424;LOC107794883	Actin-related protein 7	2	0	2.91369e+07	2.66321e+07	1.965e+07	2.22908e+07	1.57352e+07	1.84312e+07	8.62232e+06	1.19911e+07	1.48353e+07	1.26334e+07	1.36744e+07	9.54239e+06	2.44275e+07	0.174371	1.3695e+07	0.313301	1.26714e+07	0.17927	0.560638	-0.834859	-2.0298	0.00837451	0.443589	0.518735	-0.946931	-1.66191	0.000792537	0.0490867	1.08078	0.112073	0.264055	0.77955	0.963349
A0A1S3ZKA0;A0A1U7XXL1	A0A1S3ZKA0_TOBAC;A0A1U7XXL1_NICSY	LOC104238582;LOC107787646	Acetate/butyrate--CoA ligase AAE7, peroxisomal-like	8	0	1.032e+08	8.82037e+07	8.64438e+07	1.02568e+08	1.07793e+08	1.20263e+08	1.28076e+08	1.24524e+08	1.20237e+08	1.08875e+08	1.18986e+08	1.42172e+08	9.51038e+07	0.0948016	1.20164e+08	0.0736006	1.22567e+08	0.114425	1.26351	0.337432	0.891821	0.00850836	0.443589	1.28877	0.365999	0.745803	0.0115101	0.111686	0.980394	-0.0285665	-0.107554	0.814684	0.96896
A0A1J6IN18;A0A1S3ZMQ7;A0A1S4C1X0;A0A1U7W566	A0A1J6IN18_NICAT;A0A1S3ZMQ7_TOBAC;A0A1S4C1X0_TOBAC;A0A1U7W566_NICSY	A4A49_21202;LOC104223919;LOC107788378;LOC107814187	tRNA (guanine-N(7)-)-methyltransferase	2	0	8.62438e+06	7.76585e+06	8.10171e+06	7.88461e+06	1.80831e+07	1.74138e+07	1.00795e+07	1.05352e+07	8.13992e+06	8.73721e+06	8.38797e+06	7.65811e+06	8.09414e+06	0.0469307	1.40279e+07	0.30716	8.2308e+06	0.0551159	1.7331	0.793352	2.02808	0.00865424	0.443589	1.01688	0.0241558	0.118914	0.757015	0.884331	1.70432	0.769196	2.00036	0.0106469	0.514957
A0A1J6IB64;A0A1S3X298;A0A1S3X6M0;A0A1U7XKX5;Q6X5R7;Q6X5R8	A0A1J6IB64_NICAT;A0A1S3X298_TOBAC;A0A1S3X6M0_TOBAC;A0A1U7XKX5_NICSY;Q6X5R7_NICAT;Q6X5R8_NICAT	LOC104235514;LOC107760301;LOC107761738;LOX1.6_1;Lox1b;Lox1c	Lipoxygenase	2	2	2.17724e+06	1.80194e+06	1.93978e+06	2.41241e+06	863029	1.8075e+06	1.25219e+06	1.08425e+06	2.35031e+06	2.77994e+06	2.00882e+06	1.59936e+06	2.08284e+06	0.129097	1.25174e+06	0.322211	2.18461e+06	0.22968	0.600978	-0.734615	-1.77997	0.00868805	0.443589	1.04886	0.0688199	0.200822	0.796631	0.903034	0.572983	-0.803435	-2.15498	0.0131758	0.532917
A0A1S4CCJ9;A0A1U7W303;S6A7M4	A0A1S4CCJ9_TOBAC;A0A1U7W303_NICSY;S6A7M4_NICAT	CYSKP;LOC104219371;LOC107817517	Cysteine synthase	16	0	5.92353e+09	8.13583e+09	6.25683e+09	6.60157e+09	5.40597e+09	5.36985e+09	4.45878e+09	4.84335e+09	4.59018e+09	4.85282e+09	4.27438e+09	4.05457e+09	6.72944e+09	0.145273	5.01949e+09	0.0903885	4.44299e+09	0.0789281	0.7459	-0.422946	-1.00322	0.00939925	0.443589	0.660231	-0.598957	-1.02378	0.00116293	0.0532832	1.12976	0.176011	0.432999	0.104649	0.725741
A0A1S3XTE4;A0A1S3XU48;A0A1U7YPA5	A0A1S3XTE4_TOBAC;A0A1S3XU48_TOBAC;A0A1U7YPA5_NICSY	LOC104250071;LOC107768615	2-C-methyl-D-erythritol 4-phosphate cytidylyltransferase	10	0	3.49608e+08	4.07288e+08	3.49953e+08	3.42817e+08	2.84383e+08	3.2126e+08	2.89917e+08	2.87541e+08	2.62191e+08	2.94343e+08	2.74784e+08	2.78823e+08	3.62416e+08	0.0830375	2.95775e+08	0.0579506	2.77535e+08	0.0477633	0.81612	-0.293148	-0.679729	0.00954979	0.443589	0.765791	-0.384977	-0.631374	0.00195403	0.0589843	1.06572	0.0918296	0.210567	0.241665	0.813809
A0A161F739;A0A1J6I6V3;A0A1S3YPA6;A0A1U7VAI7	A0A161F739_NICBE;A0A1J6I6V3_NICAT;A0A1S3YPA6_TOBAC;A0A1U7VAI7_NICSY	LOC104216637;LOC107778234;XTH2_0	Xyloglucan endotransglucosylase/hydrolase	3	0	6.54074e+07	4.54539e+07	5.23754e+07	5.18436e+07	8.83927e+07	6.16511e+07	8.16405e+07	7.52027e+07	6.46162e+07	8.27474e+07	5.83622e+07	8.36242e+07	5.37701e+07	0.155689	7.67218e+07	0.148581	7.23375e+07	0.176798	1.42685	0.512833	1.32896	0.0097097	0.443589	1.34531	0.427941	0.859395	0.0317335	0.175721	1.06061	0.0848919	0.192236	0.596478	0.913928
A0A1J6ID14;A0A1J6IR76;A0A1S3XUU6;A0A1S3XYL4;A0A1S4D4H2;A0A1S4DDW7;A0A1U7W3U1;A0A1U7X6U9;A0A1U7XP25;A0A314L7J9	A0A1J6ID14_NICAT;A0A1J6IR76_NICAT;A0A1S3XUU6_TOBAC;A0A1S3XYL4_TOBAC;A0A1S4D4H2_TOBAC;A0A1S4DDW7_TOBAC;A0A1U7W3U1_NICSY;A0A1U7X6U9_NICSY;A0A1U7XP25_NICSY;A0A314L7J9_NICAT	LOC104220173;LOC104231338;LOC104240632;LOC107768991;LOC107770261;LOC107825776;LOC107828677;TUFA_3;TUFA_4;TUFA_5	protein-synthesizing GTPase	7	0	3.72909e+07	3.92898e+07	4.02385e+07	3.36502e+07	5.61111e+07	5.40074e+07	4.30447e+07	4.47678e+07	5.42756e+07	3.6785e+07	4.9095e+07	4.85642e+07	3.76174e+07	0.0775226	4.94827e+07	0.13205	4.71799e+07	0.156706	1.31542	0.395527	1.03661	0.00993721	0.443589	1.25421	0.326775	0.673872	0.0448507	0.207246	1.04881	0.0687523	0.14959	0.631532	0.922272
A0A314KMG2;A0A1S3XET2;A0A1U7XYY2	A0A1S3XET2_TOBAC;A0A1U7XYY2_NICSY;A0A314KMG2_NICAT	A4A49_28457;LOC104243648;LOC107764291	Acetylajmalan esterase-like	2	0	5.33067e+07	8.95911e+07	5.62043e+07	7.04857e+07	2.33934e+07	5.12387e+07	3.33338e+07	3.88171e+07	3.78581e+07	4.51885e+07	2.90158e+07	3.19075e+07	6.73969e+07	0.24619	3.66958e+07	0.316337	3.59925e+07	0.198679	0.544472	-0.877069	-2.135	0.00998787	0.443589	0.534037	-0.904988	-1.58499	0.00272407	0.062657	1.01954	0.0279187	0.0416963	0.976738	0.993059
A0A1U7XIM4;A0A1S4CJ50;Q6TBQ2	A0A1S4CJ50_TOBAC;A0A1U7XIM4_NICSY;Q6TBQ2_TOBAC	LOC104237095;LOC107819621	phosphoribosylamine--glycine ligase	4	0	8.72596e+07	1.01446e+08	9.7146e+07	7.84738e+07	6.46255e+07	7.90247e+07	5.05794e+07	6.3876e+07	7.54976e+07	7.23127e+07	8.79026e+07	6.85831e+07	9.10813e+07	0.112995	6.45264e+07	0.180098	7.6074e+07	0.110113	0.708449	-0.497265	-1.18844	0.010078	0.443589	0.835232	-0.259751	-0.401728	0.0574535	0.239609	0.848206	-0.237513	-0.659651	0.129793	0.748377
A0A1S4B0A8;A0A1S4CPN2;A0A1U7XQY7;A0A1J6HU84;A0A1S4C004;A0A1U7WCY2	A0A1J6HU84_NICAT;A0A1S4B0A8_TOBAC;A0A1S4C004_TOBAC;A0A1S4CPN2_TOBAC;A0A1U7WCY2_NICSY;A0A1U7XQY7_NICSY	LOC104225038;LOC104240233;LOC107803150;LOC107813704;LOC107821052;LPD1	Dihydrolipoyl dehydrogenase	7	0	1.83889e+09	2.68166e+09	1.93348e+09	1.93073e+09	6.71681e+08	1.73755e+09	1.18471e+09	7.91209e+08	6.6941e+08	7.8953e+08	9.42748e+08	4.51572e+08	2.09619e+09	0.187377	1.09629e+09	0.438221	7.13315e+08	0.290576	0.52299	-0.935144	-2.27973	0.0101985	0.443589	0.340291	-1.55516	-2.77731	0.00019229	0.0261351	1.53689	0.620014	1.60618	0.13964	0.748377
A0A1J6IBN5;A0A1S4C5Z9;A0A1U7X0G6	A0A1J6IBN5_NICAT;A0A1S4C5Z9_TOBAC;A0A1U7X0G6_NICSY	LOC104232759;LOC107815276;XYL1_2	Alpha-xylosidase 1	5	0	1.77337e+08	1.65903e+08	1.83622e+08	1.67871e+08	1.48407e+08	1.38447e+08	1.53153e+08	1.49113e+08	1.31412e+08	1.57243e+08	1.65912e+08	1.58911e+08	1.73683e+08	0.0477621	1.4728e+08	0.0424265	1.5337e+08	0.0985368	0.847982	-0.237894	-0.542025	0.010344	0.443589	0.883042	-0.179445	-0.25446	0.0845248	0.291153	0.960296	-0.0584487	-0.186511	0.566525	0.906129
A0A059TCN3;A0A075F9G5;A0A1S4CXY3;A0A1U7V8Q8;A0A314LA18	A0A059TCN3_TOBAC;A0A075F9G5_TOBAC;A0A1S4CXY3_TOBAC;A0A1U7V8Q8_NICSY;A0A314LA18_NICAT	CYS2;CYS5_4;LOC104214759;LOC107823829	Cystein protease inhibitor 3	2	0	5.272e+07	5.91406e+07	4.91111e+07	5.23113e+07	4.02229e+07	4.81269e+07	4.04365e+07	4.3026e+07	4.24158e+07	4.65507e+07	4.4088e+07	4.67555e+07	5.33208e+07	0.0788069	4.29531e+07	0.0856045	4.49525e+07	0.0462859	0.80556	-0.311935	-0.726552	0.010403	0.443589	0.843058	-0.246296	-0.377054	0.0182483	0.139425	0.955522	-0.0656391	-0.20551	0.429238	0.878118
A0A1J6HWB9;A0A1U7VMT0;A0A1S4AJ36	A0A1J6HWB9_NICAT;A0A1S4AJ36_TOBAC;A0A1U7VMT0_NICSY	LOC104215547;LOC107798205;PGKH_1	Phosphoglycerate kinase	3	0	8.56953e+08	1.00231e+09	8.79625e+08	8.68937e+08	4.80742e+08	8.12534e+08	6.41854e+08	6.05824e+08	4.96409e+08	5.82484e+08	5.89676e+08	4.27327e+08	9.01956e+08	0.0748813	6.35239e+08	0.215485	5.23974e+08	0.147175	0.70429	-0.505758	-1.2096	0.0104276	0.443589	0.580931	-0.783561	-1.36232	0.000238133	0.0288836	1.21235	0.277803	0.701963	0.17784	0.777173
A0A1S3XEQ3;A0A1U7YA91	A0A1S3XEQ3_TOBAC;A0A1U7YA91_NICSY	LOC104245014;LOC107764296	Thylakoid lumenal 15 kDa protein 1, chloroplastic-like	7	0	4.62558e+08	5.37881e+08	3.87773e+08	4.36153e+08	3.73416e+08	3.44276e+08	3.58868e+08	3.35316e+08	3.08277e+08	3.8015e+08	3.47442e+08	3.42637e+08	4.56091e+08	0.137487	3.52969e+08	0.047409	3.44626e+08	0.0853424	0.7739	-0.369781	-0.870718	0.011167	0.443589	0.755608	-0.40429	-0.66679	0.0104815	0.105038	1.02421	0.0345084	0.0591084	0.665918	0.926411
A0A1S4AT60;A0A1S4C1G7;A0A1U7WCE6	A0A1S4AT60_TOBAC;A0A1S4C1G7_TOBAC;A0A1U7WCE6_NICSY	LOC104222738;LOC107800937;LOC107814067	5'-deoxynucleotidase	3	0	3.70525e+07	5.13703e+07	4.31705e+07	4.32993e+07	3.58794e+07	3.21116e+07	2.32023e+07	3.11622e+07	2.8427e+07	3.2783e+07	3.09541e+07	1.37711e+07	4.37232e+07	0.134312	3.05889e+07	0.174217	2.64838e+07	0.327041	0.699604	-0.515391	-1.23361	0.0111783	0.443589	0.605715	-0.723288	-1.25178	0.0231681	0.154089	1.155	0.207897	0.517251	0.388601	0.871901
A0A1J6KSX0;A0A1S3Y8V8;A0A1U7XXR8	A0A1J6KSX0_NICAT;A0A1S3Y8V8_TOBAC;A0A1U7XXR8_NICSY	DHAR3;LOC104243291;LOC107773610	glutathione dehydrogenase (ascorbate)	9	0	6.11582e+08	6.27644e+08	7.46608e+08	7.23573e+08	4.6949e+08	5.81967e+08	5.57251e+08	5.1932e+08	4.8874e+08	5.63313e+08	5.63158e+08	5.47956e+08	6.77352e+08	0.0998735	5.32007e+08	0.0921019	5.40792e+08	0.0655352	0.785422	-0.348461	-0.817582	0.0112735	0.443589	0.798391	-0.324833	-0.521078	0.0110037	0.109066	0.983756	-0.0236281	-0.0945049	0.785577	0.964927
A0A1S3Z9P3;A0A1S4CJQ4;A0A1U7X1T0	A0A1S3Z9P3_TOBAC;A0A1S4CJQ4_TOBAC;A0A1U7X1T0_NICSY	LOC104229474;LOC107784541;LOC107819549	fructose-bisphosphatase	4	0	1.65071e+08	1.76452e+08	2.30277e+08	1.95415e+08	9.5129e+07	1.56155e+08	1.44679e+08	1.16392e+08	1.42502e+08	1.08418e+08	1.20668e+08	1.52758e+08	1.91804e+08	0.148797	1.28089e+08	0.215514	1.31087e+08	0.153986	0.667813	-0.582485	-1.40082	0.0113404	0.443589	0.683443	-0.549107	-0.932363	0.00642692	0.0827821	0.97713	-0.0333777	-0.120266	0.805972	0.968185
A0A1S4C175;A0A1U7X4P1;A0A1U7X889	A0A1S4C175_TOBAC;A0A1U7X4P1_NICSY;A0A1U7X889_NICSY	LOC104235087;LOC107813986	Dihydrolipoamide acetyltransferase component of pyruvate dehydrogenase complex	6	0	1.61281e+07	1.35666e+07	1.69754e+07	1.09067e+07	1.86128e+07	1.97508e+07	2.35002e+07	1.94337e+07	2.36126e+07	2.24508e+07	1.13736e+07	2.81506e+07	1.43942e+07	0.190328	2.03244e+07	0.10681	2.13969e+07	0.332777	1.41199	0.497725	1.29131	0.0113982	0.443589	1.4865	0.571915	1.12342	0.115814	0.34227	0.949875	-0.0741901	-0.228104	0.988767	0.993479
A0A1J6JVS9;A0A1S3ZYX6;A0A1S3ZZ45	A0A1J6JVS9_NICAT;A0A1S3ZYX6_TOBAC;A0A1S3ZZ45_TOBAC	A4A49_38390;LOC107791996	Putative polygalacturonase	2	7	1.3128e+07	1.87851e+07	1.35247e+07	1.50556e+07	863029	1.52556e+07	1.12078e+06	1.08425e+06	986870	1.09341e+06	995230	840783	1.51233e+07	0.170515	4.58092e+06	1.5537	979073	0.106339	0.302904	-1.72307	-4.24341	0.0115458	0.443589	0.0647393	-3.94922	-7.16765	5.13593e-09	4.98357e-06
A0A1U7YR07;A0A1S4B1I2	A0A1S4B1I2_TOBAC;A0A1U7YR07_NICSY	LOC104249630;LOC107803567	Superoxide dismutase	3	0	1.65333e+08	2.13548e+08	1.76026e+08	1.75271e+08	1.48433e+08	1.57628e+08	1.21566e+08	1.26093e+08	1.08293e+08	1.45532e+08	1.41063e+08	1.17389e+08	1.82544e+08	0.116332	1.3843e+08	0.125482	1.28069e+08	0.14105	0.758335	-0.399092	-0.943767	0.0117398	0.443589	0.701579	-0.511323	-0.863073	0.00450689	0.0753998	1.0809	0.112231	0.264473	0.417708	0.876493
A0A1J6ISV8;A0A1S4CQ01;A0A1S4DFI0;A0A1U7W1F0	A0A1J6ISV8_NICAT;A0A1S4CQ01_TOBAC;A0A1S4DFI0_TOBAC;A0A1U7W1F0_NICSY	FLA1_1;LOC104221640;LOC107821223;LOC107829257	Fasciclin-like arabinogalactan protein 1	2	0	4.9939e+08	4.89713e+08	3.9201e+08	4.27931e+08	3.78712e+08	3.57135e+08	3.6141e+08	3.55702e+08	2.94176e+08	3.67536e+08	3.32745e+08	2.80324e+08	4.52261e+08	0.113076	3.6324e+08	0.0291708	3.18695e+08	0.123619	0.803165	-0.316232	-0.737261	0.0122608	0.443589	0.704671	-0.504978	-0.851437	0.00357922	0.0675859	1.13977	0.188746	0.466647	0.0802911	0.715673
A0A1S4A481;A0A1S4ADP2;A0A1U7Y6C2;A0A314L3H1;Q6IVK6;Q6IVK7	A0A1S4A481_TOBAC;A0A1S4ADP2_TOBAC;A0A1U7Y6C2_NICSY;A0A314L3H1_NICAT;Q6IVK6_TOBAC;Q6IVK7_TOBAC	LOC104241122;LOC107793535;LOC107796541;UGD3_1	UDP-glucose 6-dehydrogenase	8	0	1.40808e+08	1.30809e+08	1.26828e+08	1.14312e+08	1.56179e+08	1.64777e+08	1.51192e+08	1.47892e+08	1.42549e+08	1.40971e+08	1.19504e+08	1.38181e+08	1.28189e+08	0.0855167	1.5501e+08	0.0474084	1.35301e+08	0.0789725	1.20923	0.274088	0.733952	0.0123628	0.443589	1.05548	0.077901	0.217475	0.437349	0.664897	1.14567	0.196187	0.486309	0.0423105	0.70423
A0A1J6IUY6;A0A1S4CQ52;A0A1U7WVE0;A0A1U7WVE5;Q9XQP4;A0A314KJT2;A0A1S3ZX20	A0A1J6IUY6_NICAT;A0A1S3ZX20_TOBAC;A0A1S4CQ52_TOBAC;A0A1U7WVE0_NICSY;A0A1U7WVE5_NICSY;A0A314KJT2_NICAT;Q9XQP4_TOBAC	A4A49_24636;A4A49_33604;LOC104227965;LOC107791360;LOC107821463	malate dehydrogenase	3	0	2.43647e+08	2.77758e+08	2.57797e+08	2.42987e+08	2.31188e+08	1.97865e+08	1.90485e+08	2.16686e+08	2.96683e+08	2.66018e+08	2.48935e+08	2.8184e+08	2.55547e+08	0.0638128	2.09056e+08	0.0881224	2.73369e+08	0.0751568	0.818072	-0.2897	-0.671137	0.0123764	0.443589	1.06974	0.0972598	0.252976	0.292622	0.540534	0.764739	-0.38696	-1.05453	0.00334659	0.375789
A0A1J6KMP8;A0A1S4A1K3;A0A1U7WBN2	A0A1J6KMP8_NICAT;A0A1S4A1K3_TOBAC;A0A1U7WBN2_NICSY	LOC104222137;LOC107792758;PETE_0	Plastocyanin	3	0	7.55061e+09	1.15061e+10	8.04954e+09	9.60359e+09	3.48786e+09	7.58502e+09	4.50024e+09	2.15129e+09	3.76251e+09	2.09583e+09	3.85825e+09	1.76368e+09	9.17747e+09	0.194136	4.4311e+09	0.521818	2.87007e+09	0.381493	0.482824	-1.05043	-2.56705	0.0124108	0.443589	0.31273	-1.67701	-3.00077	0.000392279	0.0368363	1.5439	0.626582	1.62353	0.227528	0.806694
A0A1S3Y542;A0A1U7Y7F0;A0A1U7Y8L9;A0A1S3XS80;A0A1U7W3E5;A0A1S3ZLY0;A0A1S4D9K0;A0A1S4DA19	A0A1S3XS80_TOBAC;A0A1S3Y542_TOBAC;A0A1S3ZLY0_TOBAC;A0A1S4D9K0_TOBAC;A0A1S4DA19_TOBAC;A0A1U7W3E5_NICSY;A0A1U7Y7F0_NICSY;A0A1U7Y8L9_NICSY	LOC104224582;LOC104241914;LOC107768212;LOC107772318;LOC107788125;LOC107827422	Acetyltransferase component of pyruvate dehydrogenase complex	4	0	1.6796e+08	1.47003e+08	1.60466e+08	1.44492e+08	1.76364e+08	1.79746e+08	1.88843e+08	2.03928e+08	1.91647e+08	1.77152e+08	1.78197e+08	2.50801e+08	1.5498e+08	0.0718703	1.8722e+08	0.0658165	1.99449e+08	0.174807	1.20803	0.272653	0.730377	0.0125566	0.443589	1.28693	0.363938	0.742023	0.0265022	0.16039	0.938687	-0.0912842	-0.273272	0.550647	0.905989
Q5CAQ9;Q5M9S4	Q5CAQ9_NICSY;Q5M9S4_TOBAC	nad7	NADH-Ubiquinone oxidoreductase subunit 7	2	6	1.08003e+06	1.21925e+06	1108312	1.17035e+06	1.14718e+07	1.078e+06	1.38523e+07	1.84164e+07	1.99541e+07	1.09341e+06	1.86069e+07	2.25959e+07	1.14449e+06	0.0546172	1.12046e+07	0.655113	1.55626e+07	0.628904	9.79011	3.29132	8.2536	0.0128722	0.443589	13.5979	3.76531	6.97963	0.0117434	0.112109	0.719973	-0.473986	-1.28448	0.769173	0.956359
A0A1J6K7X9;A0A1S3ZTG2;A0A1U7WSJ8;A0A1U7X1C8;A0A1U7XP53;A0A1U7XSB6;A0A1U7XSC0;A0A1U7XW37;A0A1U7Y3J8;A0A1U7Y3K5;A0A1U7Y4U8;A0A1U7Y4V2	A0A1J6K7X9_NICAT;A0A1S3ZTG2_TOBAC;A0A1U7WSJ8_NICSY;A0A1U7X1C8_NICSY;A0A1U7XP53_NICSY;A0A1U7XSB6_NICSY;A0A1U7XSC0_NICSY;A0A1U7XW37_NICSY;A0A1U7Y3J8_NICSY;A0A1U7Y3K5_NICSY;A0A1U7Y4U8_NICSY;A0A1U7Y4V2_NICSY	EF1A1;LOC104229352;LOC104240654;LOC107790262	Eukaryotic peptide chain release factor GTP-binding subunit	3	0	4.69841e+07	3.61423e+07	4.74843e+07	4.22163e+07	5.68034e+07	5.14451e+07	5.467e+07	7.13601e+07	5.01164e+07	3.34541e+07	4.28712e+07	5.19835e+07	4.32067e+07	0.12207	5.85697e+07	0.150366	4.46063e+07	0.188531	1.35557	0.438897	1.14469	0.0128788	0.443589	1.03239	0.0459908	0.158956	0.841548	0.927935	1.31304	0.392906	1.0061	0.0448923	0.70423
E5LLE7;A0A1U7VMT0;A0A1S4AJ36	A0A1S4AJ36_TOBAC;A0A1U7VMT0_NICSY;E5LLE7_NICBE	LOC104215547;LOC107798205	Phosphoglycerate kinase	3	0	2.71556e+09	2.52247e+09	2.23029e+09	2.22015e+09	1.98921e+09	2.03348e+09	1.96484e+09	1.99012e+09	1.68009e+09	1.91578e+09	1.91281e+09	1.72761e+09	2.42212e+09	0.0993631	1.99441e+09	0.0143184	1.80907e+09	0.0680169	0.823418	-0.280304	-0.647719	0.0130942	0.443589	0.746897	-0.421018	-0.697468	0.00271087	0.062657	1.10245	0.140715	0.339735	0.0777219	0.715673
A0A1S3XRI8;A0A1U7VPG2;A0A314L593	A0A1S3XRI8_TOBAC;A0A1U7VPG2_NICSY;A0A314L593_NICAT	ASOL_8;LOC104220593;LOC107767898	L-ascorbate oxidase homolog	4	0	3.85428e+07	3.6763e+07	3.54656e+07	4.39668e+07	4.64679e+07	4.75792e+07	5.303e+07	4.43052e+07	4.01748e+07	4.48118e+07	5.25266e+07	5.29814e+07	3.86846e+07	0.0966951	4.78456e+07	0.0776246	4.76236e+07	0.130647	1.23681	0.306628	0.81505	0.0133273	0.443589	1.23108	0.29992	0.624624	0.0399122	0.199973	1.00466	0.00670799	-0.0143483	0.910889	0.989317
A0A0R4WFT2;A0A0R4WG16;A0A1U7XXB4;A0A314KIA0;U3GKW9	A0A0R4WFT2_TOBAC;A0A0R4WG16_TOBAC;A0A1U7XXB4_NICSY;A0A314KIA0_NICAT;U3GKW9_TOBAC	LOC104242203;SN1;SN1_0;SN1a;SN1b	Antimicrobial peptide	2	5	3.44891e+06	9.43577e+06	6.7933e+06	4.69815e+06	739603	5.01645e+06	1.12078e+06	1.08425e+06	986870	1.09341e+06	1.01301e+06	840783	6.09403e+06	0.430014	1.99027e+06	1.01732	983520	0.107172	0.326593	-1.61443	-3.97267	0.0133695	0.443589	0.161391	-2.63137	-4.75092	3.51875e-05	0.014633
A0A1J6HZ68;A0A1S3X369;A0A1U7Y2M7	A0A1J6HZ68_NICAT;A0A1S3X369_TOBAC;A0A1U7Y2M7_NICSY	ADF4_2;LOC104244625;LOC107760585	Actin-depolymerizing factor 4	2	0	2.55048e+08	1.83136e+08	2.54356e+08	2.38663e+08	2.81558e+08	2.98839e+08	3.29242e+08	3.04591e+08	1.82587e+08	2.68881e+08	2.62004e+08	2.85348e+08	2.32801e+08	0.14589	3.03557e+08	0.0649733	2.49705e+08	0.183435	1.30394	0.382874	1.00507	0.013403	0.443589	1.07261	0.101128	0.26007	0.607708	0.788351	1.21566	0.281746	0.712379	0.0776187	0.715673
A0A1J6J4H9	A0A1J6J4H9_NICAT	A4A49_01853	DUF538 domain-containing protein	2	0	4.53203e+08	6.43233e+08	5.80325e+08	4.81235e+08	2.32685e+08	4.56869e+08	3.19158e+08	1.66404e+08	2.62422e+08	1.96631e+08	2.63512e+08	1.09724e+08	5.39499e+08	0.163245	2.93779e+08	0.42696	2.08072e+08	0.34912	0.54454	-0.876889	-2.13455	0.013516	0.443589	0.385676	-1.37454	-2.44608	0.00125289	0.0550521	1.41191	0.497648	1.28286	0.253687	0.817999
A0A1S4DEQ0;A0A1U7YM63	A0A1S4DEQ0_TOBAC;A0A1U7YM63_NICSY	LOC104246263;LOC107829030	proline--tRNA ligase	2	0	4.92335e+07	4.24192e+07	5.47407e+07	2.82455e+07	6.28061e+07	7.0492e+07	5.98115e+07	8.6966e+07	3.8999e+07	5.66129e+07	5.33079e+07	6.93979e+07	4.36597e+07	0.26215	7.00189e+07	0.173677	5.45794e+07	0.228863	1.60374	0.681441	1.74917	0.0135331	0.443589	1.25011	0.322054	0.665214	0.215091	0.470965	1.28288	0.359387	0.917529	0.0938878	0.723691
A0A1S4A5C7;A0A314KQ64;Q76MG1	A0A1S4A5C7_TOBAC;A0A314KQ64_NICAT;Q76MG1_TOBAC	ECPP44;LOC107793843;NtERD10C	Phosphoprotein ECPP44-like	3	0	2.51889e+07	3.26156e+07	4.87736e+07	3.57141e+07	6.62925e+07	4.19608e+07	7.77858e+07	5.95027e+07	3.57666e+07	5.59971e+07	7.21858e+07	6.65728e+07	3.5573e+07	0.276793	6.13854e+07	0.244161	5.76306e+07	0.278446	1.72562	0.787112	2.01253	0.0137124	0.443589	1.62006	0.696051	1.35107	0.0370995	0.191952	1.06515	0.0910617	0.208538	0.706861	0.942415
P93349;A0A1S3ZD62;A0A1U7YDA5	A0A1S3ZD62_TOBAC;A0A1U7YDA5_NICSY;XTH_TOBAC	LOC104245926;LOC107785465;XTH	Xyloglucan endotransglucosylase/hydrolase	2	0	2.978e+08	1.90857e+08	2.12859e+08	2.41834e+08	3.02145e+08	3.18475e+08	3.87226e+08	3.05504e+08	1.78637e+08	2.08282e+08	4.71376e+08	3.68713e+08	2.35838e+08	0.196252	3.28338e+08	0.121476	3.06752e+08	0.449552	1.39222	0.477386	1.24062	0.0138132	0.443589	1.30069	0.379279	0.770156	0.405111	0.641893	1.07037	0.098107	0.227154	0.530866	0.898817
A0A1J6I8F8;A0A1S3X5N4;A0A1S3X6E6;A0A1S3XK53;A0A1U7WAN7;Q9SNY7	A0A1J6I8F8_NICAT;A0A1S3X5N4_TOBAC;A0A1S3X6E6_TOBAC;A0A1S3XK53_TOBAC;A0A1U7WAN7_NICSY;Q9SNY7_TOBAC	LOC104224363;LOC107761563;LOC107766133;SPS;SPSA	Sucrose-phosphate synthase	2	3	1.28565e+07	6.0752e+06	1108312	1.17035e+06	2.29736e+07	1.83152e+07	1.24644e+07	2.39635e+07	3.37623e+07	1.09341e+06	2.23104e+07	2.85883e+07	5.30259e+06	1.0462	1.94292e+07	0.270515	2.14386e+07	0.669305	3.66409	1.87345	4.71994	0.0138376	0.443589	4.04304	2.01544	3.77063	0.172532	0.418811	0.90627	-0.141988	-0.407244	0.587859	0.910879
A0A1S4B6Z4;A0A1U7V890;A0A314L8P1	A0A1S4B6Z4_TOBAC;A0A1U7V890_NICSY;A0A314L8P1_NICAT	A4A49_29583;LOC104211164;LOC107805093	Uncharacterized protein At5g48480-like	2	1	1.77979e+08	1.67172e+08	1.82445e+08	1.48501e+08	1.51889e+08	1.3066e+08	1.31007e+08	1.36151e+08	1.16633e+08	1.09341e+06	1.27555e+08	1.07705e+08	1.69024e+08	0.0893958	1.37427e+08	0.0724987	8.82466e+07	0.664801	0.81306	-0.298566	-0.693233	0.0140146	0.443589	0.522094	-0.937618	-1.64483	0.180573	0.430507	1.55731	0.639052	1.65648	0.241934	0.813809
A0A1S4C5Z3;A0A1U7WAW0;A0A1S3XVH1	A0A1S3XVH1_TOBAC;A0A1S4C5Z3_TOBAC;A0A1U7WAW0_NICSY	LOC104225617;LOC107769187;LOC107815454	Ribonuclease	12	0	7.96446e+07	5.59556e+07	9.20921e+07	6.20783e+07	9.72552e+07	9.46913e+07	1.0292e+08	1.19009e+08	9.89312e+07	6.44384e+07	6.43311e+07	1.54401e+08	7.24426e+07	0.227831	1.03469e+08	0.105498	9.55256e+07	0.444855	1.42829	0.514286	1.33258	0.0142102	0.443589	1.31864	0.399048	0.80641	0.322568	0.571166	1.08315	0.115238	0.27242	0.483237	0.886946
A0A314KJU7	A0A314KJU7_NICAT	RCCR	Red chlorophyll catabolite reductase, chloroplastic	2	0	6.32566e+06	6.5726e+06	9.25777e+06	5.80193e+06	5.17378e+06	5.36378e+06	4.23486e+06	3.39298e+06	3.21977e+06	4.16259e+06	3.49682e+06	3.48736e+06	6.98949e+06	0.221182	4.54135e+06	0.200573	3.59164e+06	0.111848	0.64974	-0.622065	-1.49947	0.0143496	0.443589	0.513862	-0.960546	-1.68688	0.0004312	0.0369184	1.26442	0.338481	0.86229	0.0845726	0.715673
A0A1J6J018;A0A1S3Z1Q5;A0A1U7Y125	A0A1J6J018_NICAT;A0A1S3Z1Q5_TOBAC;A0A1U7Y125_NICSY	LOC104242279;LOC107782010;WIN2_1	protein-serine/threonine phosphatase	2	1	4.42752e+06	5.31305e+06	4.58426e+06	5.34091e+06	3.13401e+06	3.41753e+06	1.12078e+06	2.52575e+06	3.12611e+06	3.9323e+06	3.45366e+06	2.79518e+06	4.91644e+06	0.0973241	2.54952e+06	0.401083	3.32681e+06	0.145779	0.518571	-0.947388	-2.31025	0.014377	0.443589	0.676672	-0.563471	-0.958705	0.00221702	0.0599895	0.766354	-0.383917	-1.04649	0.193944	0.791597
A0A1S3ZG17;A0A1J6K8J3;A0A1U7V7M1	A0A1J6K8J3_NICAT;A0A1S3ZG17_TOBAC;A0A1U7V7M1_NICSY	A4A49_28014;LOC104214431;LOC107786283	(S)-ureidoglycine aminohydrolase cupin domain-containing protein	3	0	6.61475e+08	1.34028e+09	8.66531e+08	9.64015e+08	4.29533e+08	8.22069e+08	3.5778e+08	3.36827e+08	3.8464e+08	3.44711e+08	3.93008e+08	2.91333e+08	9.58076e+08	0.296735	4.86552e+08	0.466903	3.53423e+08	0.131426	0.507843	-0.977545	-2.3854	0.0144063	0.443589	0.368889	-1.43874	-2.56382	0.000226171	0.0286253	1.37668	0.461197	1.18654	0.22749	0.806694
Q9AXU4	TD_NICAT	TD	Threonine dehydratase	3	3	1.78139e+07	7.37869e+06	1.0563e+07	7.7715e+06	863029	6.90293e+06	3.89573e+06	1.08425e+06	986870	5.41647e+06	1.69399e+07	1.41665e+07	1.08818e+07	0.444224	3.18649e+06	0.890085	9.37743e+06	0.793766	0.292828	-1.77187	-4.36505	0.0144785	0.443589	0.861757	-0.214647	-0.319014	0.4071	0.642626	0.339804	-1.55723	-4.14671	0.21981	0.806694
A0A1S4DB13;A0A1U7WAR5	A0A1S4DB13_TOBAC;A0A1U7WAR5_NICSY	LOC104222237;LOC107827722	fructokinase	13	0	2.23797e+08	2.71088e+08	2.27377e+08	2.09972e+08	2.0118e+08	1.94312e+08	1.76824e+08	1.72466e+08	1.81102e+08	1.99567e+08	1.89031e+08	1.72208e+08	2.33059e+08	0.113451	1.86195e+08	0.073818	1.85477e+08	0.062751	0.798921	-0.323876	-0.756311	0.014666	0.443589	0.795838	-0.329454	-0.529552	0.0120377	0.114142	1.00387	0.00557805	-0.017334	0.955433	0.993059
A0A1J6ICY8;A0A1S4DE29;A0A1U7YXE2	A0A1J6ICY8_NICAT;A0A1S4DE29_TOBAC;A0A1U7YXE2_NICSY	LOC104248780;LOC107828622;MBD10_0	Methyl-cpg-binding domain-containing protein 10	2	0	9.76725e+07	4.17815e+07	4.326e+07	4.02695e+07	2.49853e+07	2.94241e+07	3.2359e+07	2.27217e+07	2.03029e+07	2.05089e+07	2.27993e+07	2.45343e+07	5.57459e+07	0.50188	2.73725e+07	0.158407	2.20363e+07	0.0913616	0.491024	-1.02614	-2.5065	0.0148541	0.443589	0.3953	-1.33898	-2.38087	0.00283656	0.063475	1.24216	0.312846	0.794555	0.0490944	0.710633
A0A1S3YPJ3	A0A1S3YPJ3_TOBAC	LOC107778416	Glyoxylate/succinic semialdehyde reductase 2, chloroplastic-like	10	0	4.13197e+08	5.0668e+08	4.14408e+08	4.0047e+08	3.48076e+08	3.85393e+08	3.0891e+08	3.28518e+08	3.11089e+08	3.52391e+08	3.51714e+08	3.03412e+08	4.33689e+08	0.113141	3.42724e+08	0.095213	3.29651e+08	0.0790447	0.790254	-0.339612	-0.795529	0.0148789	0.443589	0.760111	-0.395719	-0.651072	0.00572406	0.080887	1.03966	0.0561063	0.116176	0.584829	0.909647
A0A1S3X9Q3;A0A1S4AT90;A0A1S4AUQ2;A0A1S4BSQ8;A0A1S4DKV7;A0A1U7W2R3;A0A1U7WZK2;A0A314KYL9;A0A314L5E6;A0A314L8J3;Q45Q23	A0A1S3X9Q3_TOBAC;A0A1S4AT90_TOBAC;A0A1S4AUQ2_TOBAC;A0A1S4BSQ8_TOBAC;A0A1S4DKV7_TOBAC;A0A1U7W2R3_NICSY;A0A1U7WZK2_NICSY;A0A314KYL9_NICAT;A0A314L5E6_NICAT;A0A314L8J3_NICAT;Q45Q23_NICBE	LOC104222010;LOC104233606;LOC107762680;LOC107800968;LOC107801483;LOC107811497;LOC107830874;PHB1_0;PHB1_1;PHB1_2	Prohibitin	2	0	2.9747e+06	3.63308e+06	2.35161e+06	2.12914e+06	6.10833e+06	4.66125e+06	4.63483e+06	3.18643e+06	4.01343e+06	1.3651e+06	1.52495e+06	5.61156e+06	2.77213e+06	0.244	4.64771e+06	0.256666	3.12876e+06	0.655787	1.67658	0.745523	1.90888	0.0151409	0.443589	1.12865	0.174593	0.394793	0.91683	0.959819	1.48548	0.570931	1.47649	0.14536	0.748377
A0A1S3YH55;A0A1S3YHL0;A0A1S3YHT7;A0A1U7WPA7;A0A1U7X0K9;A0A0M8KRU1;A0A1S3YXA5;A0A1S3YY55	A0A0M8KRU1_NICAT;A0A1S3YH55_TOBAC;A0A1S3YHL0_TOBAC;A0A1S3YHT7_TOBAC;A0A1S3YXA5_TOBAC;A0A1S3YY55_TOBAC;A0A1U7WPA7_NICSY;A0A1U7X0K9_NICSY	LOC104229459;LOC107776231;LOC107780718;PPDK	Pyruvate, phosphate dikinase	6	0	3.77732e+07	2.15932e+07	2.08007e+07	2.207e+07	8.43474e+06	1.30894e+07	1.61225e+07	3.49266e+06	1.12928e+07	1.03581e+07	1.53761e+07	1.19084e+07	2.55593e+07	0.319235	1.02848e+07	0.536976	1.22338e+07	0.178983	0.402391	-1.31333	-3.22225	0.0151728	0.443589	0.478646	-1.06297	-1.87471	0.00175566	0.0575232	0.840687	-0.25036	-0.693595	0.355885	0.859635
A0A1S4CAZ2;A0A1U7VUE1;A0A314KNE9;U3PJP9;A0A1J6KDA0;A0A1S4D5X6	A0A1J6KDA0_NICAT;A0A1S4CAZ2_TOBAC;A0A1S4D5X6_TOBAC;A0A1U7VUE1_NICSY;A0A314KNE9_NICAT;U3PJP9_TOBAC	GME-1;GME1;LOC104217072;LOC107817046;LOC107826294;OSI_5	Gdp-mannose 3,5-epimerase 1	2	0	5.12798e+08	6.75897e+08	4.24594e+08	4.78673e+08	3.42448e+08	3.69093e+08	4.22358e+08	3.64988e+08	2.93364e+08	4.15057e+08	2.76068e+08	2.5433e+08	5.2299e+08	0.206912	3.74722e+08	0.0903304	3.09705e+08	0.23257	0.716498	-0.480966	-1.14781	0.0155968	0.443589	0.59218	-0.755892	-1.31158	0.00511591	0.0775647	1.20993	0.274926	0.694361	0.101616	0.725741
A0A1S3Y542;A0A1U7Y7F0;A0A1U7Y8L9	A0A1S3Y542_TOBAC;A0A1U7Y7F0_NICSY;A0A1U7Y8L9_NICSY	LOC104241914;LOC107772318	Acetyltransferase component of pyruvate dehydrogenase complex	2	0	4.34457e+07	3.53483e+07	3.90662e+07	3.55777e+07	4.46712e+07	4.69084e+07	4.53836e+07	4.67623e+07	4.78932e+07	4.34806e+07	4.22329e+07	6.0999e+07	3.83595e+07	0.0988969	4.59314e+07	0.0236275	4.86514e+07	0.176406	1.19739	0.259897	0.698584	0.0157485	0.443589	1.2683	0.342898	0.70344	0.0422081	0.203761	0.944091	-0.0830017	-0.251387	0.592913	0.912352
A0A1S3YX74;A0A1U7WYS3	A0A1S3YX74_TOBAC;A0A1U7WYS3_NICSY	LOC104233371;LOC107780836	Thylakoid lumenal 15.0 kDa protein 2, chloroplastic-like	7	0	5.64278e+08	5.79295e+08	5.82807e+08	5.80045e+08	4.94465e+08	4.98996e+08	5.32265e+08	4.94025e+08	4.24446e+08	5.08901e+08	4.61429e+08	4.81727e+08	5.76606e+08	0.0144929	5.04938e+08	0.0363533	4.69126e+08	0.0758294	0.875706	-0.191481	-0.426354	0.015809	0.443589	0.813598	-0.297612	-0.471159	0.00469057	0.0764007	1.07634	0.106131	0.248355	0.196167	0.793458
A0A1S4BUI2;A0A1U7X3Q7	A0A1S4BUI2_TOBAC;A0A1U7X3Q7_NICSY	LOC104233747;LOC107812035	Acyl-coenzyme A oxidase	3	0	4.22537e+07	3.88169e+07	4.42357e+07	4.27709e+07	4.83124e+07	5.14683e+07	4.84246e+07	4.73356e+07	5.60749e+07	4.49722e+07	4.98568e+07	5.21781e+07	4.20193e+07	0.0545943	4.88852e+07	0.0366196	5.07705e+07	0.0913803	1.1634	0.218346	0.595031	0.0159381	0.443589	1.20827	0.272939	0.575146	0.0179652	0.137986	0.962866	-0.0545932	-0.176323	0.561713	0.906129
A0A1S4AFX5;A0A1S4DGL4;A0A1S4DGM9;A0A1S4DGW7;A0A1U7YPD3;A0A314KWJ1	A0A1S4AFX5_TOBAC;A0A1S4DGL4_TOBAC;A0A1S4DGM9_TOBAC;A0A1S4DGW7_TOBAC;A0A1U7YPD3_NICSY;A0A314KWJ1_NICAT	FKBP19_0;LOC104246584;LOC107797242;LOC107829571	peptidylprolyl isomerase	3	0	9.60788e+07	1.08792e+08	9.22601e+07	9.53694e+07	6.35348e+07	8.21481e+07	7.35618e+07	8.80557e+07	7.58068e+07	6.45064e+07	7.07006e+07	9.57188e+07	9.8125e+07	0.0744155	7.68251e+07	0.138926	7.66832e+07	0.17612	0.782931	-0.353044	-0.829003	0.015988	0.443589	0.781484	-0.355711	-0.577705	0.0237641	0.155445	1.00185	0.00266797	-0.0250232	0.960859	0.993059
A0A1S3YX96;A0A1S3YXE3;A0A1S3YXI8;A0A1S3YY77;A0A1S3ZW90;A0A1S4AXI6;A0A1U7W5P5;A0A1U7W9P3;A0A1U7WDM9;A0A1U7WL00;A0A1U7WM66;A0A314LBG6	A0A1S3YX96_TOBAC;A0A1S3YXE3_TOBAC;A0A1S3YXI8_TOBAC;A0A1S3YY77_TOBAC;A0A1S3ZW90_TOBAC;A0A1S4AXI6_TOBAC;A0A1U7W5P5_NICSY;A0A1U7W9P3_NICSY;A0A1U7WDM9_NICSY;A0A1U7WL00_NICSY;A0A1U7WM66_NICSY;A0A314LBG6_NICAT	LOC104225285;LOC107780735;LOC107791189;LOC107802392;PSP	phosphoserine phosphatase	3	0	1.32769e+07	6.78332e+06	6.21882e+06	6.92011e+06	1.52146e+07	1.29765e+07	1.29918e+07	1.17402e+07	1.33532e+07	1.08167e+07	1.26498e+07	2.76812e+07	8.29978e+06	0.401446	1.32308e+07	0.109348	1.61252e+07	0.482341	1.59411	0.672751	1.72751	0.0163978	0.443589	1.94285	0.958175	1.83176	0.0322057	0.175721	0.820501	-0.285424	-0.786244	0.528888	0.898548
A0A1U7WKP2;A0A1S3ZNE8	A0A1S3ZNE8_TOBAC;A0A1U7WKP2_NICSY	LOC104225172;LOC107788691	Alpha-mannosidase	7	0	3.18817e+07	2.6204e+07	2.49841e+07	2.4983e+07	2.37008e+07	2.1877e+07	2.01822e+07	2.03926e+07	1.46381e+07	2.04734e+07	2.85255e+07	1.73424e+07	2.70132e+07	0.122025	2.15382e+07	0.0755458	2.02448e+07	0.297031	0.79732	-0.32677	-0.763524	0.0164008	0.443589	0.749442	-0.416111	-0.688468	0.0596837	0.244703	1.06388	0.0893404	0.20399	0.524735	0.89747
A0A1U7VR57;A0A1U7VZJ1;A0A314KM19	A0A1U7VR57_NICSY;A0A1U7VZJ1_NICSY;A0A314KM19_NICAT	EBM;LOC104218593	Mannosylglycoprotein endo-beta-mannosidase isoform X2	4	0	6.96548e+06	5.82763e+06	7.27913e+06	8.75647e+06	1.11193e+07	9.47017e+06	1.03497e+07	8.24333e+06	8.3452e+06	1.0231e+07	1.03808e+07	8.60017e+06	7.20718e+06	0.167405	9.79562e+06	0.126063	9.38928e+06	0.113455	1.35915	0.442703	1.15418	0.0165317	0.443589	1.30277	0.381581	0.774378	0.0263787	0.160135	1.04328	0.0611223	0.12943	0.644141	0.922272
A0A0G2RIY7	A0A0G2RIY7_NICBE	OPB	Prolyl endopeptidase	3	0	5.69899e+07	5.63449e+07	5.77053e+07	5.19397e+07	5.06919e+07	4.33087e+07	4.31779e+07	4.95521e+07	4.51205e+07	6.01936e+07	6.24877e+07	5.33787e+07	5.57449e+07	0.0465869	4.66826e+07	0.0856623	5.52951e+07	0.141217	0.837433	-0.255955	-0.587036	0.0167561	0.443589	0.991931	-0.0116888	0.0531807	0.853521	0.933338	0.844245	-0.244266	-0.677493	0.090268	0.717692
A0A1J6J8W1;A0A1S3ZME2;A0A1U7WHP0	A0A1J6J8W1_NICAT;A0A1S3ZME2_TOBAC;A0A1U7WHP0_NICSY	LOC104223920;LOC107788377;P5CR	Pyrroline-5-carboxylate reductase	8	0	9.958e+07	9.84227e+07	1.02623e+08	1.02778e+08	1.16147e+08	1.24703e+08	1.11062e+08	1.13244e+08	1.30454e+08	1.17891e+08	1.12306e+08	1.35764e+08	1.00851e+08	0.0216968	1.16289e+08	0.0514532	1.24104e+08	0.0875395	1.15308	0.205492	0.562996	0.0168466	0.443589	1.23057	0.299323	0.62353	0.00738989	0.0892613	0.937031	-0.0938308	-0.28	0.315168	0.845449
A0A1S4A3A6;A0A1S4CMH2;A0A1S4CN29;A0A1U7XZB0;A0A1U7Y2F5;A0A314LG51	A0A1S4A3A6_TOBAC;A0A1S4CMH2_TOBAC;A0A1S4CN29_TOBAC;A0A1U7XZB0_NICSY;A0A1U7Y2F5_NICSY;A0A314LG51_NICAT	A4A49_20693;LOC104243765;LOC107793301;LOC107820649	Uncharacterized protein LOC107793301 isoform X1	8	0	1.68655e+08	1.90208e+08	1.63717e+08	1.87141e+08	1.42702e+08	1.64158e+08	1.42455e+08	1.40024e+08	1.35425e+08	1.54064e+08	1.43017e+08	1.40168e+08	1.7743e+08	0.0743869	1.47335e+08	0.0765614	1.43169e+08	0.055247	0.830381	-0.268155	-0.617442	0.0170045	0.443589	0.8069	-0.309538	-0.49303	0.00628942	0.0827821	1.0291	0.0413829	0.0772725	0.631599	0.922272
A0A1S4CJ50;Q6TBQ2	A0A1S4CJ50_TOBAC;Q6TBQ2_TOBAC	LOC107819621	phosphoribosylamine--glycine ligase	3	0	2.41525e+07	2.93878e+07	2.6456e+07	2.30291e+07	2.42579e+07	1.54842e+07	1.7727e+07	1.30308e+07	2.13607e+07	1.67459e+07	1.83276e+07	1.70201e+07	2.57563e+07	0.109097	1.7625e+07	0.273473	1.83636e+07	0.115116	0.684296	-0.547307	-1.31315	0.0170235	0.443589	0.712973	-0.488081	-0.82045	0.00307682	0.064903	0.959778	-0.0592266	-0.188566	0.649176	0.922272
A0A1S3YXC4;A0A1U7VBJ9;Q9SBI4	A0A1S3YXC4_TOBAC;A0A1U7VBJ9_NICSY;Q9SBI4_TOBAC	LOC104215588;LOC107780878;LOC107827378	Protoporphyrinogen oxidase	5	0	3.34317e+07	2.70998e+07	4.08772e+07	3.8026e+07	4.29824e+07	4.245e+07	5.05473e+07	5.57978e+07	4.68572e+07	3.81468e+07	3.93544e+07	8.49105e+07	3.48587e+07	0.172514	4.79444e+07	0.133695	5.23172e+07	0.421809	1.37539	0.459844	1.1969	0.017186	0.443589	1.50084	0.585768	1.14883	0.0925174	0.305115	0.916417	-0.125924	-0.364799	0.841639	0.977395
A0A1S3ZWT7;A0A1U7WWZ0	A0A1S3ZWT7_TOBAC;A0A1U7WWZ0_NICSY	LOC104230656;LOC107791372	PsbP domain-containing protein 1, chloroplastic-like	7	0	1.44588e+08	1.40807e+08	1.37562e+08	1.30183e+08	1.11808e+08	1.15697e+08	1.16036e+08	1.29057e+08	1.15511e+08	1.17584e+08	1.26065e+08	1.34821e+08	1.38285e+08	0.0442336	1.1815e+08	0.0636503	1.23495e+08	0.0714477	0.854393	-0.227029	-0.514946	0.0171997	0.443589	0.893049	-0.163189	-0.224649	0.0708588	0.266843	0.956715	-0.0638394	-0.200755	0.459203	0.886946
A0A1J6KD00;A0A1S3YWW9;A0A1U7XCT9	A0A1J6KD00_NICAT;A0A1S3YWW9_TOBAC;A0A1U7XCT9_NICSY	LOC104236462;LOC107780325;SBT1.4_2	Subtilisin-like protease sbt1.4	2	0	3.76544e+07	4.25222e+07	3.08609e+07	2.94733e+07	2.63027e+07	2.71421e+07	2.55897e+07	2.76806e+07	2.59374e+07	2.72339e+07	2.29571e+07	2.33343e+07	3.51277e+07	0.173349	2.66788e+07	0.0345297	2.48657e+07	0.08289	0.75948	-0.396915	-0.938342	0.0172076	0.443589	0.707866	-0.498452	-0.83947	0.00756237	0.0902475	1.07292	0.101537	0.236217	0.223716	0.806694
A0A314L9D3;A0A1S3X398;A0A1S3X3G9;A0A1S4AVA2;A0A1S4AVS8;A0A1U7YDS3;A0A1U7YLH4	A0A1S3X398_TOBAC;A0A1S3X3G9_TOBAC;A0A1S4AVA2_TOBAC;A0A1S4AVS8_TOBAC;A0A1U7YDS3_NICSY;A0A1U7YLH4_NICSY;A0A314L9D3_NICAT	CCH_1;LOC104246062;LOC107760780;LOC107801743	Copper transport protein ATX1-like isoform X2	3	0	2.64268e+08	3.16833e+08	2.10075e+08	2.6082e+08	3.49497e+08	4.1338e+08	3.64495e+08	3.00415e+08	3.75312e+08	3.96918e+08	3.88235e+08	4.35274e+08	2.62999e+08	0.165816	3.56947e+08	0.130335	3.98935e+08	0.0646765	1.35722	0.440653	1.14907	0.0177022	0.448746	1.51687	0.601097	1.17694	0.00161806	0.0560682	0.89475	-0.160444	-0.45601	0.1633	0.75743
A0A1U7VL85	A0A1U7VL85_NICSY	LOC104218345	Thioredoxin reductase	2	0	1.50681e+07	1.41097e+07	1.57736e+07	1.89355e+07	1.91599e+07	1.8694e+07	2.42062e+07	2.06026e+07	1.25084e+07	1.60755e+07	1.45797e+07	1.88455e+07	1.59717e+07	0.130869	2.06657e+07	0.120793	1.55023e+07	0.171966	1.29389	0.371716	0.977264	0.017744	0.448746	0.970606	-0.043042	-0.00431634	0.744013	0.876938	1.33308	0.414758	1.06384	0.0201964	0.590128
A0A1S4B2J2;A0A1S4DNT5;A0A1U7WP28;A0A1S4CP77	A0A1S4B2J2_TOBAC;A0A1S4CP77_TOBAC;A0A1S4DNT5_TOBAC;A0A1U7WP28_NICSY	LOC104229379;LOC107803873;LOC107820994;LOC107831547	Pyruvate dehydrogenase E1 component subunit beta	4	0	1.79019e+08	1.72771e+08	1.95257e+08	1.93356e+08	2.06163e+08	2.16376e+08	2.22832e+08	2.13241e+08	2.46289e+08	2.40931e+08	2.38284e+08	2.26802e+08	1.85101e+08	0.0592065	2.14653e+08	0.0322699	2.38077e+08	0.0345303	1.15966	0.213697	0.583444	0.0180115	0.448746	1.2862	0.363114	0.740512	0.0011842	0.0532832	0.901615	-0.149417	-0.426875	0.0442857	0.70423
A0A1J6L4T1;A0A1S4DQF4;A0A1U7VJA1	A0A1J6L4T1_NICAT;A0A1S4DQF4_TOBAC;A0A1U7VJA1_NICSY	A4A49_28461;LOC104214458;LOC107832338	VOC domain-containing protein	3	0	5.13279e+08	6.18164e+08	4.77689e+08	5.00996e+08	4.25611e+08	4.09467e+08	4.58804e+08	4.23185e+08	3.50594e+08	4.37856e+08	3.64593e+08	3.61091e+08	5.27532e+08	0.117904	4.29267e+08	0.0487698	3.78533e+08	0.105653	0.813727	-0.297384	-0.690286	0.0180238	0.448746	0.717556	-0.478837	-0.803499	0.00322317	0.0651264	1.13403	0.181453	0.447379	0.0748871	0.715673
A0A1J6JBQ0;A0A1S3X2D3;A0A1S4A367;A0A1U7Z1Z6	A0A1J6JBQ0_NICAT;A0A1S3X2D3_TOBAC;A0A1S4A367_TOBAC;A0A1U7Z1Z6_NICSY	CAP1_1;LOC104250073;LOC107760595;LOC107793271	Adenylyl cyclase-associated protein	2	0	6.70134e+07	4.29633e+07	6.46775e+07	4.68391e+07	7.23278e+07	6.68698e+07	9.32329e+07	9.56508e+07	6.404e+07	4.8299e+07	6.15599e+07	1.18635e+08	5.53733e+07	0.220909	8.20203e+07	0.177379	7.31334e+07	0.425406	1.48122	0.56679	1.46343	0.018381	0.449595	1.32073	0.40134	0.810613	0.272513	0.525006	1.12152	0.165451	0.405095	0.426772	0.878118
A0A1J6L9N0;A0A1S3XTW0;A0A1S4BLC8	A0A1J6L9N0_NICAT;A0A1S3XTW0_TOBAC;A0A1S4BLC8_TOBAC	LOC107768692;LOC107809537;SCPL24	Carboxypeptidase	4	0	5.38045e+07	3.8224e+07	5.38293e+07	3.56607e+07	3.74372e+07	2.87098e+07	2.32859e+07	3.08749e+07	3.51471e+07	4.0244e+07	3.97876e+07	6.94141e+06	4.53796e+07	0.215925	3.00769e+07	0.194624	3.053e+07	0.520584	0.662785	-0.593387	-1.42799	0.0183964	0.449595	0.67277	-0.571815	-0.974007	0.182963	0.431608	0.985159	-0.0215715	-0.0890708	0.677365	0.93206
A0A1J6KAV7;A0A1S3XMZ5;A0A1S3ZIK1;A0A1U7UZC5	A0A1J6KAV7_NICAT;A0A1S3XMZ5_TOBAC;A0A1S3ZIK1_TOBAC;A0A1U7UZC5_NICSY	LOC104210817;LOC107766707;LOC107787165;MENB_0	1,4-dihydroxy-2-naphthoyl-coa synthase, peroxisomal	3	0	1.26462e+07	1.33186e+07	1.54113e+07	1.13766e+07	8.60539e+06	8.82677e+06	5.51868e+06	1.15573e+07	9.03827e+06	1.36996e+07	9.80333e+06	1.22076e+07	1.31882e+07	0.127894	8.62703e+06	0.286198	1.11872e+07	0.192315	0.654148	-0.61231	-1.47516	0.0189116	0.449595	0.848276	-0.237394	-0.360729	0.156411	0.397619	0.77115	-0.374916	-1.02271	0.132447	0.748377
A0A1S4D4R5;A0A1U7W442	A0A1S4D4R5_TOBAC;A0A1U7W442_NICSY	LOC104219960;LOC107825989	Thioredoxin Y1, chloroplastic-like	7	0	6.1713e+08	8.32424e+08	7.20548e+08	7.60063e+08	5.34091e+08	6.86175e+08	4.53832e+08	4.77608e+08	5.11054e+08	4.80839e+08	4.47047e+08	5.4517e+08	7.32541e+08	0.122601	5.37926e+08	0.194093	4.96027e+08	0.0845015	0.734329	-0.445501	-1.05943	0.0189129	0.449595	0.677133	-0.56249	-0.956905	0.00130319	0.0550521	1.08447	0.116989	0.277045	0.49247	0.886946
A0A314L9U6;A0A1S4AAX6;A0A1U7V0E9	A0A1S4AAX6_TOBAC;A0A1U7V0E9_NICSY;A0A314L9U6_NICAT	LOC104211150;LOC107795648;SBT1.4_0	Subtilisin-like protease SBT1.4	5	0	1.13481e+08	1.47861e+08	9.09384e+07	1.20854e+08	6.32171e+07	7.33192e+07	1.00383e+08	8.39475e+07	4.33129e+07	9.52467e+07	8.5677e+07	9.11451e+07	1.18284e+08	0.198407	8.02166e+07	0.198046	7.88454e+07	0.304526	0.678171	-0.560279	-1.34548	0.018949	0.449595	0.666579	-0.585153	-0.998466	0.0540551	0.229517	1.01739	0.0248742	0.033652	0.808135	0.968185
A0A1J6HU06;A0A1S4BYY3;A0A1S4BZ54;A0A1S4BZA4;A0A1S4DGX4;A0A1S4DGZ4;A0A1U7YMZ3;A0A1U7Z0N5	A0A1J6HU06_NICAT;A0A1S4BYY3_TOBAC;A0A1S4BZ54_TOBAC;A0A1S4BZA4_TOBAC;A0A1S4DGX4_TOBAC;A0A1S4DGZ4_TOBAC;A0A1U7YMZ3_NICSY;A0A1U7Z0N5_NICSY	LOC104249700;LOC107813369;LOC107829675;NUDT23	Nudix hydrolase 23, chloroplastic	2	1	1.6668e+06	3.25984e+06	2.43187e+06	2.52418e+06	1.12574e+06	1.31839e+06	1.41051e+06	2.06597e+06	484648	403584	1.24573e+06	840783	2.47067e+06	0.263694	1.48015e+06	0.275762	743686	0.517441	0.599089	-0.739158	-1.79129	0.0190749	0.449595	0.301005	-1.73214	-3.10186	0.00148384	0.0560682	1.99029	0.992981	2.59167	0.0202865	0.590128
A0A1S3YCE9	A0A1S3YCE9_TOBAC	LOC107774698	UPF0160 protein-like	12	0	9.98377e+07	1.0028e+08	1.14465e+08	1.16195e+08	1.31306e+08	1.23269e+08	1.32458e+08	1.21576e+08	1.31398e+08	1.33136e+08	1.46499e+08	1.34939e+08	1.07695e+08	0.0821468	1.27152e+08	0.0434526	1.36493e+08	0.0500049	1.18068	0.239612	0.648031	0.0198218	0.449595	1.26741	0.341882	0.701577	0.00384962	0.0691743	0.931566	-0.10227	-0.302299	0.176637	0.776666
A0A1S3XS39;A0A1S3YJ73;A0A1S3Z4I0;A0A1S4CM36;A0A1U7VQ16;A0A1U7XJW1;A0A8K1DNT8;A0A8K1DP35	A0A1S3XS39_TOBAC;A0A1S3YJ73_TOBAC;A0A1S3Z4I0_TOBAC;A0A1S4CM36_TOBAC;A0A1U7VQ16_NICSY;A0A1U7XJW1_NICSY;A0A8K1DNT8_NICBE;A0A8K1DP35_NICBE	LOC104215779;LOC104237445;LOC107768173;LOC107776869;LOC107782700;LOC107820528	Small nuclear ribonucleoprotein Sm D1	4	0	6.45708e+07	6.81907e+07	6.03502e+07	5.44843e+07	5.17688e+07	2.46752e+07	4.32497e+07	4.29239e+07	6.20074e+07	4.03328e+07	5.79369e+07	2.47999e+07	6.1899e+07	0.0951657	4.06544e+07	0.280725	4.62692e+07	0.370159	0.656786	-0.606504	-1.46068	0.0198591	0.449595	0.747496	-0.419862	-0.695348	0.114595	0.340393	0.878649	-0.186641	-0.525232	0.676005	0.931513
B8R520;A0A1U7VAY1;A0A1J6J6I2;A0A1S3YXD3;A0A1S3Z2G5;A0A1S4AEA0;A0A1S4AXD5;A0A1S4CXN5;A0A1S4D5U0;A0A1U7VSL7;A0A1U7XU95;A0A1U7Y3C7;A0A1U7YU47;A0A314KS85	A0A1J6J6I2_NICAT;A0A1S3YXD3_TOBAC;A0A1S3Z2G5_TOBAC;A0A1S4AEA0_TOBAC;A0A1S4AXD5_TOBAC;A0A1S4CXN5_TOBAC;A0A1S4D5U0_TOBAC;A0A1U7VAY1_NICSY;A0A1U7VSL7_NICSY;A0A1U7XU95_NICSY;A0A1U7Y3C7_NICSY;A0A1U7YU47_NICSY;A0A314KS85_NICAT;B8R520_NICBE	LOC104215420;LOC104216545;LOC104241272;LOC104244828;LOC104247880;LOC107780790;LOC107782020;LOC107796718;LOC107802245;LOC107823709;LOC107826206;SUMO1_0;SUMO1_1	Small ubiquitin-related modifier	2	0	2.54802e+07	3.51193e+07	2.96807e+07	2.587e+07	9.10317e+06	2.48151e+07	1.39053e+07	4.37096e+06	1.23763e+07	3.92132e+06	1.39674e+07	3.60937e+06	2.90375e+07	0.154126	1.30486e+07	0.6711	8.46861e+06	0.646039	0.449371	-1.15402	-2.82522	0.0199541	0.449595	0.291644	-1.77772	-3.18546	0.00311447	0.0651113	1.54082	0.6237	1.61592	0.378864	0.867683
A0A1U7YQB7;A0A314LDI3	A0A1U7YQB7_NICSY;A0A314LDI3_NICAT	CEL1_0;LOC104247162	Endoglucanase	2	3	1.08003e+06	1.21925e+06	3.2389e+07	1.17035e+06	1.47552e+07	2.47997e+07	3.54359e+07	2.84819e+07	2.77507e+07	2.47229e+07	3.14518e+07	2.44224e+07	8.96465e+06	1.74199	2.58682e+07	0.333303	2.70869e+07	0.120914	2.88557	1.52886	3.86113	0.0199587	0.449595	3.02153	1.59528	3.00012	0.0152759	0.129555	0.955005	-0.06642	-0.207573	0.632545	0.922272
P93395;A0A1J6IG84;A0A1S4BQH6;A0A1S4C4U4;A0A1U7Y321;A0A1S3YP28;A0A1U7WXE0;C9DFB5	A0A1J6IG84_NICAT;A0A1S3YP28_TOBAC;A0A1S4BQH6_TOBAC;A0A1S4C4U4_TOBAC;A0A1U7WXE0_NICSY;A0A1U7Y321_NICSY;C9DFB5_NICBE;PSB6_TOBAC	LOC104231900;LOC104244749;LOC107778088;LOC107810801;LOC107815086;PSB6_2;Pb	Proteasome subunit beta	6	0	8.92563e+07	9.71407e+07	7.76547e+07	8.37783e+07	7.6319e+07	7.03728e+07	7.16763e+07	5.70486e+07	8.03268e+07	6.89489e+07	7.11618e+07	5.26124e+07	8.69575e+07	0.0952089	6.88542e+07	0.120164	6.82625e+07	0.169018	0.791814	-0.336767	-0.788438	0.0201123	0.449595	0.78501	-0.349217	-0.565795	0.0357831	0.18846	1.00867	0.0124503	0.000824514	0.894409	0.985861
A0A1S3XJL8;A0A1S4A7N5;A0A1S4A7T8;A0A1U7WNC2	A0A1S3XJL8_TOBAC;A0A1S4A7N5_TOBAC;A0A1S4A7T8_TOBAC;A0A1U7WNC2_NICSY	LOC104229193;LOC107765921;LOC107794647	Aspartic proteinase nepenthesin-2-like	2	1	1.63419e+07	5.28481e+06	1.35247e+07	1.37143e+07	2.67324e+07	1.82593e+07	2.04932e+07	2.87256e+07	1.25046e+07	1.09341e+06	2.55588e+07	1.64145e+07	1.22164e+07	0.392636	2.35526e+07	0.211226	1.38928e+07	0.729573	1.92794	0.947064	2.41116	0.0210794	0.449595	1.13722	0.185517	0.414826	0.711623	0.857423	1.69531	0.761547	1.98015	0.167017	0.760884
A0A1S3Z157;A0A1U7VH76	A0A1S3Z157_TOBAC;A0A1U7VH76_NICSY	LOC104213400;LOC107781883	Probable acyl-CoA dehydrogenase IBR3	9	0	7.60133e+07	6.42341e+07	8.35325e+07	7.05152e+07	8.6307e+07	8.37698e+07	9.65729e+07	9.20354e+07	9.91696e+07	8.90387e+07	9.18754e+07	1.19028e+08	7.35738e+07	0.111451	8.96713e+07	0.0641812	9.9778e+07	0.135544	1.21879	0.285454	0.76228	0.0211078	0.449595	1.35616	0.43953	0.880648	0.00844574	0.0945598	0.898708	-0.154076	-0.439185	0.212317	0.806694
A0A1J6IBN5	A0A1J6IBN5_NICAT	XYL1_2	Alpha-xylosidase 1	17	0	2.36044e+08	2.37435e+08	2.54726e+08	2.47533e+08	2.17737e+08	2.09842e+08	2.20932e+08	2.10533e+08	1.86596e+08	2.30013e+08	2.1905e+08	2.16977e+08	2.43934e+08	0.0361982	2.14761e+08	0.0253631	2.13159e+08	0.0873021	0.880406	-0.18376	-0.407109	0.0215107	0.449595	0.873838	-0.194562	-0.282181	0.0492238	0.219099	1.00752	0.0108021	-0.00353054	0.860016	0.979718
A0A1S4BI32;A0A1U7VCY6	A0A1S4BI32_TOBAC;A0A1U7VCY6_NICSY	LOC104214779;LOC107808454	ACT domain-containing protein ACR	6	0	1.80484e+08	2.10262e+08	2.3528e+08	2.00686e+08	1.59226e+08	1.89402e+08	1.59969e+08	1.5947e+08	1.39369e+08	1.62369e+08	1.59306e+08	1.96654e+08	2.06678e+08	0.110085	1.67017e+08	0.0893725	1.64425e+08	0.144646	0.808102	-0.307391	-0.715228	0.021643	0.449595	0.79556	-0.329958	-0.530477	0.032862	0.178472	1.01576	0.0225666	0.0275545	0.811752	0.96823
A0A1J6INU8;A0A1S3XBJ1;A0A1S3Z8L5;A0A1U7X5V2	A0A1J6INU8_NICAT;A0A1S3XBJ1_TOBAC;A0A1S3Z8L5_TOBAC;A0A1U7X5V2_NICSY	GLX2-4;LOC104235416;LOC107763231;LOC107784170	hydroxyacylglutathione hydrolase	2	1	6.76806e+06	6.35384e+06	1.18433e+07	5.78764e+06	4.01167e+06	3.43252e+06	1.12078e+06	4.62187e+06	5.36654e+06	7.14149e+06	8.58585e+06	7.24309e+06	7.68821e+06	0.364072	3.29671e+06	0.464021	7.08424e+06	0.186447	0.4288	-1.22162	-2.9937	0.021659	0.449595	0.921442	-0.118035	-0.141842	0.765907	0.889247	0.465358	-1.10359	-2.94806	0.0216734	0.59524
W8S2M6	W8S2M6_TOBAC		UDP-sulfoquinovose synthase	2	0	9.64218e+07	1.55748e+08	1.21556e+08	1.28018e+08	8.12186e+07	1.10324e+08	7.83866e+07	5.71549e+07	9.63172e+07	7.49787e+07	8.59678e+07	7.56359e+07	1.25436e+08	0.194319	8.17712e+07	0.267279	8.32249e+07	0.121059	0.651896	-0.617287	-1.48756	0.0217639	0.449595	0.663485	-0.591864	-1.01077	0.00701792	0.0873041	0.982533	-0.0254228	-0.099247	0.781707	0.964504
A0A1S3YL77;A0A1U7X142	A0A1S3YL77_TOBAC;A0A1U7X142_NICSY	LOC104229631;LOC107777466	Photosystem II 5 kDa protein, chloroplastic-like	2	0	4.34186e+08	1.85075e+09	9.67041e+08	1.23674e+09	1.96421e+08	6.93322e+08	4.10272e+08	1.57395e+08	2.74248e+08	1.81079e+08	3.77586e+08	2.36021e+08	1.12218e+09	0.525019	3.64353e+08	0.674825	2.67233e+08	0.310264	0.324683	-1.6229	-3.99377	0.0217803	0.449595	0.238138	-2.07013	-3.72169	0.00261435	0.062657	1.36343	0.447235	1.14965	0.623855	0.92108
A0A1S4C5Z3;A0A1U7WAW0;A0A1S3XVH1;A0A1J6IQ47;A0A1U7YQ94	A0A1J6IQ47_NICAT;A0A1S3XVH1_TOBAC;A0A1S4C5Z3_TOBAC;A0A1U7WAW0_NICSY;A0A1U7YQ94_NICSY	A4A49_00147;LOC104225617;LOC104247142;LOC107769187;LOC107815454	Ribonuclease	7	0	4.93247e+07	3.68254e+07	6.41091e+07	4.68481e+07	6.32035e+07	6.50734e+07	6.4498e+07	7.88507e+07	6.81801e+07	3.93581e+07	4.44728e+07	1.15799e+08	4.92768e+07	0.228678	6.79064e+07	0.108061	6.69525e+07	0.521282	1.37806	0.462638	1.20386	0.0223967	0.449595	1.3587	0.442228	0.885596	0.367417	0.607994	1.01425	0.0204098	0.0218557	0.659435	0.923777
A0A1J6IHQ8;A0A1S4DP32	A0A1J6IHQ8_NICAT;A0A1S4DP32_TOBAC	GER2;LOC107831894	GDP-L-fucose synthase	6	0	1.75989e+08	1.37575e+08	1.72714e+08	1.72236e+08	1.96685e+08	1.81525e+08	2.3572e+08	2.22182e+08	2.06657e+08	2.30315e+08	2.40421e+08	2.54611e+08	1.64629e+08	0.110023	2.09028e+08	0.116997	2.33001e+08	0.0866645	1.26969	0.344481	0.909387	0.0224685	0.449595	1.41531	0.501122	0.993598	0.00204652	0.0589843	0.897111	-0.156641	-0.445963	0.182902	0.778176
A0A1S3Y8Q8;A0A1U7VDQ3;A0A314KK74	A0A1S3Y8Q8_TOBAC;A0A1U7VDQ3_NICSY;A0A314KK74_NICAT	LOC104217593;LOC107773558;TUBA5	Tubulin alpha chain	2	0	1.2113e+08	9.86496e+07	1.11014e+08	8.95668e+07	1.17554e+08	1.42193e+08	1.26557e+08	1.47913e+08	1.65516e+08	1.0497e+08	9.14512e+07	1.33532e+08	1.0509e+08	0.131717	1.33554e+08	0.10463	1.23867e+08	0.265146	1.27086	0.345801	0.912677	0.0225685	0.449595	1.17868	0.237168	0.509547	0.32061	0.56901	1.07821	0.108633	0.254966	0.483066	0.886946
A0A1S4CUR0;A0A1J6JX91;A0A1S3XTY1;A0A1U7VT63	A0A1J6JX91_NICAT;A0A1S3XTY1_TOBAC;A0A1S4CUR0_TOBAC;A0A1U7VT63_NICSY	DEGP1;LOC104220383;LOC107768772;LOC107822689	Protease do-like 1, chloroplastic	8	0	3.2406e+08	3.3898e+08	3.04824e+08	3.357e+08	2.54369e+08	3.14417e+08	2.69179e+08	2.52334e+08	2.31174e+08	2.48807e+08	2.51272e+08	2.36868e+08	3.25891e+08	0.047362	2.72575e+08	0.10598	2.4203e+08	0.0396184	0.836398	-0.257739	-0.591483	0.0225697	0.449595	0.742672	-0.429203	-0.712477	0.000343851	0.033365	1.1262	0.171464	0.420983	0.0996545	0.725741
A0A1J6INV5;A0A1S4DCW8;A0A1U7WXG1	A0A1J6INV5_NICAT;A0A1S4DCW8_TOBAC;A0A1U7WXG1_NICSY	A4A49_25626;LOC104228589;LOC107828450	Ubiquitin thioesterase OTU	3	0	1.92868e+07	1.81748e+07	2.59156e+07	2.07183e+07	2.59241e+07	2.59834e+07	2.58987e+07	3.47906e+07	2.99487e+07	2.84357e+07	3.27474e+07	3.21941e+07	2.10239e+07	0.162829	2.81492e+07	0.157296	3.08315e+07	0.0649952	1.33892	0.421065	1.10025	0.0226334	0.449595	1.4665	0.552375	1.08759	0.00198264	0.0589843	0.913003	-0.131309	-0.379029	0.263059	0.822756
A0A1S3XQ21;A0A1S4BCV5;A0A1U7WC48	A0A1S3XQ21_TOBAC;A0A1S4BCV5_TOBAC;A0A1U7WC48_NICSY	LOC104226043;LOC107767528;LOC107806960	superoxide dismutase	6	0	2.78906e+09	3.10892e+09	2.37977e+09	2.36806e+09	2.32182e+09	1.93193e+09	2.17941e+09	2.03503e+09	1.78693e+09	2.40685e+09	1.88245e+09	1.79179e+09	2.66145e+09	0.134065	2.11705e+09	0.0803531	1.96701e+09	0.150739	0.795448	-0.330161	-0.771975	0.0229863	0.449595	0.739072	-0.436213	-0.725332	0.0134543	0.120139	1.07628	0.106051	0.248145	0.364139	0.865301
A0A1J6IC35;A0A1S3XFT6;A0A1U7XQW1	A0A1J6IC35_NICAT;A0A1S3XFT6_TOBAC;A0A1U7XQW1_NICSY	GAPC2_1;LOC104239159;LOC107764636	Glyceraldehyde-3-phosphate dehydrogenase	7	0	5.1166e+08	4.58381e+08	5.10944e+08	5.14548e+08	6.60334e+08	5.44446e+08	5.68499e+08	5.91408e+08	6.34046e+08	6.1121e+08	5.77012e+08	5.91861e+08	4.98883e+08	0.0542138	5.91172e+08	0.0844699	6.03532e+08	0.0409185	1.18499	0.244874	0.661145	0.0230978	0.449595	1.20977	0.274728	0.578426	0.00576431	0.0810623	0.97952	-0.0298537	-0.110955	0.694649	0.939385
A0A0A7EAV4;X5JM82;A0A1U7YA49;Q84P56	A0A0A7EAV4_NICBE;A0A1U7YA49_NICSY;Q84P56_TOBAC;X5JM82_NICBE	ANK;ANKr_2;LOC104242369;TIP2	Ankyrin repeat domain containing protein 2	2	0	7.01587e+07	1.08183e+08	8.01978e+07	1.10402e+08	4.83736e+07	8.80984e+07	4.72807e+07	4.03722e+07	2.49195e+07	2.50507e+07	4.2596e+07	2.09613e+07	9.22353e+07	0.218334	5.60312e+07	0.386742	2.83819e+07	0.340507	0.607481	-0.719088	-1.74127	0.0231073	0.449595	0.307712	-1.70035	-3.04356	0.000157872	0.0241877	1.97419	0.98126	2.5607	0.0135797	0.532917
A0A1S4CQY1;A0A1U7WER2	A0A1S4CQY1_TOBAC;A0A1U7WER2_NICSY	LOC104223399;LOC107821508	Inositol-1-monophosphatase	8	0	1.38303e+09	1.86197e+09	1.48197e+09	1.53981e+09	1.23779e+09	1.33248e+09	1.32078e+09	1.11468e+09	1.23204e+09	1.24814e+09	1.25359e+09	9.80562e+08	1.5667e+09	0.132268	1.25143e+09	0.0802619	1.17858e+09	0.112279	0.798771	-0.324146	-0.756983	0.0232266	0.449595	0.752273	-0.410673	-0.678495	0.0124688	0.115811	1.06181	0.0865269	0.196556	0.42803	0.878118
A0A1J6IVG9;A0A1S4AZY1;A0A1U7VTX7;A0A1S3YJQ5	A0A1J6IVG9_NICAT;A0A1S3YJQ5_TOBAC;A0A1S4AZY1_TOBAC;A0A1U7VTX7_NICSY	LOC104217334;LOC107776903;LOC107803064;RPS8_6	40S ribosomal protein S8	2	0	1.66834e+08	1.95487e+08	2.03956e+08	1.67145e+08	1.61427e+08	1.29633e+08	1.40188e+08	1.59177e+08	1.54442e+08	1.53117e+08	1.51365e+08	1.3414e+08	1.83355e+08	0.104779	1.47606e+08	0.103705	1.48266e+08	0.0640827	0.805027	-0.31289	-0.728932	0.0234863	0.449595	0.808626	-0.306455	-0.487377	0.0158065	0.130801	0.99555	-0.0064349	-0.0490756	0.919801	0.990161
A0A1J6JVN1	A0A1J6JVN1_NICAT	T85	Auxin-binding protein t85	2	3	3.81363e+06	1.79599e+07	7.12034e+06	6.52155e+06	863029	6.06704e+06	1.12078e+06	2.32441e+06	986870	9.817e+06	8.2288e+06	2.56774e+06	8.85387e+06	0.704646	2.59381e+06	0.925849	5.4001e+06	0.792968	0.292958	-1.77123	-4.36345	0.0236066	0.449595	0.609915	-0.713321	-1.23351	0.255733	0.507803	0.480327	-1.05791	-2.82738	0.308347	0.839148
A0A1S4BG88;A0A1U7YPS7	A0A1S4BG88_TOBAC;A0A1U7YPS7_NICSY	LOC104247008;LOC107807939	14 kDa proline-rich protein DC2.15-like	4	0	3.30765e+08	3.77079e+08	4.95365e+08	3.22438e+08	1.89033e+08	3.36099e+08	2.5314e+08	1.39018e+08	2.37408e+08	2.66901e+08	2.36705e+08	2.32286e+08	3.81412e+08	0.20891	2.29323e+08	0.37127	2.43325e+08	0.0652616	0.601247	-0.733971	-1.77836	0.0236104	0.449595	0.637958	-0.648466	-1.11457	0.00273358	0.062657	0.942455	-0.0855047	-0.258	0.547056	0.904743
A0A1U7W5F6;D2K7Z2	A0A1U7W5F6_NICSY;D2K7Z2_TOBAC	LOC104222818;PsaN	Photosystem I reaction center subunit N, chloroplastic	6	0	5.01242e+08	7.48216e+08	7.89119e+08	9.11516e+08	2.50736e+08	7.12344e+08	3.56956e+08	2.26968e+08	2.51324e+08	2.17937e+08	3.27998e+08	2.48618e+08	7.37523e+08	0.23338	3.86751e+08	0.579955	2.61469e+08	0.17924	0.524392	-0.931283	-2.27011	0.0236348	0.449595	0.354523	-1.49605	-2.66891	0.000119585	0.0232074	1.47915	0.564764	1.46019	0.269129	0.827343
A0A1J6IR26;A0A1S4C6G3;A0A1U7UQZ7	A0A1J6IR26_NICAT;A0A1S4C6G3_TOBAC;A0A1U7UQZ7_NICSY	CHC1_0;LOC104211205;LOC107815448	Clathrin heavy chain 1 (Fragment)	8	0	1.00037e+08	9.22756e+07	1.23186e+08	7.26181e+07	1.7061e+08	1.39435e+08	1.15011e+08	1.28077e+08	1.25763e+08	8.23353e+07	1.05759e+08	1.79409e+08	9.70294e+07	0.215506	1.38283e+08	0.171746	1.23316e+08	0.335661	1.42517	0.511134	1.32473	0.0237289	0.449595	1.27092	0.345873	0.708894	0.262801	0.513777	1.12137	0.165262	0.404596	0.416313	0.876262
A0A1J6IKS6;A0A1S4BAG1;A0A1S4BQS5;A0A1U7XLK5	A0A1J6IKS6_NICAT;A0A1S4BAG1_TOBAC;A0A1S4BQS5_TOBAC;A0A1U7XLK5_NICSY	A4A49_05520;LOC104238952;LOC107806267;LOC107810922	NAD(P)-binding domain-containing protein	2	0	6.70607e+07	6.86469e+07	7.12091e+07	7.29836e+07	4.30974e+07	6.79743e+07	5.54663e+07	5.08982e+07	4.6459e+07	4.35664e+07	4.69409e+07	3.78336e+07	6.99751e+07	0.0376582	5.4359e+07	0.191592	4.37e+07	0.0957711	0.776834	-0.364321	-0.85711	0.0239477	0.449595	0.624508	-0.679209	-1.17095	7.70229e-05	0.0186571	1.24391	0.314888	0.799951	0.079066	0.715673
A0A1S4AF69;A0A1U7XRE4	A0A1S4AF69_TOBAC;A0A1U7XRE4_NICSY	LOC104241409;LOC107796802	Ribokinase	4	0	6.79152e+07	7.20499e+07	6.47592e+07	6.48452e+07	6.09995e+07	6.02345e+07	5.55752e+07	5.80124e+07	6.69479e+07	6.78745e+07	6.2716e+07	6.54184e+07	6.73924e+07	0.0509629	5.87054e+07	0.041585	6.57392e+07	0.0343112	0.871099	-0.199091	-0.445319	0.0241167	0.449595	0.97547	-0.0358308	0.00890806	0.627899	0.802986	0.893005	-0.163261	-0.463454	0.0360511	0.686628
A0A1J6IBB6;A0A1S4AKP5;A0A1U7YBF6	A0A1J6IBB6_NICAT;A0A1S4AKP5_TOBAC;A0A1U7YBF6_NICSY	A4A49_00763;LOC104242743;LOC107798500	Uncharacterized protein	2	2	1.08003e+06	1.21925e+06	1.30468e+07	1.541e+07	1.93676e+07	2.77397e+07	2.89384e+07	2.54171e+07	1.30191e+07	1.4457e+07	1.35114e+07	5.01832e+07	7.68903e+06	0.990064	2.53657e+07	0.167846	2.27927e+07	0.801578	3.29894	1.722	4.34249	0.0241906	0.449595	2.96431	1.5677	2.94953	0.0627312	0.251877	1.11289	0.154308	0.375653	0.382322	0.870716
A0A314KRE9;Q75ZE5	A0A314KRE9_NICAT;Q75ZE5_TOBAC	14-3-3;A4A49_55566	14-3-3-like protein a	4	0	5.69005e+08	5.5969e+08	5.99423e+08	6.34833e+08	6.22105e+08	7.45641e+08	6.91017e+08	7.30668e+08	7.16281e+08	6.85723e+08	7.15541e+08	8.24284e+08	5.90738e+08	0.0574557	6.97358e+08	0.0791689	7.35457e+08	0.0828118	1.18049	0.239381	0.647454	0.0248967	0.449595	1.24498	0.316124	0.654339	0.00674227	0.0857063	0.948196	-0.0767426	-0.234848	0.425973	0.878118
A0A1U7VNY4	A0A1U7VNY4_NICSY	LOC104215837	6,7-dimethyl-8-ribityllumazine synthase	4	0	1.56044e+08	1.39134e+08	1.46204e+08	1.22186e+08	1.17053e+08	9.62696e+07	1.23661e+08	1.1722e+08	9.91766e+07	1.32906e+08	1.35042e+08	1.15646e+08	1.40892e+08	0.101276	1.13551e+08	0.105016	1.20693e+08	0.13893	0.805946	-0.311245	-0.724832	0.0252569	0.449595	0.856633	-0.22325	-0.334791	0.112314	0.337164	0.940829	-0.0879949	-0.26458	0.535586	0.902072
A0A1U7VRP7	A0A1U7VRP7_NICSY	LOC104218754	Titin	4	0	3.70339e+06	4.19417e+06	2.90563e+06	3.84153e+06	4.79858e+06	4.45297e+06	4.82004e+06	4.28463e+06	5.33138e+06	5.80434e+06	5.42188e+06	5.15243e+06	3.66118e+06	0.148706	4.58905e+06	0.0574399	5.42751e+06	0.0506749	1.25344	0.325889	0.863051	0.0252617	0.449595	1.48245	0.567981	1.11621	0.00152612	0.0560682	0.845518	-0.242092	-0.67175	0.0114392	0.526928
A0A1J6JTT4;A0A1S3ZR19	A0A1J6JTT4_NICAT;A0A1S3ZR19_TOBAC	A4A49_35437;LOC107789630	DSBA-like thioredoxin domain-containing protein	2	0	3.19368e+07	2.14348e+07	4.51149e+07	3.41503e+07	1.55968e+07	1.92498e+07	2.08805e+07	2.5752e+07	1.59552e+07	2.04038e+07	1.48096e+07	2.70696e+07	3.31592e+07	0.292843	2.03698e+07	0.206858	1.95596e+07	0.284147	0.614303	-0.702979	-1.70112	0.025311	0.449595	0.589868	-0.761536	-1.32193	0.0244417	0.155969	1.04142	0.0585571	0.122652	0.744776	0.949623
A0A1J6KK40;A0A077D837;A0A1U7W4S4	A0A077D837_TOBAC;A0A1J6KK40_NICAT;A0A1U7W4S4_NICSY	GSH2;LOC104223795;LOC107832748	Glutathione synthetase	6	0	6.91055e+07	9.49624e+07	6.84962e+07	7.27464e+07	6.6825e+07	6.03952e+07	5.06993e+07	5.62348e+07	6.64849e+07	5.60522e+07	5.70967e+07	5.99713e+07	7.63276e+07	0.164607	5.85386e+07	0.116227	5.99013e+07	0.0783206	0.766938	-0.382817	-0.903207	0.0256498	0.449595	0.784792	-0.349618	-0.566531	0.0271144	0.162408	0.977251	-0.0331993	-0.119795	0.731293	0.945388
A0A1S4CHA3;A0A1S4CQI5;A0A1U7X034;A0A314L5H4	A0A1S4CHA3_TOBAC;A0A1S4CQI5_TOBAC;A0A1U7X034_NICSY;A0A314L5H4_NICAT	A4A49_07725;LOC104231683;LOC107819004;LOC107821395	diphthine methyl ester synthase	2	2	2.04222e+06	1.21925e+06	1.93215e+06	1.17035e+06	1.97185e+06	4.96316e+06	2.31285e+06	7.04371e+06	4.7269e+06	4.4643e+06	2.09518e+06	8.29909e+06	1.59099e+06	0.289202	4.07289e+06	0.586707	4.89637e+06	0.522568	2.55997	1.35613	3.43064	0.0258312	0.449595	3.07756	1.62178	3.04872	0.00706805	0.0875536	0.831819	-0.265658	-0.734017	0.592369	0.912352
A0A1J6IQP7;A0A314KR73;A0A1S4DJD1;A0A1U7WTY7	A0A1J6IQP7_NICAT;A0A1S4DJD1_TOBAC;A0A1U7WTY7_NICSY;A0A314KR73_NICAT	A4A49_16562;KPPR;LOC104231991;LOC107830375	Phosphoribulokinase	6	0	5.82042e+09	6.57107e+09	5.55133e+09	6.2064e+09	4.86311e+09	5.4444e+09	5.37093e+09	4.90378e+09	4.40622e+09	5.36131e+09	5.18189e+09	4.84723e+09	6.03731e+09	0.0738713	5.14555e+09	0.0591954	4.94916e+09	0.0848632	0.852293	-0.230578	-0.523792	0.0258795	0.449595	0.819763	-0.286721	-0.451186	0.0155357	0.129955	1.03968	0.0561422	0.116271	0.520113	0.896988
A0A1J6IC35;A0A1S3XFT6;A0A1U7XQW1;A0A0F7JIC2;A0A1U7XD50;A0A314L013;Q9XG67	A0A0F7JIC2_NICBE;A0A1J6IC35_NICAT;A0A1S3XFT6_TOBAC;A0A1U7XD50_NICSY;A0A1U7XQW1_NICSY;A0A314L013_NICAT;Q9XG67_TOBAC	GAPC2;GAPC2_0;GAPC2_1;LOC104235487;LOC104239159;LOC107764636;gapC	Glyceraldehyde-3-phosphate dehydrogenase	3	0	5.07427e+08	5.09946e+08	4.758e+08	5.04194e+08	6.0385e+08	6.0424e+08	5.43973e+08	5.42882e+08	6.14649e+08	5.52349e+08	5.68752e+08	5.75753e+08	4.99342e+08	0.0317826	5.73736e+08	0.061005	5.77876e+08	0.0456932	1.14898	0.20036	0.550204	0.0260116	0.449595	1.15727	0.210731	0.461065	0.0153543	0.129555	0.992837	-0.0103713	-0.0594766	0.880861	0.982395
A0A1S3YDV3;A0A1S3Y8H3;A0A1U7XZH9	A0A1S3Y8H3_TOBAC;A0A1S3YDV3_TOBAC;A0A1U7XZH9_NICSY	LOC104242875;LOC107773392;LOC107775022	methionine S-methyltransferase	12	0	1.06193e+08	9.45106e+07	1.05041e+08	1.10761e+08	1.10819e+08	1.22296e+08	1.35196e+08	1.25621e+08	1.31039e+08	1.33229e+08	1.43082e+08	1.47156e+08	1.04126e+08	0.0659782	1.23483e+08	0.0814606	1.38626e+08	0.055769	1.1859	0.245977	0.663894	0.0260378	0.449595	1.33133	0.412865	0.831749	0.00102044	0.0504313	0.890762	-0.166888	-0.473039	0.0803643	0.715673
A0A1J6KDK3	A0A1J6KDK3_NICAT	OSI_4	6-phosphogluconolactonase	3	0	4.93627e+07	4.80477e+07	6.65019e+07	5.70507e+07	4.54544e+07	3.28568e+07	4.27198e+07	4.53311e+07	2.77166e+07	5.24212e+07	5.98213e+07	5.36839e+07	5.52407e+07	0.153741	4.15906e+07	0.143242	4.84107e+07	0.292696	0.752896	-0.409477	-0.969648	0.0263359	0.449595	0.876359	-0.190406	-0.274559	0.372975	0.613336	0.859118	-0.219071	-0.610921	0.513878	0.895852
A0A314KZN8;A0A1S3ZQ07;A0A1S4CNA9;A0A1U7VBG8	A0A1S3ZQ07_TOBAC;A0A1S4CNA9_TOBAC;A0A1U7VBG8_NICSY;A0A314KZN8_NICAT	CYTC1;LOC104212140;LOC107789084;LOC107820918	Cytochrome c	5	0	3.27651e+08	2.20845e+08	2.71e+08	2.80907e+08	3.43306e+08	3.02138e+08	4.10709e+08	4.2766e+08	3.95646e+08	4.31303e+08	3.9703e+08	4.63642e+08	2.75101e+08	0.159221	3.70953e+08	0.157927	4.21905e+08	0.0766637	1.34843	0.431277	1.1257	0.0266028	0.449595	1.53364	0.616958	1.20602	0.00139654	0.0550521	0.879234	-0.185681	-0.522695	0.162604	0.75743
A0A1S4A7T6;Q9LKI3	A0A1S4A7T6_TOBAC;Q9LKI3_NICPL	LOC107794649;UMPS	Uridine 5'-monophosphate synthase	5	0	2.43413e+07	1.80315e+07	3.58112e+07	1.97781e+07	3.85613e+07	3.0891e+07	3.32088e+07	4.3718e+07	3.47551e+07	2.19558e+07	2.26803e+07	7.1997e+07	2.44905e+07	0.326746	3.65948e+07	0.156664	3.7847e+07	0.621219	1.49424	0.579414	1.4949	0.0268148	0.449595	1.54537	0.627956	1.22619	0.256994	0.508918	0.966913	-0.0485415	-0.160333	0.760414	0.953666
A0A1U7XXJ7	A0A1U7XXJ7_NICSY	LOC104242294	Phenazine biosynthesis-like domain-containing protein 1	3	0	1.01605e+08	1.00967e+08	8.97335e+07	8.03235e+07	1.10099e+08	1.20364e+08	1.13629e+08	1.04204e+08	1.45194e+08	1.40372e+08	1.43365e+08	1.2828e+08	9.31572e+07	0.108904	1.12074e+08	0.0602922	1.39303e+08	0.0546482	1.20306	0.266713	0.715571	0.0268236	0.449595	1.49535	0.580485	1.13914	0.0004172	0.0369184	0.804535	-0.313772	-0.861149	0.00362581	0.375789
A0A1S4CUR0	A0A1S4CUR0_TOBAC	LOC107822689	Protease Do-like 1, chloroplastic	2	0	1.68195e+08	1.70735e+08	1.55793e+08	1.66454e+08	1.40402e+08	1.54593e+08	1.46313e+08	1.31762e+08	1.22181e+08	1.28675e+08	1.27116e+08	1.28163e+08	1.65294e+08	0.0397692	1.43267e+08	0.0672058	1.26534e+08	0.0234985	0.866743	-0.206323	-0.463343	0.0269266	0.449595	0.765508	-0.38551	-0.63235	0.000421166	0.0369184	1.13225	0.179186	0.441389	0.038757	0.694192
A0A1J6IQZ1;A0A1S3YAX1;A0A1S3ZLZ9;A0A1U7WYQ4	A0A1J6IQZ1_NICAT;A0A1S3YAX1_TOBAC;A0A1S3ZLZ9_TOBAC;A0A1U7WYQ4_NICSY	CSN1;LOC104231192;LOC107774179;LOC107788242	Cop9 signalosome complex subunit 1	4	0	1.54613e+07	1.84661e+07	2.44061e+07	2.39355e+07	3.00978e+07	2.633e+07	2.59682e+07	2.67263e+07	2.78815e+07	2.61607e+07	2.42341e+07	2.91528e+07	2.05672e+07	0.211129	2.72806e+07	0.0697736	2.68573e+07	0.0795232	1.32641	0.407528	1.06651	0.0270041	0.449595	1.30583	0.384965	0.780585	0.0361692	0.189028	1.01576	0.0225624	0.0275436	0.793118	0.96629
A0A314LCS9;A0A1S4C3K0;A0A1S4C3L2	A0A1S4C3K0_TOBAC;A0A1S4C3L2_TOBAC;A0A314LCS9_NICAT	LOC107814807;PHSL1	Alpha-1,4 glucan phosphorylase	3	0	1.12712e+08	9.22242e+07	9.14054e+07	6.82972e+07	6.55776e+07	7.2633e+07	6.18339e+07	7.0248e+07	9.71718e+07	7.50587e+07	8.32703e+07	7.71274e+07	9.11596e+07	0.199112	6.75731e+07	0.0713203	8.31571e+07	0.119927	0.741262	-0.431945	-1.02564	0.0270566	0.449595	0.912214	-0.132556	-0.168471	0.490061	0.710796	0.812596	-0.299389	-0.823145	0.0225287	0.60038
A0A1S3Z8Y2;A0A1J6JZP1	A0A1J6JZP1_NICAT;A0A1S3Z8Y2_TOBAC	HSP70-15_0;LOC107784103	Heat shock 70 kDa protein 15	2	0	1.11917e+08	1.06619e+08	1.23639e+08	9.6888e+07	1.31505e+08	1.35322e+08	1.19306e+08	1.40919e+08	1.31726e+08	1.11758e+08	9.69605e+07	1.31549e+08	1.09766e+08	0.101562	1.31763e+08	0.0695229	1.17998e+08	0.142953	1.2004	0.263516	0.707605	0.027137	0.449595	1.075	0.104337	0.265955	0.466147	0.693031	1.11665	0.159179	0.388524	0.195694	0.793458
Q07760;A0A1J6ID12;A0A1S3XSQ1;A0A1U7WKR1;A0A1U7WNV2;A0A1J6JUG3;A0A1J6K6A1;A0A1S4DRS8;A0A1U7X9R5	A0A1J6ID12_NICAT;A0A1J6JUG3_NICAT;A0A1J6K6A1_NICAT;A0A1S3XSQ1_TOBAC;A0A1S4DRS8_TOBAC;A0A1U7WKR1_NICSY;A0A1U7WNV2_NICSY;A0A1U7X9R5_NICSY;RL23_TOBAC	LOC104225196;LOC104230490;LOC104236595;LOC107768301;LOC107832772;RPL23;RPL23A_3;RPL23A_6;RPL23_0	60s ribosomal protein l23	4	0	2.75965e+09	2.71597e+09	3.30812e+09	3.30997e+09	2.2908e+09	2.90967e+09	2.10141e+09	1.82225e+09	2.55234e+09	2.20477e+09	2.72825e+09	1.73879e+09	3.02343e+09	0.109243	2.28103e+09	0.202174	2.30604e+09	0.189178	0.754452	-0.406499	-0.962227	0.0274408	0.449595	0.762723	-0.390768	-0.641994	0.0338292	0.181857	0.989155	-0.0157309	-0.0736381	0.933711	0.991198
A0A1S3YT57;A0A1U7W7J9;A0A1S3ZGF8	A0A1S3YT57_TOBAC;A0A1S3ZGF8_TOBAC;A0A1U7W7J9_NICSY	LOC104221295;LOC107779493;LOC107786410	Delta-1-pyrroline-5-carboxylate dehydrogenase 12A1, mitochondrial-like	20	0	1.51262e+08	1.689e+08	1.46851e+08	1.35626e+08	1.33785e+08	1.30678e+08	1.27102e+08	1.15233e+08	1.3912e+08	1.49812e+08	1.44047e+08	1.2199e+08	1.5066e+08	0.0917791	1.26699e+08	0.0640651	1.38742e+08	0.0864381	0.840965	-0.249882	-0.571902	0.0282023	0.449595	0.920897	-0.118889	-0.143407	0.270162	0.521513	0.913202	-0.130994	-0.378195	0.18881	0.784281
A0A1S4BW67;A0A1S4B9Q2	A0A1S4B9Q2_TOBAC;A0A1S4BW67_TOBAC	LOC107805931;LOC107812498	Protein ABCI7, chloroplastic-like	6	0	6.07079e+07	5.38935e+07	6.38453e+07	5.00943e+07	6.74262e+07	6.75669e+07	6.57039e+07	8.43499e+07	7.49853e+07	6.15273e+07	6.36784e+07	8.9245e+07	5.71353e+07	0.109709	7.12617e+07	0.123018	7.2359e+07	0.175666	1.24725	0.318747	0.845252	0.028278	0.449595	1.26645	0.340791	0.699576	0.0500239	0.220852	0.984836	-0.0220445	-0.0903206	0.927017	0.991198
A0A1J6JU69	A0A1J6JU69_NICAT	EBP1_0	Erbb-3 binding protein 1	9	0	2.70409e+08	2.87764e+08	2.76476e+08	2.78277e+08	3.11038e+08	3.07527e+08	3.05007e+08	3.37039e+08	3.12682e+08	3.27639e+08	3.42411e+08	3.0848e+08	2.78232e+08	0.0258466	3.15153e+08	0.0469587	3.22803e+08	0.0478396	1.1327	0.179764	0.498876	0.0282865	0.449595	1.1602	0.214368	0.467735	0.0138142	0.12236	0.9763	-0.0346039	-0.123506	0.629229	0.922272
A0A1S4AZK0;A0A1S4AZU3;A0A1U7Y033;A0A1U7Y1D8;A0A6G6ADU9	A0A1S4AZK0_TOBAC;A0A1S4AZU3_TOBAC;A0A1U7Y033_NICSY;A0A1U7Y1D8_NICSY;A0A6G6ADU9_TOBAC	LOC104239615;LOC107803029	Carbonic anhydrase	3	0	8.55809e+06	1.69487e+07	1.0779e+07	8.57841e+06	4.81204e+06	6.18699e+06	3.83514e+06	9.71964e+06	6.99076e+06	2.47484e+07	3.4142e+06	2.83806e+06	1.12161e+07	0.353183	6.13845e+06	0.419487	9.49785e+06	1.08779	0.547291	-0.86962	-2.11643	0.028301	0.449595	0.846808	-0.239894	-0.365313	0.293439	0.540534	0.646299	-0.629726	-1.69599	0.833803	0.975285
A0A1S3YFU7;A0A1S4AF89;A0A1U7XYE1;A7U630	A0A1S3YFU7_TOBAC;A0A1S4AF89_TOBAC;A0A1U7XYE1_NICSY;A7U630_TOBAC	LOC104241408;LOC107775816;LOC107796819;MsrB1	Peptide-methionine (R)-S-oxide reductase	3	0	1.03892e+08	1.17564e+08	9.55852e+07	9.74774e+07	7.35273e+07	7.16733e+07	1.04119e+08	6.64539e+07	7.589e+07	8.07605e+07	7.09619e+07	9.14888e+07	1.0363e+08	0.0959831	7.89433e+07	0.215961	7.97753e+07	0.109984	0.761782	-0.392549	-0.927461	0.0284798	0.449595	0.769811	-0.377424	-0.617522	0.00865802	0.0951075	0.989571	-0.0151254	-0.0720384	0.845244	0.977691
A0A1S4DPF3;A0A314LF76	A0A1S4DPF3_TOBAC;A0A314LF76_NICAT	LOC107832007;PGM1_0	phosphoglucomutase (alpha-D-glucose-1,6-bisphosphate-dependent)	6	0	1.61747e+08	1.38944e+08	1.45568e+08	1.22714e+08	1.5565e+08	1.80135e+08	1.71648e+08	1.79514e+08	2.0055e+08	1.58879e+08	1.57886e+08	2.13774e+08	1.42243e+08	0.11363	1.71737e+08	0.0663734	1.82772e+08	0.156908	1.20734	0.271837	0.728342	0.0285526	0.449595	1.28493	0.361686	0.737894	0.033355	0.180142	0.939621	-0.0898489	-0.269479	0.538675	0.903784
A0A1S4ARY6;A0A1U7XES3	A0A1S4ARY6_TOBAC;A0A1U7XES3_NICSY	LOC104237998;LOC107800585	Isoflavone reductase homolog	9	0	6.99896e+08	5.55109e+08	8.27956e+08	6.30197e+08	4.75789e+08	2.25491e+08	4.11781e+08	5.5912e+08	2.5664e+08	3.33791e+08	2.88494e+08	3.42963e+08	6.7829e+08	0.170987	4.18045e+08	0.339285	3.05472e+08	0.132037	0.616323	-0.698242	-1.68932	0.0285593	0.449595	0.450356	-1.15086	-2.03589	8.03976e-05	0.0186571	1.36852	0.452619	1.16388	0.200659	0.796301
A0A1U7WYB1;Q7XZV3	A0A1U7WYB1_NICSY;Q7XZV3_TOBAC	LOC104233238;LOC107773727	Germin-like protein	3	0	5.8169e+09	8.32356e+09	6.2362e+09	7.44077e+09	5.77954e+09	5.94382e+09	4.68473e+09	4.82434e+09	4.90262e+09	5.199e+09	4.83728e+09	4.40759e+09	6.95436e+09	0.164389	5.30811e+09	0.121558	4.83662e+09	0.0674991	0.763278	-0.38972	-0.920409	0.0288178	0.449595	0.695481	-0.523918	-0.88617	0.00425383	0.0724146	1.09748	0.134198	0.322516	0.257154	0.819838
A0A1J6IB53;A0A1S4CN15;A0A1S4CIA8;A0A1U7Y4C7	A0A1J6IB53_NICAT;A0A1S4CIA8_TOBAC;A0A1S4CN15_TOBAC;A0A1U7Y4C7_NICSY	A4A49_38540;LOC104240489;LOC107819314;LOC107820640	Stress-response ab barrel domain-containing protein	2	0	7.75066e+08	8.77006e+08	5.5121e+08	6.7252e+08	5.3225e+08	5.90467e+08	5.11559e+08	5.31525e+08	4.34238e+08	3.88885e+08	6.70158e+08	5.63132e+08	7.18951e+08	0.194103	5.4145e+08	0.0628963	5.14103e+08	0.248122	0.753112	-0.409064	-0.96862	0.0289989	0.449595	0.715074	-0.483835	-0.812664	0.0485589	0.217469	1.05319	0.0747709	0.165493	0.557819	0.906129
A0A1J6IX58;A0A1U7UMX2	A0A1J6IX58_NICAT;A0A1U7UMX2_NICSY	A4A49_57509;LOC104210335	W2 domain-containing protein	11	0	6.50901e+07	4.92612e+07	7.1799e+07	6.2359e+07	7.71604e+07	7.5371e+07	7.62157e+07	7.76221e+07	8.00988e+07	6.66743e+07	7.93525e+07	8.79099e+07	6.21273e+07	0.152108	7.65923e+07	0.0130926	7.85089e+07	0.111933	1.23283	0.301972	0.803445	0.029004	0.449595	1.26368	0.337628	0.693775	0.0396479	0.199557	0.975588	-0.0356563	-0.126287	0.7639	0.955106
A0A1S3XQR5;A0A1U7XHJ7	A0A1S3XQR5_TOBAC;A0A1U7XHJ7_NICSY	LOC104236811;LOC107767727	Fructose-bisphosphate aldolase	13	0	8.8452e+08	8.17651e+08	9.39224e+08	8.92101e+08	9.70735e+08	1.12759e+09	1.0705e+09	9.63231e+08	1.02256e+09	1.03046e+09	1.24438e+09	1.04239e+09	8.83374e+08	0.056662	1.03301e+09	0.0772372	1.08495e+09	0.0982555	1.16939	0.225762	0.613512	0.0292339	0.449595	1.22818	0.296527	0.618402	0.0129974	0.117868	0.952133	-0.0707656	-0.219056	0.489037	0.886946
A0A314KQ66;A0A1J6JCI1;A0A1S4A3N8;A0A1U7XKK0;A0A1U7XY06;A0A1S3YJQ8;A0A1S3YK01;A0A1S3ZPT9;A0A1U7V186;A0A1U7VAL1	A0A1J6JCI1_NICAT;A0A1S3YJQ8_TOBAC;A0A1S3YK01_TOBAC;A0A1S3ZPT9_TOBAC;A0A1S4A3N8_TOBAC;A0A1U7V186_NICSY;A0A1U7VAL1_NICSY;A0A1U7XKK0_NICSY;A0A1U7XY06_NICSY;A0A314KQ66_NICAT	LOC104214095;LOC104238675;LOC107776855;LOC107789285;LOC107793365;TSS_0;TSS_1	Protein tss	4	0	5.56267e+07	4.62291e+07	5.66381e+07	4.31666e+07	7.54144e+07	5.50122e+07	5.96989e+07	7.75904e+07	6.13224e+07	4.55892e+07	2.80253e+07	5.91382e+07	5.04151e+07	0.133526	6.6929e+07	0.168147	4.85188e+07	0.316015	1.32756	0.408774	1.06962	0.0292399	0.449595	0.962385	-0.0553135	-0.0268203	0.676261	0.835922	1.37944	0.464088	1.19418	0.0889692	0.715673
A0A1U7XYN2	A0A1U7XYN2_NICSY	LOC104242650	Carbonic anhydrase	4	0	1.86679e+07	1.92068e+07	1.81772e+07	1.90184e+07	1.61732e+07	1.66182e+07	1.76003e+07	1.62968e+07	2.69405e+07	2.18176e+07	2.03228e+07	2.82674e+07	1.87676e+07	0.0241126	1.66721e+07	0.0387835	2.43371e+07	0.158585	0.888349	-0.170802	-0.374816	0.0292895	0.449595	1.29676	0.374914	0.762152	0.0168305	0.133366	0.685051	-0.545716	-1.47401	0.00239071	0.330374
A0A1J6IIV7;A0A1S4AH51;A0A1S4BFR8;A0A1U7WXN1	A0A1J6IIV7_NICAT;A0A1S4AH51_TOBAC;A0A1S4BFR8_TOBAC;A0A1U7WXN1_NICSY	D14L;LOC104231971;LOC107797626;LOC107807755	Putative esterase d14l	2	4	1.64821e+07	5.92251e+06	7.35356e+06	8.50229e+06	863029	1.1688e+07	1.12078e+06	1.08425e+06	1.19564e+07	1.1146e+07	995230	8.84674e+06	9.56512e+06	0.494561	3.68902e+06	1.44588	8.23608e+06	0.607534	0.385674	-1.37455	-3.37482	0.029325	0.449595	0.861053	-0.215825	-0.321175	0.486968	0.70967	0.447909	-1.15872	-3.09375	0.176003	0.776126
A0A077DCL2;A0A1S3ZYH7;A0A1S3ZYK1;A0A1U7XM51;A0A1U7XW19	A0A077DCL2_TOBAC;A0A1S3ZYH7_TOBAC;A0A1S3ZYK1_TOBAC;A0A1U7XM51_NICSY;A0A1U7XW19_NICSY	LOC104238113;LOC107791787	Elongation factor 1-delta-like isoform 2	7	0	3.37447e+08	2.82805e+08	3.34234e+08	2.92063e+08	3.77201e+08	3.33392e+08	3.74134e+08	3.96302e+08	3.47381e+08	2.82269e+08	2.90627e+08	4.31157e+08	3.11637e+08	0.0905939	3.70257e+08	0.0714679	3.37858e+08	0.203033	1.1881	0.248661	0.670582	0.0299917	0.449595	1.08414	0.116552	0.288354	0.523972	0.733013	1.09589	0.13211	0.316998	0.330772	0.852522
A0A1S4C0F0;Q94IQ1	A0A1S4C0F0_TOBAC;Q94IQ1_TOBAC	LOC107813838;PER9-6	Peroxidase	3	1	4.6571e+07	3.39855e+07	3.66372e+07	4.47869e+07	2.33386e+07	4.11306e+07	1.24552e+07	1.68458e+07	1.55395e+07	1.09341e+06	3.57309e+07	1.71221e+07	4.04952e+07	0.151285	2.34426e+07	0.537955	1.73715e+07	0.817797	0.578898	-0.788619	-1.91456	0.0299941	0.449595	0.428977	-1.22103	-2.16456	0.079866	0.28342	1.34948	0.432409	1.11047	0.335602	0.852522
A0A1S3YHU8;A0A1J6ILX7;A0A1S4ALW2;A0A1U7UX46	A0A1J6ILX7_NICAT;A0A1S3YHU8_TOBAC;A0A1S4ALW2_TOBAC;A0A1U7UX46_NICSY	ABCI8_1;LOC104212935;LOC107776429;LOC107799048	Upf0051 protein abci8, chloroplastic	6	0	6.89988e+07	8.85392e+07	8.9927e+07	8.57152e+07	1.10509e+08	9.28984e+07	9.61973e+07	1.09772e+08	1.28232e+08	8.89848e+07	9.47989e+07	1.28535e+08	8.32951e+07	0.116341	1.02344e+08	0.08899	1.10138e+08	0.192506	1.2287	0.297127	0.79137	0.0300759	0.449595	1.32226	0.403006	0.813669	0.0407818	0.201971	0.929238	-0.105879	-0.311836	0.562957	0.906129
A0A1S4D975;A0A1S4D9A2;A0A1U7W4H8;A0A1U7W8J3	A0A1S4D975_TOBAC;A0A1S4D9A2_TOBAC;A0A1U7W4H8_NICSY;A0A1U7W8J3_NICSY	LOC104224913;LOC107827359	Elongation factor 1-gamma 2-like isoform X2	2	0	2.16215e+08	1.82841e+08	2.91102e+08	2.22885e+08	2.84382e+08	2.65587e+08	3.05389e+08	3.56121e+08	3.02224e+08	1.9405e+08	2.06277e+08	4.13002e+08	2.28261e+08	0.198935	3.0287e+08	0.128921	2.78888e+08	0.364499	1.32686	0.408014	1.06773	0.0300853	0.449595	1.2218	0.289003	0.604604	0.390276	0.630812	1.08599	0.119011	0.282389	0.490432	0.886946
A0A1S3ZHV9;A0A1U7Y202;A0A1J6ITD8;A0A1U7VB87	A0A1J6ITD8_NICAT;A0A1S3ZHV9_TOBAC;A0A1U7VB87_NICSY;A0A1U7Y202_NICSY	LOC104211694;LOC104239786;LOC107786954;OTC	ornithine carbamoyltransferase	7	0	3.84672e+08	4.44255e+08	3.78763e+08	4.06969e+08	3.65656e+08	3.34702e+08	3.53377e+08	3.44731e+08	3.36382e+08	3.84504e+08	3.3534e+08	3.06902e+08	4.03665e+08	0.0734788	3.49616e+08	0.0375741	3.40782e+08	0.0944568	0.866106	-0.207385	-0.465988	0.0301381	0.449595	0.84422	-0.244309	-0.373409	0.0331183	0.17953	1.02592	0.0369241	0.0654913	0.640557	0.922272
A0A1J6KKZ7;A0A1S4ARC4;A0A1S4CP79;A0A1U7VDD2	A0A1J6KKZ7_NICAT;A0A1S4ARC4_TOBAC;A0A1S4CP79_TOBAC;A0A1U7VDD2_NICSY	LOC104217513;LOC107800464;LOC107820931;SHM4_0	Serine hydroxymethyltransferase	13	0	5.93322e+08	5.93771e+08	5.96845e+08	5.80019e+08	6.97214e+08	7.34325e+08	6.24049e+08	6.55629e+08	8.05611e+08	6.80659e+08	7.38665e+08	6.7493e+08	5.90989e+08	0.0126552	6.77804e+08	0.0710254	7.24966e+08	0.0841231	1.1469	0.197737	0.543667	0.0301595	0.449595	1.2267	0.294782	0.615201	0.00656943	0.0839407	0.934946	-0.097045	-0.288493	0.311403	0.843783
A0A1U7XTC5;A0A1S4D389;A0A1S4D3E9;A0A1U7YGD6;A0A1U7YP53;A0A1J6KCP6;A0A1S3Z7E1;A0A1U7X2A4	A0A1J6KCP6_NICAT;A0A1S3Z7E1_TOBAC;A0A1S4D389_TOBAC;A0A1S4D3E9_TOBAC;A0A1U7X2A4_NICSY;A0A1U7XTC5_NICSY;A0A1U7YGD6_NICSY;A0A1U7YP53_NICSY	LOC104229969;LOC104242015;LOC104246813;LOC107783768;LOC107825543;UBP12_2	ubiquitinyl hydrolase 1	2	0	9.14457e+07	7.09791e+07	1.05321e+08	5.7209e+07	1.02947e+08	1.10493e+08	1.09108e+08	1.45855e+08	1.13696e+08	4.08536e+07	7.8775e+07	8.07168e+07	8.12387e+07	0.262743	1.17101e+08	0.16608	7.85103e+07	0.379345	1.44144	0.527513	1.36555	0.0301755	0.449595	0.966416	-0.0492839	-0.0157631	0.766721	0.889247	1.49153	0.576797	1.49199	0.061709	0.710633
A0A1S3Y2M2;A0A1S3YCF2;A0A1S4B0N8;A0A1S4B129;A0A1S4BDS2;A0A1S4BEE0;A0A1S4BEF8;A0A1S4CTG4;A0A1U7VK43;A0A1U7VLZ9;A0A1U7W197;A0A1U7WAC5;A0A314L5I8	A0A1S3Y2M2_TOBAC;A0A1S3YCF2_TOBAC;A0A1S4B0N8_TOBAC;A0A1S4B129_TOBAC;A0A1S4BDS2_TOBAC;A0A1S4BEE0_TOBAC;A0A1S4BEF8_TOBAC;A0A1S4CTG4_TOBAC;A0A1U7VK43_NICSY;A0A1U7VLZ9_NICSY;A0A1U7W197_NICSY;A0A1U7WAC5_NICSY;A0A314L5I8_NICAT	LOC104215307;LOC104219411;LOC104222119;LOC107771517;LOC107774609;LOC107803315;LOC107807187;LOC107807381;LOC107822385;RPS12_1	40S ribosomal protein S12	4	0	3.82543e+08	7.50683e+08	6.58775e+08	6.1786e+08	1.31472e+08	6.76147e+08	1.93131e+08	1.07074e+08	2.61475e+08	1.05249e+08	1.35757e+08	1.22515e+08	6.02465e+08	0.260235	2.76956e+08	0.969758	1.56249e+08	0.456029	0.459704	-1.12122	-2.74348	0.0303583	0.449595	0.259349	-1.94703	-3.49594	0.000328697	0.0329943	1.77253	0.825809	2.14995	0.424558	0.878118
A0A1S3YEX0;A0A1U7WHF7	A0A1S3YEX0_TOBAC;A0A1U7WHF7_NICSY	LOC104226404;LOC107775549	Sedoheptulose-1,7-bisphosphatase, chloroplastic-like	6	0	3.76231e+09	4.55251e+09	3.34688e+09	3.47826e+09	2.44158e+09	3.54304e+09	2.9727e+09	2.59754e+09	2.70355e+09	2.71402e+09	3.05392e+09	2.72808e+09	3.78499e+09	0.142736	2.88871e+09	0.16958	2.79989e+09	0.0605924	0.763203	-0.389862	-0.920763	0.0303626	0.449595	0.739736	-0.434917	-0.722956	0.00554321	0.080887	1.03172	0.0450552	0.0869759	0.805018	0.968185
A0A1S4AUA9;A0A1U7WPG8	A0A1S4AUA9_TOBAC;A0A1U7WPG8_NICSY	LOC104225971;LOC107801356	Bifunctional aspartate aminotransferase and glutamate/aspartate-prephenate aminotransferase-like	8	0	6.75645e+07	6.70181e+07	8.02864e+07	6.88457e+07	6.29831e+07	6.45576e+07	5.47358e+07	5.60249e+07	6.24393e+07	5.32787e+07	5.49524e+07	4.69133e+07	7.09287e+07	0.088615	5.95753e+07	0.0824955	5.43959e+07	0.11735	0.839933	-0.251654	-0.576318	0.0307771	0.449595	0.76691	-0.382871	-0.627511	0.00832944	0.0936178	1.09522	0.131216	0.314639	0.244828	0.813809
Q9XGH7;A0A1S3ZD49;A0A1U7YKB8;A0A1S3YZY5;A0A1S4CYM5;A0A1S4CYM9;A0A1U7V4R8;A0A1U7X6F1;A0A314KRW6	A0A1S3YZY5_TOBAC;A0A1S3ZD49_TOBAC;A0A1S4CYM5_TOBAC;A0A1S4CYM9_TOBAC;A0A1U7V4R8_NICSY;A0A1U7X6F1_NICSY;A0A1U7YKB8_NICSY;A0A314KRW6_NICAT;PP2A_TOBAC	LOC104210119;LOC104230848;LOC104249743;LOC107781246;LOC107785560;LOC107824041;PP2A	Serine/threonine-protein phosphatase	5	0	1.3217e+08	1.76412e+08	1.48989e+08	1.49297e+08	6.47677e+07	1.45801e+08	1.04548e+08	5.0172e+07	7.02918e+07	4.39968e+07	7.08953e+07	3.04128e+07	1.51717e+08	0.120652	9.1322e+07	0.47062	5.38992e+07	0.372182	0.601923	-0.73235	-1.77432	0.0308341	0.449595	0.355261	-1.49305	-2.66341	0.00058523	0.040562	1.69431	0.760698	1.97791	0.117003	0.74058
A0A1J6J7Z6;A0A1S3Y2R6;A0A1U7WMU3	A0A1J6J7Z6_NICAT;A0A1S3Y2R6_TOBAC;A0A1U7WMU3_NICSY	LOC104227929;LOC107771549;PDIL1-3	Protein disulfide-isomerase	8	0	2.10766e+07	1.96442e+07	2.60387e+07	2.22661e+07	2.46032e+07	2.77638e+07	2.62257e+07	2.96213e+07	2.57105e+07	1.74609e+07	1.84974e+07	3.82957e+07	2.22564e+07	0.123106	2.70535e+07	0.0792416	2.49912e+07	0.384081	1.21554	0.281596	0.752665	0.0308458	0.449595	1.12287	0.167197	0.381231	0.696775	0.849937	1.08252	0.114399	0.270202	0.472707	0.886946
A0A1J6ILX7;A0A1S4ALW2;A0A1U7UX46	A0A1J6ILX7_NICAT;A0A1S4ALW2_TOBAC;A0A1U7UX46_NICSY	ABCI8_1;LOC104212935;LOC107799048	Upf0051 protein abci8, chloroplastic	2	0	2.41927e+07	2.11124e+07	2.8055e+07	1.79973e+07	3.48498e+07	2.58311e+07	2.80012e+07	4.04875e+07	2.56036e+07	2.46243e+07	2.07901e+07	3.86293e+07	2.28393e+07	0.188259	3.22924e+07	0.206855	2.74118e+07	0.283142	1.41389	0.499674	1.29616	0.0308519	0.449595	1.2002	0.263278	0.557429	0.293159	0.540534	1.17805	0.236395	0.592551	0.288587	0.831541
B3F8H7;A0A1S3YBU5;A0A1S4ALJ9;A0A1U7W2P2;A7XAQ5	A0A1S3YBU5_TOBAC;A0A1S4ALJ9_TOBAC;A0A1U7W2P2_NICSY;A7XAQ5_TOBAC;B3F8H7_NICLS	AGP;LOC104219530;LOC107774582;LOC107798981	Glucose-1-phosphate adenylyltransferase	17	0	1.49261e+09	1.44427e+09	1.45035e+09	1.33718e+09	1.23627e+09	1.22263e+09	1.308e+09	1.28776e+09	1.19221e+09	1.36692e+09	1.26636e+09	1.40516e+09	1.4311e+09	0.046259	1.26367e+09	0.0322429	1.30766e+09	0.0739484	0.883001	-0.179513	-0.396525	0.0309139	0.449595	0.913745	-0.130137	-0.164035	0.142104	0.381609	0.966354	-0.0493761	-0.162538	0.550265	0.905989
A0A314KRE9;Q75ZE5;A0A1U7W582;A0A314KVM3;Q75ZD6;Q8RVF9	A0A1U7W582_NICSY;A0A314KRE9_NICAT;A0A314KVM3_NICAT;Q75ZD6_TOBAC;Q75ZE5_TOBAC;Q8RVF9_TOBAC	14-3-3;A4A49_22624;A4A49_55566;LOC104223930	14-3-3-like protein 16R	3	0	2.86107e+08	3.12043e+08	2.97389e+08	3.10024e+08	3.26209e+08	3.32812e+08	3.50756e+08	3.55448e+08	3.46995e+08	3.29462e+08	3.47665e+08	4.14574e+08	3.01391e+08	0.0400727	3.41306e+08	0.041067	3.59674e+08	0.104422	1.13244	0.179431	0.498045	0.0309539	0.449595	1.19338	0.255054	0.542347	0.0251436	0.158427	0.948932	-0.0756234	-0.231891	0.446049	0.879109
A0A1S3ZP17;A0A1U7XAZ3	A0A1S3ZP17_TOBAC;A0A1U7XAZ3_NICSY	LOC104236919;LOC107788999	MFP1 attachment factor 1-like	2	3	1.46299e+07	1.62865e+07	1.52235e+07	1.64345e+07	1.06551e+07	1.02677e+07	1.12078e+06	1.08425e+06	9.46357e+06	2.06998e+07	995230	1.23979e+07	1.56436e+07	0.0552724	5.78195e+06	0.934923	1.08891e+07	0.746911	0.369605	-1.43594	-3.52784	0.0310796	0.449595	0.696075	-0.522684	-0.883908	0.218646	0.474275	0.530984	-0.913259	-2.44516	0.411887	0.876262
A0A1J6IZB7;A0A1S4C903	A0A1J6IZB7_NICAT;A0A1S4C903_TOBAC	A4A49_13312;LOC107816249	Protein arginine methyltransferase NDUFAF7	2	0	5.87331e+06	3.91088e+06	5.48163e+06	3.93482e+06	7.07033e+06	6.12582e+06	5.47452e+06	7.41619e+06	7.02396e+06	5.04731e+06	2.91793e+06	9.33203e+06	4.80016e+06	0.213664	6.52171e+06	0.135837	6.08031e+06	0.450726	1.35864	0.442168	1.15285	0.0312013	0.449595	1.26669	0.341061	0.700071	0.515747	0.728134	1.0726	0.101107	0.235081	0.541296	0.903784
A0A1S3YEK6;A0A1S4CL37;A0A1U7YTG1;A0A314LDR6;A0A1S3XA60	A0A1S3XA60_TOBAC;A0A1S3YEK6_TOBAC;A0A1S4CL37_TOBAC;A0A1U7YTG1_NICSY;A0A314LDR6_NICAT	CYP97A3;LOC104248018;LOC107762821;LOC107775451;LOC107820237	Protein LUTEIN DEFICIENT 5, chloroplastic-like	2	0	1.10204e+07	5.30688e+06	1.20599e+07	1.16736e+07	1.90467e+07	1.30381e+07	1.39991e+07	1.99489e+07	2.0026e+07	1.87132e+07	1.763e+07	2.48086e+07	1.00152e+07	0.316325	1.65082e+07	0.211639	2.02945e+07	0.155949	1.64831	0.72099	1.84773	0.0312154	0.449595	2.02637	1.0189	1.94312	0.00482987	0.0764007	0.813433	-0.297905	-0.819224	0.119491	0.74058
A0A1S4B6G7;A0A1U7VXC9;A0A314KNX1	A0A1S4B6G7_TOBAC;A0A1U7VXC9_NICSY;A0A314KNX1_NICAT	GAD1;LOC104217976;LOC107804984	Glutamate decarboxylase	3	0	1.12013e+08	1.12769e+08	1.17622e+08	1.27636e+08	1.22835e+08	1.56517e+08	1.54397e+08	1.34011e+08	1.66852e+08	1.74378e+08	1.82952e+08	1.70983e+08	1.1751e+08	0.0612154	1.4194e+08	0.114728	1.73792e+08	0.0393497	1.2079	0.272497	0.729988	0.0313312	0.449595	1.47895	0.564575	1.10996	7.57519e-05	0.0186571	0.816725	-0.292077	-0.803824	0.015406	0.532917
A0A1J6KCY7;A0A1S4DJK5;A0A1S4DQD9;A0A1U7XXW6	A0A1J6KCY7_NICAT;A0A1S4DJK5_TOBAC;A0A1S4DQD9_TOBAC;A0A1U7XXW6_NICSY	A4A49_19798;LOC104242414;LOC107830512;LOC107832326	Non-specific lipid-transfer protein-like protein	2	4	4.50386e+07	9.21984e+07	7.62445e+07	7.54328e+07	863029	7.44749e+07	1.44409e+07	1.08425e+06	2.57698e+07	1.09341e+06	6.03849e+06	840783	7.22286e+07	0.27277	2.27158e+07	1.54454	8.43562e+06	1.39898	0.314498	-1.66888	-4.10836	0.032051	0.455427	0.116791	-3.098	-5.60665	0.00358066	0.0675859
A0A314KZP8	A0A314KZP8_NICAT	A4A49_20064	phosphoribosylformylglycinamidine synthase	2	0	8.6783e+07	7.54597e+07	7.58246e+07	7.3153e+07	7.00177e+07	6.33466e+07	6.53697e+07	6.95972e+07	5.86137e+07	5.45103e+07	7.7275e+07	7.25529e+07	7.78051e+07	0.0784143	6.70828e+07	0.0485565	6.5738e+07	0.165794	0.86219	-0.213922	-0.48228	0.0323933	0.455427	0.844906	-0.243138	-0.371262	0.0890507	0.299684	1.02046	0.0292162	0.0451247	0.739169	0.948726
A0A1J6ID23;A0A1S4C4L4;A0A1U7W0P3;A0A1S3YH94;A0A1S3YHK5	A0A1J6ID23_NICAT;A0A1S3YH94_TOBAC;A0A1S3YHK5_TOBAC;A0A1S4C4L4_TOBAC;A0A1U7W0P3_NICSY	A4A49_15100;LOC104222626;LOC107776241;LOC107815016	Hyaluronan/mRNA-binding protein domain-containing protein	4	0	6.99033e+07	5.17643e+07	5.95915e+07	6.15857e+07	8.49968e+07	6.56852e+07	7.08095e+07	9.09637e+07	7.14495e+07	7.71403e+07	7.303e+07	5.69006e+07	6.07112e+07	0.122732	7.81138e+07	0.151531	6.96301e+07	0.126652	1.28665	0.363614	0.957072	0.0327005	0.455427	1.14691	0.197748	0.437256	0.171431	0.417419	1.12184	0.165866	0.406193	0.285275	0.831033
A0A1S3WZQ8	A0A1S3WZQ8_TOBAC	LOC107759563	Aconitate hydratase	20	0	3.33969e+08	3.09609e+08	3.52563e+08	4.03032e+08	4.00642e+08	4.21247e+08	4.58362e+08	3.93909e+08	4.29021e+08	4.68266e+08	5.10112e+08	5.28853e+08	3.49793e+08	0.113243	4.1854e+08	0.0692498	4.84063e+08	0.0921092	1.19654	0.258863	0.696008	0.0327983	0.455427	1.38385	0.468692	0.934126	0.00292533	0.0635496	0.86464	-0.209829	-0.5865	0.0557314	0.710633
A0A1S4BQ04;A0A1S4CB19;A0A1U7XMV0	A0A1S4BQ04_TOBAC;A0A1S4CB19_TOBAC;A0A1U7XMV0_NICSY	LOC104235702;LOC107810684;LOC107816919	Alkaline/neutral invertase	7	0	2.94032e+07	2.73004e+07	3.35472e+07	2.60932e+07	2.51563e+07	2.55485e+07	2.19637e+07	2.41179e+07	2.56818e+07	2.32629e+07	1.9929e+07	2.29782e+07	2.9086e+07	0.112547	2.41966e+07	0.0663862	2.2963e+07	0.102709	0.831899	-0.26552	-0.610874	0.0328648	0.455427	0.789486	-0.341014	-0.550752	0.0176912	0.136867	1.05372	0.0754942	0.167404	0.439436	0.878118
A0A1S3ZCJ0;A0A1U7Y5B2	A0A1S3ZCJ0_TOBAC;A0A1U7Y5B2_NICSY	LOC104240789;LOC107785350	Haloacid dehalogenase-like hydrolase domain-containing protein Sgpp	2	0	1.17395e+07	1.32162e+07	1.48447e+07	1.41218e+07	1.07519e+07	1.29362e+07	9.73689e+06	8.26863e+06	1.18877e+07	1.07978e+07	9.02317e+06	1.06683e+07	1.34805e+07	0.0992796	1.04234e+07	0.188133	1.05942e+07	0.11153	0.773219	-0.371051	-0.873883	0.0328705	0.455427	0.785891	-0.347599	-0.562827	0.0162806	0.131647	0.983875	-0.0234525	-0.0940409	0.820778	0.971806
A0A314L1R1;A0A1S3YJI5;A0A1S3YJN8	A0A1S3YJI5_TOBAC;A0A1S3YJN8_TOBAC;A0A314L1R1_NICAT	LOC107776842;OCP3	Protein OVEREXPRESSOR OF CATIONIC PEROXIDASE 3-like isoform X2	2	2	7.69059e+06	1.21925e+06	5.63973e+06	1.17035e+06	9.91412e+06	7.86844e+06	6.94874e+06	1.4093e+07	1.60968e+07	6.76078e+06	8.21262e+06	1.09961e+07	3.92998e+06	0.831421	9.70607e+06	0.327256	1.05166e+07	0.391223	2.46975	1.30436	3.30164	0.0331739	0.455427	2.67599	1.42007	2.67881	0.0295158	0.169135	0.92293	-0.115707	-0.337804	0.783819	0.964927
E5LLE7;A0A1J6HWB9;A0A1U7VMT0	A0A1J6HWB9_NICAT;A0A1U7VMT0_NICSY;E5LLE7_NICBE	LOC104215547;PGKH_1	Phosphoglycerate kinase	3	0	5.06049e+09	4.9757e+09	4.40755e+09	4.46956e+09	4.37173e+09	4.20501e+09	3.78823e+09	3.85877e+09	3.59388e+09	3.86239e+09	3.52919e+09	3.63503e+09	4.72832e+09	0.0713431	4.05593e+09	0.0686359	3.65512e+09	0.0396389	0.857795	-0.221294	-0.500654	0.0332509	0.455427	0.773027	-0.371409	-0.606491	0.00163717	0.0560682	1.10966	0.150114	0.364572	0.0820797	0.715673
A0A1S4AYJ2;A0A1U7VEC8	A0A1S4AYJ2_TOBAC;A0A1U7VEC8_NICSY	LOC104217791;LOC107802567	Aldose 1-epimerase	4	0	7.38827e+07	7.64472e+07	6.55791e+07	7.19978e+07	6.51357e+07	6.57687e+07	5.18719e+07	5.82538e+07	5.75175e+07	6.84564e+07	6.20494e+07	5.73348e+07	7.19767e+07	0.0644449	6.02575e+07	0.108614	6.13395e+07	0.0851286	0.837181	-0.256388	-0.588116	0.0333377	0.455427	0.852214	-0.230712	-0.348476	0.0325904	0.177328	0.98236	-0.0256757	-0.0999152	0.792753	0.96629
A0A1U7WD59;A0A1J6IJF4	A0A1J6IJF4_NICAT;A0A1U7WD59_NICSY	LOC104222614;RPL27AC_0	60s ribosomal protein l27a-3	2	0	5.2261e+08	6.06486e+08	5.93071e+08	6.45988e+08	4.24975e+08	5.76791e+08	3.83238e+08	2.6508e+08	5.84254e+08	4.01344e+08	6.28949e+08	3.36548e+08	5.92039e+08	0.0868992	4.12521e+08	0.312125	4.87774e+08	0.288911	0.69678	-0.521225	-1.24815	0.0334246	0.455427	0.823888	-0.27948	-0.437908	0.161559	0.404037	0.845722	-0.241745	-0.670831	0.413846	0.876262
A0A314L2H5;A0A1S3YN42;A0A1S3ZG42;A0A1U7VII5	A0A1S3YN42_TOBAC;A0A1S3ZG42_TOBAC;A0A1U7VII5_NICSY;A0A314L2H5_NICAT	A4A49_33751;LOC104214199;LOC107778044;LOC107786314	Probable protein phosphatase 2C 58	2	0	7.54956e+06	4.85433e+06	9.32887e+06	8.16919e+06	9.76044e+06	9.3953e+06	1.07417e+07	1.25037e+07	7.24081e+06	8.8665e+06	1.14633e+07	1.05252e+07	7.47549e+06	0.25372	1.06003e+07	0.131173	9.52397e+06	0.195579	1.418	0.503861	1.3066	0.0335272	0.455427	1.27403	0.349396	0.715356	0.151023	0.394805	1.11301	0.154465	0.376068	0.338105	0.852522
O48660;A0A1J6HTW4;A0A1S3XB16;A0A1S3XB74;A0A1S4DBZ6;A0A1U7WL38;W8RFY2	A0A1J6HTW4_NICAT;A0A1S3XB16_TOBAC;A0A1S3XB74_TOBAC;A0A1S4DBZ6_TOBAC;A0A1U7WL38_NICSY;SPDE_NICSY;W8RFY2_TOBAC	LOC104227438;LOC107763093;LOC107828197;SPDE	spermidine synthase	7	0	2.37995e+08	2.10439e+08	2.86503e+08	2.7406e+08	3.38387e+08	2.8921e+08	3.0478e+08	3.00025e+08	3.94482e+08	3.36712e+08	3.33226e+08	3.21751e+08	2.52249e+08	0.137333	3.08101e+08	0.0688616	3.46543e+08	0.0940508	1.22141	0.288553	0.770003	0.0338394	0.455427	1.37381	0.458185	0.914858	0.00559248	0.080887	0.88907	-0.169632	-0.480288	0.103482	0.725741
A0A1S3XY21;A0A1U7W2S8	A0A1S3XY21_TOBAC;A0A1U7W2S8_NICSY	LOC104223228;LOC107769873	Pyridine nucleotide-disulfide oxidoreductase domain-containing protein 2	2	4	6.7917e+06	9.53189e+06	2.95111e+06	1.17035e+06	1.90221e+06	1.078e+06	1.12078e+06	1.08425e+06	3.82956e+06	4.4285e+06	2.77632e+06	7.03159e+06	5.11126e+06	0.736931	1.29631e+06	0.311943	4.51649e+06	0.40086	0.253619	-1.97927	-4.88193	0.0338517	0.455427	0.883636	-0.178477	-0.252683	0.833759	0.924757	0.287017	-1.80079	-4.79027	0.000585109	0.215928
A0A1J6K6D8;A0A1S4D0J5	A0A1J6K6D8_NICAT;A0A1S4D0J5_TOBAC	LOC107824520;PNSB3_0	Photosynthetic ndh subunit of subcomplex b 3, chloroplastic	2	0	9.23377e+07	1.02579e+08	1.16422e+08	1.0369e+08	6.95745e+07	1.06926e+08	5.98673e+07	4.61599e+07	7.41983e+07	3.48448e+07	6.50197e+07	4.82383e+07	1.03757e+08	0.0951148	7.06318e+07	0.368569	5.55753e+07	0.315033	0.680741	-0.554822	-1.33188	0.0341216	0.455427	0.535628	-0.900696	-1.57712	0.00369083	0.0682904	1.27092	0.345874	0.881826	0.324315	0.845847
A0A1J6K7X9;A0A1S3ZTG2;A0A1U7WSJ8;A0A1U7X1C8	A0A1J6K7X9_NICAT;A0A1S3ZTG2_TOBAC;A0A1U7WSJ8_NICSY;A0A1U7X1C8_NICSY	EF1A1;LOC104229352;LOC107790262	Eukaryotic peptide chain release factor GTP-binding subunit	10	0	6.74158e+07	5.90759e+07	8.71712e+07	7.15027e+07	7.94525e+07	9.16486e+07	8.84012e+07	9.86482e+07	9.43485e+07	6.31485e+07	6.937e+07	1.11852e+08	7.12914e+07	0.165266	8.95376e+07	0.0889889	8.46798e+07	0.266673	1.25594	0.328766	0.870222	0.03422	0.455427	1.1878	0.24829	0.529942	0.312982	0.561016	1.05737	0.0804762	0.180568	0.561894	0.906129
A0A1S3Y3Z9;A0A1S3Y407	A0A1S3Y3Z9_TOBAC;A0A1S3Y407_TOBAC	LOC107771936	Isoamylase 3, chloroplastic isoform X1	7	0	2.59034e+07	2.53699e+07	2.85583e+07	3.06334e+07	1.81964e+07	2.56374e+07	2.43293e+07	1.96912e+07	2.33092e+07	2.3193e+07	2.07527e+07	2.02331e+07	2.76163e+07	0.088625	2.19635e+07	0.162996	2.1872e+07	0.0734816	0.795312	-0.330407	-0.772588	0.034268	0.455427	0.791997	-0.336433	-0.542351	0.00766442	0.0910659	1.00419	0.0060256	-0.0161514	0.96616	0.993059
A0A1U7YBU4;A0A314KT72;A0A1S4B3Y9;A0A1S3YUQ9	A0A1S3YUQ9_TOBAC;A0A1S4B3Y9_TOBAC;A0A1U7YBU4_NICSY;A0A314KT72_NICAT	CSP41A;LOC104242851;LOC107779757;LOC107804230	Chloroplast stem-loop binding protein of 41 kDa a, chloroplastic-like	15	0	2.14472e+09	2.67318e+09	2.08302e+09	2.08942e+09	1.95158e+09	1.88053e+09	1.85503e+09	1.83115e+09	1.92485e+09	1.98078e+09	1.80185e+09	1.79037e+09	2.24759e+09	0.126838	1.87957e+09	0.0277014	1.87446e+09	0.0498433	0.836263	-0.257971	-0.592061	0.0343955	0.455427	0.833989	-0.261899	-0.405667	0.0371243	0.191952	1.00273	0.00392808	-0.0216936	0.942462	0.991198
A0A1S4BG73	A0A1S4BG73_TOBAC	LOC107807925	Uncharacterized protein LOC107807925 isoform X1	2	0	5.05162e+07	4.6932e+07	4.76849e+07	4.88867e+07	3.95113e+07	4.06092e+07	4.77154e+07	3.99788e+07	3.7825e+07	4.62877e+07	4.76585e+07	5.02195e+07	4.8505e+07	0.0322421	4.19537e+07	0.0921832	4.54977e+07	0.117993	0.864936	-0.209335	-0.47085	0.0345717	0.45569	0.938001	-0.092339	-0.0947195	0.349778	0.589401	0.922105	-0.116996	-0.34121	0.343042	0.853281
A0A1S4D4J9;A0A1J6JXF6;A0A1S3X7S8;A0A1S4BLK6;A0A1S4DK03;A0A1U7YLS9;A0A1U7Z2B8	A0A1J6JXF6_NICAT;A0A1S3X7S8_TOBAC;A0A1S4BLK6_TOBAC;A0A1S4D4J9_TOBAC;A0A1S4DK03_TOBAC;A0A1U7YLS9_NICSY;A0A1U7Z2B8_NICSY	A4A49_30770;LOC104250145;LOC104250152;LOC107762023;LOC107809571;LOC107825864;LOC107830533	CHCH domain-containing protein	2	0	1.90077e+07	4.30081e+07	2.46044e+07	2.03003e+07	1.74622e+07	1.70375e+07	1.27727e+07	1.67404e+07	1.5344e+07	1.82393e+07	2.48699e+07	1.35162e+07	2.67301e+07	0.415734	1.60032e+07	0.135845	1.79923e+07	0.276802	0.598695	-0.740107	-1.79365	0.0348037	0.456681	0.673111	-0.571083	-0.972664	0.11477	0.340566	0.889444	-0.169024	-0.478681	0.505387	0.892905
A0A1J6INK4;A0A1S4BIM7;A0A1U7XYA2	A0A1J6INK4_NICAT;A0A1S4BIM7_TOBAC;A0A1U7XYA2_NICSY	LOC104241358;LOC107808673;MBD10_1	Methyl-cpg-binding domain-containing protein 10	3	0	1.30585e+08	1.41604e+08	1.27197e+08	1.28317e+08	9.89668e+07	1.20866e+08	1.09844e+08	1.21633e+08	1.00509e+08	1.11693e+08	1.13833e+08	1.01818e+08	1.31926e+08	0.0500593	1.12827e+08	0.0947938	1.06963e+08	0.0633375	0.855234	-0.225609	-0.511407	0.0356348	0.459648	0.810782	-0.302614	-0.480332	0.00475556	0.0764007	1.05483	0.0770049	0.171396	0.445013	0.878729
A0A314KP37	A0A314KP37_NICAT	ACOC_0	Aconitate hydratase	13	0	9.16821e+07	8.78121e+07	1.03132e+08	1.24689e+08	1.19803e+08	1.29119e+08	1.30414e+08	1.19313e+08	1.20468e+08	1.28845e+08	1.41826e+08	1.33174e+08	1.01829e+08	0.162724	1.24662e+08	0.0474965	1.31078e+08	0.0678771	1.22424	0.291883	0.778301	0.0356381	0.459648	1.28725	0.364287	0.742664	0.0171655	0.134686	0.951052	-0.0724044	-0.223386	0.377448	0.867683
B3F8I0;P09094;A0A1J6IC35;A0A1S3XFT6;A0A1U7XQW1;A0A0F7JLU6;A0A1S4DBQ6;A0A1U7WSS1;A0A0F7JIC2;A0A1U7XD50;A0A314L013;Q9XG67	A0A0F7JIC2_NICBE;A0A0F7JLU6_NICBE;A0A1J6IC35_NICAT;A0A1S3XFT6_TOBAC;A0A1S4DBQ6_TOBAC;A0A1U7WSS1_NICSY;A0A1U7XD50_NICSY;A0A1U7XQW1_NICSY;A0A314L013_NICAT;B3F8I0_NICLS;G3PC_TOBAC;Q9XG67_TOBAC	GAPC;GAPC1;GAPC2;GAPC2_0;GAPC2_1;LOC104229411;LOC104235487;LOC104239159;LOC107764636;LOC107828122;gapC	Glyceraldehyde-3-phosphate dehydrogenase	5	0	1.95801e+09	1.79624e+09	1.99431e+09	1.87458e+09	2.14382e+09	2.13239e+09	2.16946e+09	2.0978e+09	2.47767e+09	2.06865e+09	2.39991e+09	2.222e+09	1.90578e+09	0.0464783	2.13587e+09	0.0139226	2.29206e+09	0.0800149	1.12073	0.164438	0.460679	0.0358105	0.459648	1.20269	0.266259	0.562895	0.0138712	0.12236	0.931856	-0.101821	-0.301114	0.230634	0.806694
A0A1J6LA73;A0A1S3Z2U3;A0A1U7VTR3	A0A1J6LA73_NICAT;A0A1S3Z2U3_TOBAC;A0A1U7VTR3_NICSY	LOC104219350;LOC107782152;PIN1_1	Peptidyl-prolyl cis-trans isomerase	5	0	6.23628e+07	7.77231e+07	5.90002e+07	6.27783e+07	5.00838e+07	5.36046e+07	4.75082e+07	6.09886e+07	5.82562e+07	6.01146e+07	5.74211e+07	5.17553e+07	6.54661e+07	0.127465	5.30463e+07	0.110373	5.68868e+07	0.063309	0.810286	-0.303496	-0.70552	0.0359614	0.459648	0.86895	-0.202654	-0.297021	0.100648	0.319157	0.932489	-0.100842	-0.298526	0.314186	0.844624
A0A1J6JDE6;A0A1S4D9B3;A0A1S4DF55;A0A1S4DJT5;A0A1U7W267;A0A1U7X8V4;A0A314LEQ6;A0A1J6IXP4;A0A1S4DGY7;A0A1U7WV72	A0A1J6IXP4_NICAT;A0A1J6JDE6_NICAT;A0A1S4D9B3_TOBAC;A0A1S4DF55_TOBAC;A0A1S4DGY7_TOBAC;A0A1S4DJT5_TOBAC;A0A1U7W267_NICSY;A0A1U7WV72_NICSY;A0A1U7X8V4_NICSY;A0A314LEQ6_NICAT	LOC104223056;LOC104232334;LOC104236327;LOC107827387;LOC107829149;LOC107829591;LOC107830489;RPL18B_1;RPL18B_2;RPL18B_3	60s ribosomal protein l18-2	4	0	4.74082e+08	5.27181e+08	5.8681e+08	6.10322e+08	4.1135e+08	5.41179e+08	3.21163e+08	3.87902e+08	4.85986e+08	3.61889e+08	4.84633e+08	4.84053e+08	5.49599e+08	0.111557	4.15399e+08	0.221829	4.5414e+08	0.135434	0.755822	-0.403882	-0.955705	0.0359869	0.459648	0.826312	-0.275241	-0.430134	0.0687988	0.262826	0.914693	-0.128641	-0.371979	0.441552	0.878118
A0A1J6KEX8;A0A1S4B0G9;A0A1U7YUT6	A0A1J6KEX8_NICAT;A0A1S4B0G9_TOBAC;A0A1U7YUT6_NICSY	A4A49_34172;LOC104248413;LOC107803199	aspartyl aminopeptidase	10	0	1.55443e+08	1.8251e+08	1.46671e+08	1.32048e+08	1.31752e+08	1.2551e+08	1.32074e+08	1.13427e+08	1.26289e+08	1.27438e+08	1.18076e+08	1.08563e+08	1.54168e+08	0.137617	1.25691e+08	0.0693457	1.20092e+08	0.0728091	0.815285	-0.294624	-0.683409	0.0362391	0.459648	0.778966	-0.360368	-0.586243	0.0158165	0.130801	1.04662	0.0657434	0.14164	0.462985	0.886946
K9LZ88	K9LZ88_NICBE		Polyadenylate-binding protein (Fragment)	2	0	1.02998e+08	9.81799e+07	9.80202e+07	1.12236e+08	1.19538e+08	1.14564e+08	1.19913e+08	1.129e+08	1.04736e+08	1.13038e+08	8.98595e+07	1.07293e+08	1.02858e+08	0.0647951	1.16729e+08	0.030239	1.03732e+08	0.0952283	1.13485	0.182501	0.505697	0.0363658	0.459648	1.00849	0.0121954	0.0969807	0.924491	0.962516	1.1253	0.170306	0.417924	0.0772203	0.715673
A0A1J6IIX5;A0A1J6JXG6;A0A1J6KRW3;A0A1S3YRZ7;A0A1S4BYL3;A0A1S4BYL5;A0A1U7UNC6;A0A1U7X6X4;A0A1U7X869;A0A1U7Y396;A0A314KT96;A0A7G9U7I2;A0A7G9U7I3;Q5QJ50;Q76ME6;Q76MF3;A0A1S3XCV7;A0A1U7WDG7;A0A314KNJ2;Q76MF4	A0A1J6IIX5_NICAT;A0A1J6JXG6_NICAT;A0A1J6KRW3_NICAT;A0A1S3XCV7_TOBAC;A0A1S3YRZ7_TOBAC;A0A1S4BYL3_TOBAC;A0A1S4BYL5_TOBAC;A0A1U7UNC6_NICSY;A0A1U7WDG7_NICSY;A0A1U7X6X4_NICSY;A0A1U7X869_NICSY;A0A1U7Y396_NICSY;A0A314KNJ2_NICAT;A0A314KT96_NICAT;A0A7G9U7I2_NICBE;A0A7G9U7I3_NICBE;Q5QJ50_NICAT;Q76ME6_TOBAC;Q76MF3_TOBAC;Q76MF4_TOBAC	CALM1;CAM7_0;CAM7_1;CAM7_2;CAM7_3;CCM1;CaM1;CaM6;LOC104210449;LOC104226402;LOC104231362;LOC104240558;LOC107763754;LOC107779166;LOC107813260;NtCaM10;NtCaM2;NtCaM3	Calmodulin-7 (Fragment)	6	0	6.51982e+08	7.53303e+08	6.05987e+08	6.16799e+08	3.48883e+08	5.27593e+08	5.41835e+08	5.67407e+08	5.03839e+08	5.65615e+08	6.02221e+08	5.33633e+08	6.57018e+08	0.102169	4.96429e+08	0.200903	5.51327e+08	0.0766861	0.75558	-0.404344	-0.956855	0.0364665	0.459648	0.839135	-0.253025	-0.389393	0.0358507	0.18846	0.900427	-0.151319	-0.4319	0.31843	0.845449
A0A1S3XN07;A0A1S4D975;A0A1S4D9A2;A0A1U7W4H8;A0A1U7W8J3;A0A1S3ZML9;A0A1U7VCD5	A0A1S3XN07_TOBAC;A0A1S3ZML9_TOBAC;A0A1S4D975_TOBAC;A0A1S4D9A2_TOBAC;A0A1U7VCD5_NICSY;A0A1U7W4H8_NICSY;A0A1U7W8J3_NICSY	LOC104212424;LOC104224913;LOC107766924;LOC107788457;LOC107827359	Elongation factor 1-gamma 2-like isoform X1	14	0	4.2833e+08	3.39655e+08	4.98755e+08	3.85303e+08	4.95651e+08	4.72275e+08	5.2246e+08	5.61906e+08	4.80677e+08	3.37239e+08	3.73566e+08	6.37223e+08	4.13011e+08	0.163832	5.13073e+08	0.0749882	4.57176e+08	0.294398	1.24228	0.312985	0.830892	0.0364854	0.459648	1.10694	0.146571	0.343406	0.608528	0.788351	1.12227	0.166413	0.407639	0.322901	0.845847
A0A1J6IWH5;A0A1S3XII1;A0A1S3YPT1;A0A1U7WFH3;A0A1S3YP79;A0A1S3YPM4;A0A1U7W7K5;A0A1U7W7L0;A0A1U7WBJ7;A0A1U7WFJ0;A0A1U7WMY2	A0A1J6IWH5_NICAT;A0A1S3XII1_TOBAC;A0A1S3YP79_TOBAC;A0A1S3YPM4_TOBAC;A0A1S3YPT1_TOBAC;A0A1U7W7K5_NICSY;A0A1U7W7L0_NICSY;A0A1U7WBJ7_NICSY;A0A1U7WFH3_NICSY;A0A1U7WFJ0_NICSY;A0A1U7WMY2_NICSY	LOC104225820;LOC107765513;LOC107778330;RBP2_0	Rna-binding protein 2	3	0	1.52439e+07	1.34646e+07	1.76112e+07	1.8438e+07	3.43181e+07	4.04082e+07	2.0063e+07	1.73775e+07	3.38835e+07	1.766e+07	1.79238e+07	1.95355e+07	1.61894e+07	0.139932	2.80417e+07	0.395881	2.22507e+07	0.350522	1.7321	0.792521	2.02601	0.0368238	0.459648	1.3744	0.458799	0.915984	0.106931	0.330022	1.26026	0.333722	0.849716	0.395257	0.874615
A0A1J6IQP3;A0A1S3Y918	A0A1J6IQP3_NICAT;A0A1S3Y918_TOBAC	GLB1_1;LOC107773744	Nitrogen regulatory protein p-ii-like protein	4	0	2.48863e+08	2.7352e+08	2.38309e+08	2.16624e+08	2.19014e+08	1.89959e+08	1.77333e+08	2.214e+08	1.81169e+08	1.88426e+08	1.99485e+08	1.84019e+08	2.44329e+08	0.0967527	2.01927e+08	0.107714	1.88275e+08	0.0427461	0.826454	-0.274994	-0.634486	0.0368525	0.459648	0.770579	-0.375985	-0.614884	0.00340407	0.0667647	1.07251	0.100991	0.234774	0.333596	0.852522
A0A1S3Y542;A0A1U7Y7F0;A0A1U7Y8L9;A0A1S3XS80;A0A1U7W3E5	A0A1S3XS80_TOBAC;A0A1S3Y542_TOBAC;A0A1U7W3E5_NICSY;A0A1U7Y7F0_NICSY;A0A1U7Y8L9_NICSY	LOC104224582;LOC104241914;LOC107768212;LOC107772318	Acetyltransferase component of pyruvate dehydrogenase complex	2	0	2.06126e+07	2.07821e+07	2.34557e+07	2.28475e+07	2.32656e+07	2.80229e+07	2.52201e+07	2.54875e+07	2.65399e+07	2.35047e+07	1.99386e+07	2.71996e+07	2.19245e+07	0.0656895	2.5499e+07	0.0765701	2.42957e+07	0.136675	1.16304	0.217901	0.59392	0.0369798	0.459648	1.10815	0.14816	0.346318	0.26233	0.513677	1.04953	0.0697411	0.152203	0.528678	0.898548
A0A1U7YHL8	A0A1U7YHL8_NICSY	LOC104244568	glutamate synthase (NADH)	9	0	1.94675e+07	1.61619e+07	1.79157e+07	1.81098e+07	1.93396e+07	2.15312e+07	2.05528e+07	2.09752e+07	2.07226e+07	1.58871e+07	1.49881e+07	1.72058e+07	1.79137e+07	0.0757336	2.05997e+07	0.0451831	1.72009e+07	0.146402	1.14994	0.201559	0.553194	0.0370811	0.459648	0.960209	-0.0585803	-0.0328111	0.588923	0.775726	1.19759	0.260139	0.65529	0.0409937	0.70423
A0A1J6IKB4;A0A1S4BJB5;A0A1U7XRM6;A0A1U7W5V7	A0A1J6IKB4_NICAT;A0A1S4BJB5_TOBAC;A0A1U7W5V7_NICSY;A0A1U7XRM6_NICSY	LOC104220470;LOC104240419;LOC107808896;PER12_4	Peroxidase	3	2	1.92655e+07	1.93353e+07	1.95249e+07	2.41795e+07	1.17687e+07	1.65337e+07	1.12078e+06	1.08425e+06	1.53988e+07	1.04243e+07	2.56457e+07	9.10649e+06	2.05763e+07	0.116864	7.62686e+06	1.02018	1.51438e+07	0.495734	0.370662	-1.43182	-3.51757	0.0372967	0.460361	0.735983	-0.442256	-0.736414	0.113094	0.337584	0.503629	-0.989568	-2.64679	0.106206	0.725741
A0A1S3Z0H5;A0A1U7VQH9;A0A1S3Z0R3	A0A1S3Z0H5_TOBAC;A0A1S3Z0R3_TOBAC;A0A1U7VQH9_NICSY	LOC104218411;LOC107781733	Lysosomal Pro-X carboxypeptidase-like isoform X1	2	2	9.46573e+06	1.21925e+06	1.28153e+07	1.17035e+06	1.28439e+07	1.67264e+07	1.83143e+07	1.45039e+07	8.73422e+06	1.23639e+07	1.57269e+07	2.09599e+07	6.16765e+06	0.957052	1.55972e+07	0.154557	1.44462e+07	0.35976	2.52887	1.33849	3.38669	0.0377695	0.462519	2.34226	1.2279	2.3264	0.0579271	0.24055	1.07967	0.11059	0.260139	0.53958	0.903784
A0A1S3XNH9;A0A1U7W1W0	A0A1S3XNH9_TOBAC;A0A1U7W1W0_NICSY	LOC104224146;LOC107767026	Probable aldo-keto reductase 2 isoform X1	5	0	3.50018e+07	3.09924e+07	6.50222e+07	3.78503e+07	2.73131e+07	2.60883e+07	3.04741e+07	2.63422e+07	3.39862e+07	4.01473e+07	4.28173e+07	4.30527e+07	4.22167e+07	0.366247	2.75544e+07	0.0731917	4.00009e+07	0.105516	0.652691	-0.615528	-1.48318	0.0381812	0.462519	0.947513	-0.077782	-0.0680241	0.927506	0.962905	0.688846	-0.537746	-1.45295	0.000862932	0.250423
A0A1U7Y2M6	A0A1U7Y2M6_NICSY	LOC104240350	Protein argonaute 1B-like isoform X3	3	2	2.56791e+07	2.20141e+07	3.29109e+07	2.01444e+07	1.6835e+07	1.62836e+07	1.12078e+06	1.08425e+06	8.43522e+06	8.91222e+06	2.33835e+07	1.12002e+07	2.51871e+07	0.223886	8.83091e+06	1.01086	1.29828e+07	0.542106	0.350612	-1.51205	-3.71752	0.0382344	0.462519	0.515454	-0.956084	-1.6787	0.0142342	0.12436	0.6802	-0.555968	-1.5011	0.202406	0.796907
A0A1J6IJG2;A0A1U7YG73;A0A1U7YNX3;A0A1U7YQ11	A0A1J6IJG2_NICAT;A0A1U7YG73_NICSY;A0A1U7YNX3_NICSY;A0A1U7YQ11_NICSY	DRTS_0;LOC104246758	Bifunctional dihydrofolate reductase-thymidylate synthase	2	0	2.98306e+07	2.78427e+07	3.5638e+07	2.8527e+07	3.25163e+07	3.71235e+07	3.65408e+07	4.11304e+07	4.03562e+07	3.06573e+07	2.18697e+07	3.04457e+07	3.04596e+07	0.116528	3.68277e+07	0.0957085	3.08322e+07	0.245021	1.20907	0.273897	0.733477	0.0382475	0.462519	1.01224	0.0175448	0.106791	0.96282	0.97999	1.19446	0.256353	0.645284	0.156984	0.757254
A0A1S4BUQ4;A0A1U7XXS2	A0A1S4BUQ4_TOBAC;A0A1U7XXS2_NICSY	LOC104243297;LOC107812087	Monothiol glutaredoxin-S10-like isoform X1	7	0	2.4519e+08	3.76559e+08	2.75843e+08	3.34926e+08	2.11555e+08	2.87516e+08	2.15964e+08	1.71989e+08	1.93901e+08	2.25975e+08	2.20378e+08	1.90638e+08	3.0813e+08	0.191124	2.21756e+08	0.216871	2.07723e+08	0.0868434	0.719684	-0.474564	-1.13186	0.0382654	0.462519	0.674142	-0.568877	-0.968618	0.00603733	0.0818285	1.06756	0.0943127	0.217128	0.650615	0.922272
A0A1J6KCT3	A0A1J6KCT3_NICAT	A4A49_37625	Gdsl esteraselipase	2	5	1.11891e+08	1.01709e+08	6.63065e+07	7.43066e+07	4.45491e+07	1.078e+06	1.12078e+06	5.63215e+07	986870	3.63181e+07	995230	840783	8.85532e+07	0.245305	2.57673e+07	1.12106	9.78525e+06	1.80769	0.290981	-1.781	-4.3878	0.0389716	0.468483	0.110501	-3.17786	-5.75311	0.00259599	0.062657
A0A314KMN5;A0A1S4AQA4;A0A1U7XXJ5	A0A1S4AQA4_TOBAC;A0A1U7XXJ5_NICSY;A0A314KMN5_NICAT	LOC104238568;LOC107800112;PRFB1	Peptide chain release factor PrfB1, chloroplastic-like	5	0	6.62022e+07	6.5481e+07	7.96101e+07	7.96379e+07	4.39396e+07	5.48201e+07	6.37743e+07	6.49297e+07	5.62386e+07	4.88338e+07	4.83023e+07	6.69294e+07	7.27328e+07	0.109479	5.68659e+07	0.171106	5.5076e+07	0.157836	0.781847	-0.355043	-0.833985	0.0390804	0.468483	0.757238	-0.401181	-0.66109	0.0167042	0.133366	1.0325	0.0461387	0.0898389	0.802015	0.968156
A0A1J6JAQ2	A0A1J6JAQ2_NICAT	PTAC16	Protein plastid transcriptionally active 16, chloroplastic	2	0	6.47512e+07	5.38162e+07	6.19893e+07	5.11562e+07	5.11754e+07	5.11192e+07	4.72532e+07	4.41998e+07	5.85593e+07	4.61452e+07	5.61439e+07	5.30373e+07	5.79282e+07	0.111793	4.84369e+07	0.069552	5.34714e+07	0.100647	0.836154	-0.258159	-0.59253	0.0392628	0.46874	0.923064	-0.115498	-0.13719	0.344692	0.586702	0.905847	-0.142661	-0.409025	0.190885	0.789102
A0A224ATU7;Q5EEY5;A0A224ASV5;F2VJZ2	A0A224ASV5_NICSU;A0A224ATU7_NICSU;F2VJZ2_NICAT;Q5EEY5_NICBE	SGT1	Suppressor of G2 allele of SKP1	9	0	9.38403e+07	8.60955e+07	1.03811e+08	1.06987e+08	1.10259e+08	1.09675e+08	1.16052e+08	1.17252e+08	1.07683e+08	1.09371e+08	1.09761e+08	1.25034e+08	9.76835e+07	0.0976842	1.1331e+08	0.0343989	1.12962e+08	0.0716896	1.15997	0.214084	0.584408	0.0394356	0.468881	1.15641	0.209656	0.459094	0.0607575	0.246858	1.00307	0.00442762	-0.0203737	0.93225	0.991198
A0A1S3X3V9;A0A1U7VBL5;A0A314KNG3	A0A1S3X3V9_TOBAC;A0A1U7VBL5_NICSY;A0A314KNG3_NICAT	LOC104215605;LOC107760899;RNP1_5	Heterogeneous nuclear ribonucleoprotein 1-like	5	0	1.89032e+08	1.5668e+08	1.87075e+08	1.7698e+08	2.37617e+08	1.80432e+08	2.17185e+08	2.24159e+08	2.26386e+08	2.11897e+08	1.72523e+08	1.95928e+08	1.77442e+08	0.0834882	2.14848e+08	0.113852	2.01684e+08	0.114435	1.21081	0.27597	0.738642	0.0396858	0.469938	1.13662	0.184747	0.413414	0.137513	0.374584	1.06527	0.0912232	0.208965	0.471411	0.886946
A0A1S4AS81;A0A1S4DBD5;A0A1U7YF62	A0A1S4AS81_TOBAC;A0A1S4DBD5_TOBAC;A0A1U7YF62_NICSY	LOC104248227;LOC107800735;LOC107828007	dihydrolipoyllysine-residue succinyltransferase	5	0	1.29406e+08	1.37325e+08	1.30094e+08	1.65768e+08	1.48535e+08	1.96854e+08	1.78976e+08	1.66901e+08	1.99345e+08	1.71527e+08	1.78613e+08	1.9069e+08	1.40648e+08	0.12176	1.72817e+08	0.117656	1.85043e+08	0.0669513	1.22871	0.29715	0.791427	0.0405981	0.477111	1.31565	0.395771	0.8004	0.00516187	0.077856	0.933925	-0.0986211	-0.292658	0.344727	0.853281
A0A314KM27	A0A314KM27_NICAT	GDI2_1	Guanosine nucleotide diphosphate dissociation inhibitor	2	0	1.77121e+08	1.54529e+08	1.76888e+08	2.11571e+08	2.16795e+08	2.11241e+08	2.14273e+08	2.07959e+08	2.21796e+08	2.15147e+08	2.46542e+08	2.28733e+08	1.80027e+08	0.130802	2.12567e+08	0.0179706	2.28054e+08	0.0592659	1.18075	0.239701	0.648253	0.0406191	0.477111	1.26678	0.341163	0.700257	0.0126134	0.116195	0.932088	-0.101461	-0.300163	0.175394	0.776126
A0A1J6IRS8;A0A1S4DBP8;A0A1U7XIN0;E5L8B5	A0A1J6IRS8_NICAT;A0A1S4DBP8_TOBAC;A0A1U7XIN0_NICSY;E5L8B5_TOBAC	LOC104237099;LOC107813342;LOC107828114;TRXM_0	Thioredoxin m-type, chloroplastic	3	0	1.38016e+09	1.76939e+09	1.39054e+09	1.49265e+09	1.24321e+09	1.18717e+09	1.41958e+09	1.08449e+09	1.04971e+09	1.20579e+09	1.0922e+09	1.03259e+09	1.50819e+09	0.120267	1.23361e+09	0.113749	1.09507e+09	0.0711847	0.817943	-0.289928	-0.671705	0.0409775	0.477358	0.726085	-0.46179	-0.772237	0.00256317	0.062657	1.12651	0.171862	0.422037	0.13668	0.748377
I0B7J3;A0A1J6KN28;A0A1U7VU95;I0B7J1;I0B7J2;Q58H58;Q84QE8;A0A1S4BSA2;A0A1U7UV67;A0A1S3ZHB8	A0A1J6KN28_NICAT;A0A1S3ZHB8_TOBAC;A0A1S4BSA2_TOBAC;A0A1U7UV67_NICSY;A0A1U7VU95_NICSY;I0B7J1_NICBE;I0B7J2_NICBE;I0B7J3_NICBE;Q58H58_NICBE;Q84QE8_TOBAC	LOC104212390;LOC104219516;LOC107786842;LOC107811352;PSBO_1;PsbO;psbO;psbO1;psbO2;psbO3	Oxygen-evolving enhancer protein 1, chloroplastic	3	0	8.13237e+08	1.321e+09	1.22192e+09	1.45939e+09	6.56994e+08	1.17955e+09	6.68131e+08	6.50776e+08	7.26339e+08	6.86628e+08	6.50857e+08	6.11259e+08	1.20389e+09	0.230958	7.88863e+08	0.330295	6.68771e+08	0.0735659	0.655262	-0.609857	-1.46904	0.0410062	0.477358	0.555508	-0.848119	-1.48071	0.00218722	0.0599895	1.17957	0.238263	0.597485	0.371709	0.865301
A0A1U7XIS4;A0A314LCW6;P93356	A0A1U7XIS4_NICSY;A0A314LCW6_NICAT;P93356_TOBAC	LOC104234495;SF3;WLIM2B_1	Pollen-specific protein SF3-like	2	0	8.55758e+06	8.12205e+06	7.9811e+06	8.61855e+06	5.24661e+06	8.28198e+06	7.01436e+06	4.76369e+06	6.19346e+06	4.77783e+06	8.47132e+06	4.43712e+06	8.31982e+06	0.0379843	6.32666e+06	0.256586	5.96993e+06	0.307006	0.760432	-0.395108	-0.933838	0.0411318	0.477358	0.717555	-0.478838	-0.8035	0.0300992	0.170731	1.05975	0.0837298	0.189165	0.717865	0.942415
A0A1J6HWG7;A0A1S3YT04;A0A1S4BX55;A0A1U7VQJ5	A0A1J6HWG7_NICAT;A0A1S3YT04_TOBAC;A0A1S4BX55_TOBAC;A0A1U7VQJ5_NICSY	A4A49_21323;LOC104220909;LOC107779287;LOC107812827	GH18 domain-containing protein	3	0	2.80007e+07	2.504e+07	3.20844e+07	1.84934e+07	3.33441e+07	4.21599e+07	3.75978e+07	2.88124e+07	3.61414e+07	4.43384e+07	4.66729e+07	3.19776e+07	2.59046e+07	0.220924	3.54785e+07	0.1612	3.97826e+07	0.173187	1.36958	0.453737	1.18168	0.0418849	0.481184	1.53573	0.618926	1.20963	0.0133527	0.119968	0.891812	-0.165189	-0.46855	0.351786	0.853527
A0A314KXC5;A0A1U7WCK1;A0A1S4BKF0	A0A1S4BKF0_TOBAC;A0A1U7WCK1_NICSY;A0A314KXC5_NICAT	LOC104227216;LOC107809240;RPS2D	40S ribosomal protein S2-3-like	2	0	8.19482e+07	7.68334e+07	6.78974e+07	7.15343e+07	9.61956e+07	7.44346e+07	9.672e+07	9.40458e+07	9.9737e+07	8.40516e+07	8.47314e+07	7.49735e+07	7.45533e+07	0.0824302	9.0349e+07	0.118125	8.58734e+07	0.119446	1.21187	0.277236	0.741799	0.0422834	0.481184	1.15184	0.203938	0.448608	0.103897	0.32576	1.05212	0.0732982	0.161602	0.573165	0.906129
A0A1J6JVD9;A0A1J6HZJ9;A0A1S4BW10;A0A1U7XPX4;A0A1U7VEL4	A0A1J6HZJ9_NICAT;A0A1J6JVD9_NICAT;A0A1S4BW10_TOBAC;A0A1U7VEL4_NICSY;A0A1U7XPX4_NICSY	LOC104216457;LOC104236663;LOC107812432;RPS11_0;RPS11_1	40s ribosomal protein s11	11	0	1.21266e+09	1.83878e+09	1.62571e+09	1.98191e+09	7.39752e+08	1.72169e+09	1.02435e+09	6.25744e+08	1.01359e+09	6.10499e+08	1.0859e+09	6.52279e+08	1.66477e+09	0.201263	1.02788e+09	0.478626	8.40567e+08	0.2902	0.617435	-0.695641	-1.68284	0.0424346	0.481184	0.504916	-0.985884	-1.73335	0.00348343	0.0667647	1.22285	0.290243	0.734831	0.539364	0.903784
A0A1S3YBI7;A0A1S4A194;A0A1U7W3J4	A0A1S3YBI7_TOBAC;A0A1S4A194_TOBAC;A0A1U7W3J4_NICSY	LOC104220081;LOC107774375;LOC107792725	inorganic diphosphatase	2	0	5.20445e+07	7.49924e+07	5.8136e+07	6.68245e+07	5.36636e+07	5.51515e+07	3.54321e+07	4.41484e+07	3.77764e+07	3.67175e+07	4.56706e+07	3.86473e+07	6.29994e+07	0.159293	4.70989e+07	0.194887	3.9703e+07	0.102157	0.747609	-0.419644	-0.994987	0.0425244	0.481184	0.630212	-0.666091	-1.14689	0.00131341	0.0550521	1.18628	0.246447	0.619109	0.181405	0.778176
A0A1S3Z8U8;A0A1S3XQR5;A0A1U7XHJ7;A0A1S3YQI2;A0A1U7YCG5;A0A1S4CXS6;A0A1U7WHR5;A0A314L293	A0A1S3XQR5_TOBAC;A0A1S3YQI2_TOBAC;A0A1S3Z8U8_TOBAC;A0A1S4CXS6_TOBAC;A0A1U7WHR5_NICSY;A0A1U7XHJ7_NICSY;A0A1U7YCG5_NICSY;A0A314L293_NICAT	FBA_1;LOC104227610;LOC104236811;LOC104245697;LOC107767727;LOC107778620;LOC107784214;LOC107823750	Fructose-bisphosphate aldolase	2	0	1.5396e+09	1.4293e+09	1.53994e+09	1.58158e+09	1.62596e+09	1.73152e+09	1.82416e+09	1.68074e+09	1.52127e+09	1.74972e+09	2.08891e+09	1.94239e+09	1.52261e+09	0.0428557	1.71559e+09	0.0491008	1.82557e+09	0.134676	1.12675	0.172165	0.479937	0.0427282	0.481184	1.19898	0.261808	0.554732	0.0504963	0.222382	0.939755	-0.0896427	-0.268934	0.478501	0.886946
A0A1S3ZVS3	A0A1S3ZVS3_TOBAC	LOC107791051	Sorbitol dehydrogenase-like	2	0	3.93213e+07	6.26368e+07	4.56517e+07	5.60497e+07	1.60236e+07	5.45691e+07	2.89879e+07	1.29143e+07	2.184e+07	1.42818e+07	2.40229e+07	1.4307e+07	5.09149e+07	0.204703	2.81237e+07	0.673978	1.8613e+07	0.272155	0.552367	-0.8563	-2.08323	0.0427415	0.481184	0.36557	-1.45178	-2.58773	0.000250155	0.0291281	1.51098	0.59548	1.54136	0.404958	0.876262
Q6Q0C2	Q6Q0C2_NICBE		protein-serine/threonine phosphatase (Fragment)	3	0	3.03217e+07	2.38412e+07	3.12934e+07	2.61348e+07	3.24424e+07	3.17818e+07	3.24549e+07	3.98527e+07	3.25292e+07	2.60771e+07	2.35226e+07	4.46402e+07	2.78978e+07	0.125831	3.41329e+07	0.112094	3.16923e+07	0.297465	1.2235	0.291014	0.776136	0.0428356	0.481184	1.13601	0.18398	0.412009	0.497174	0.715353	1.07701	0.107034	0.25074	0.493734	0.886946
A0A1S4DQW8;A0A1U7XA29	A0A1S4DQW8_TOBAC;A0A1U7XA29_NICSY	LOC104236674;LOC107832223	Uncharacterized protein LOC107832223	15	0	2.72146e+08	2.98782e+08	2.9145e+08	3.36935e+08	2.4319e+08	2.86692e+08	2.53397e+08	2.30326e+08	2.47538e+08	2.54459e+08	2.62972e+08	2.80014e+08	2.99828e+08	0.090616	2.53401e+08	0.0951762	2.61246e+08	0.0536436	0.845155	-0.242712	-0.554031	0.0430269	0.481184	0.871317	-0.19873	-0.289824	0.0578717	0.24055	0.969974	-0.0439818	-0.148285	0.605279	0.916899
A0A1J6IXW4;A0A1S4B900	A0A1J6IXW4_NICAT;A0A1S4B900_TOBAC	LOC107805800;PRXQ_0	Peroxiredoxin Q, chloroplastic	4	0	1.29521e+09	1.90977e+09	2.09889e+09	2.12517e+09	7.24455e+08	2.03394e+09	8.94572e+08	4.36828e+08	9.46131e+08	5.01415e+08	1.10018e+09	5.37792e+08	1.85726e+09	0.20826	1.02245e+09	0.684914	7.71378e+08	0.386087	0.550514	-0.861148	-2.09532	0.0432865	0.481184	0.415331	-1.26767	-2.25009	0.00252621	0.062657	1.32548	0.406517	1.04206	0.61065	0.917388
A0A1S4DJD1;A0A1U7WTY7	A0A1S4DJD1_TOBAC;A0A1U7WTY7_NICSY	LOC104231991;LOC107830375	Phosphoribulokinase	2	1	1.19451e+09	1.34344e+09	1.17322e+09	1.17027e+09	1.02836e+09	1.09854e+09	1.13584e+09	9.09767e+08	9.68162e+08	1.16851e+09	9.7997e+08	840783	1.22036e+09	0.0678168	1.04313e+09	0.0953357	7.79371e+08	0.676281	0.85477	-0.226392	-0.513359	0.0433332	0.481184	0.63864	-0.646925	-1.11175	0.25609	0.508165	1.33842	0.420533	1.07909	0.296638	0.833397
A0A1S4BFM6;A0A1S4CJH3;A0A1U7X5Y8;A0A314LBH2	A0A1S4BFM6_TOBAC;A0A1S4CJH3_TOBAC;A0A1U7X5Y8_NICSY;A0A314LBH2_NICAT	A4A49_31459;LOC104233403;LOC107807770;LOC107819482	Probable 3-hydroxyisobutyrate dehydrogenase-like 2, mitochondrial	2	1	1.11272e+07	9.0832e+06	5.92977e+06	1.15889e+07	3.80204e+06	6.88236e+06	1.12078e+06	5.58844e+06	9.3288e+06	7.70697e+06	4.37724e+06	6.2838e+06	9.43228e+06	0.273146	4.34841e+06	0.573768	6.92421e+06	0.303993	0.461013	-1.11712	-2.73326	0.0434227	0.481184	0.734097	-0.445958	-0.743204	0.160644	0.403482	0.628001	-0.671162	-1.80547	0.153366	0.752037
A0A314L186	A0A314L186_NICAT	PMRT15	Protein arginine N-methyltransferase	6	0	4.47105e+07	3.57545e+07	5.31983e+07	4.49264e+07	6.2597e+07	4.60949e+07	5.69555e+07	6.65464e+07	5.82194e+07	4.33304e+07	4.90754e+07	7.12142e+07	4.46474e+07	0.159577	5.80484e+07	0.153112	5.54599e+07	0.219283	1.30015	0.378681	0.994621	0.0439017	0.481184	1.24217	0.312867	0.648368	0.138951	0.376616	1.04667	0.0658132	0.141824	0.68042	0.932285
A0A1S4B1Q8;A0A1U7VTE7	A0A1S4B1Q8_TOBAC;A0A1U7VTE7_NICSY	LOC104219260;LOC107803496	CBS domain-containing protein CBSX1, chloroplastic-like	5	0	1.3167e+08	1.58927e+08	1.36075e+08	1.39406e+08	1.32891e+08	1.18336e+08	1.23015e+08	1.13021e+08	1.21178e+08	1.23523e+08	1.11288e+08	1.13571e+08	1.41519e+08	0.0850045	1.21816e+08	0.0692628	1.1739e+08	0.0501038	0.86077	-0.2163	-0.488208	0.0440204	0.481184	0.829498	-0.26969	-0.419954	0.0141514	0.12408	1.0377	0.0533894	0.108997	0.516941	0.895852
A0A1J6JUV6;A0A1S3Y197;A0A1S3Z2X4;A0A1U7XUP2;A0A1U7YAK1	A0A1J6JUV6_NICAT;A0A1S3Y197_TOBAC;A0A1S3Z2X4_TOBAC;A0A1U7XUP2_NICSY;A0A1U7YAK1_NICSY	LOC104238059;LOC104246097;LOC107770958;LOC107782359;RPL32A_1	60s ribosomal protein l32-1	5	0	1.36161e+08	1.78427e+08	1.6297e+08	1.6593e+08	9.74326e+07	1.62607e+08	1.25626e+08	9.2659e+07	1.2026e+08	9.98269e+07	1.43482e+08	1.01302e+08	1.60872e+08	0.110548	1.19581e+08	0.268954	1.16218e+08	0.175698	0.743331	-0.427923	-1.01562	0.0440374	0.481184	0.722424	-0.469082	-0.78561	0.0111843	0.109325	1.02894	0.0411592	0.0766815	0.925669	0.991198
A0A1S3YCF2;A0A1S4BDS2;A0A1U7VLZ9	A0A1S3YCF2_TOBAC;A0A1S4BDS2_TOBAC;A0A1U7VLZ9_NICSY	LOC104215307;LOC107774609;LOC107807187	40S ribosomal protein S12	2	0	4.92566e+08	7.86715e+08	6.84364e+08	7.24326e+08	3.74273e+08	7.01945e+08	3.96878e+08	3.22097e+08	5.14228e+08	2.64695e+08	3.83137e+08	2.58792e+08	6.71993e+08	0.188716	4.48798e+08	0.382455	3.55213e+08	0.339215	0.667862	-0.582378	-1.40056	0.0441734	0.481184	0.528596	-0.919761	-1.61209	0.00604576	0.0818285	1.26346	0.337383	0.859389	0.321074	0.845449
A0A1J6J5D8;A0A1S4D9P8	A0A1J6J5D8_NICAT;A0A1S4D9P8_TOBAC	A4A49_32009;LOC107827531	DUF642 domain-containing protein	3	0	1.80011e+07	2.86288e+07	1.78171e+07	2.9625e+07	1.9482e+07	1.61673e+07	3.98236e+06	7.49486e+06	1.02029e+07	1.96213e+07	1.10073e+07	5.78043e+06	2.3518e+07	0.275951	1.17816e+07	0.615457	1.1653e+07	0.496694	0.500963	-0.997225	-2.43445	0.0444654	0.481184	0.495492	-1.01307	-1.7832	0.0189658	0.14108	1.01104	0.0158424	0.00978742	0.853518	0.978691
A0A977TIC9;A0A1S4CAW5;A0A1U7XV35	A0A1S4CAW5_TOBAC;A0A1U7XV35_NICSY;A0A977TIC9_NICBE	LOC104238193;LOC107816869;UGT71AT2	Glycosyltransferase	2	0	7.06966e+07	5.36555e+07	5.81173e+07	6.12052e+07	7.02552e+07	6.72173e+07	9.31382e+07	7.38657e+07	6.29041e+07	7.34805e+07	8.26408e+07	9.89441e+07	6.09186e+07	0.118483	7.61191e+07	0.153273	7.94924e+07	0.192104	1.24952	0.321375	0.851801	0.0445836	0.481184	1.30489	0.383933	0.778691	0.0442989	0.206327	0.957565	-0.0625584	-0.19737	0.748041	0.950751
A0A1S4AYZ7;A0A1J6K697;A0A1S4DII9;A0A1U7VYY0	A0A1J6K697_NICAT;A0A1S4AYZ7_TOBAC;A0A1S4DII9_TOBAC;A0A1U7VYY0_NICSY	HEMC_0;LOC104218424;LOC107802823;LOC107830132	hydroxymethylbilane synthase (Fragment)	3	0	1.3945e+08	1.74957e+08	1.38105e+08	1.50235e+08	1.35404e+08	1.25754e+08	9.58355e+07	1.27492e+08	1.08411e+08	1.09226e+08	9.8937e+07	1.05467e+08	1.50687e+08	0.113258	1.21121e+08	0.143431	1.0551e+08	0.0442621	0.803795	-0.3151	-0.734439	0.0446651	0.481184	0.700196	-0.51417	-0.868294	0.000810033	0.0491251	1.14796	0.19907	0.493927	0.147597	0.748377
A0A1J6KJN5;A0A1S4A772;A0A1U7UZ54	A0A1J6KJN5_NICAT;A0A1S4A772_TOBAC;A0A1U7UZ54_NICSY	CPZ;LOC104210754;LOC107794504	Ribonuclease z, chloroplastic	3	0	3.22876e+07	2.55418e+07	2.90056e+07	3.08912e+07	3.9672e+07	3.15162e+07	3.29774e+07	4.64088e+07	4.23185e+07	4.08185e+07	3.66798e+07	3.74031e+07	2.94316e+07	0.0992517	3.76436e+07	0.181643	3.9305e+07	0.0687108	1.27902	0.355041	0.935705	0.0449104	0.481184	1.33547	0.417348	0.83997	0.00289231	0.063475	0.957731	-0.0623075	-0.196707	0.582087	0.906719
A0A1S4ATN8;A0A1J6IPU8;A0A1S3XW41;A0A1U7XG93	A0A1J6IPU8_NICAT;A0A1S3XW41_TOBAC;A0A1S4ATN8_TOBAC;A0A1U7XG93_NICSY	CCT7;LOC104236456;LOC107769239;LOC107801176	T-complex protein 1 subunit eta	13	0	5.81754e+07	4.53531e+07	5.90082e+07	4.46128e+07	6.84636e+07	6.10827e+07	5.6325e+07	7.06381e+07	6.84918e+07	4.57627e+07	4.48321e+07	6.50214e+07	5.17874e+07	0.151973	6.41273e+07	0.10318	5.6027e+07	0.222678	1.23828	0.308339	0.819314	0.0450322	0.481184	1.08187	0.113522	0.282799	0.605285	0.787521	1.14458	0.194817	0.482689	0.237789	0.813809
A0A1U7WKP2	A0A1U7WKP2_NICSY	LOC104225172	Alpha-mannosidase	2	0	6.01489e+07	4.01024e+07	3.02495e+07	3.28458e+07	2.84594e+07	3.02204e+07	2.60246e+07	2.67477e+07	2.29744e+07	2.72523e+07	3.32583e+07	2.45353e+07	4.08367e+07	0.331399	2.7863e+07	0.0672608	2.7005e+07	0.167675	0.682304	-0.551514	-1.32364	0.0450532	0.481184	0.661294	-0.596636	-1.01952	0.0427668	0.20476	1.03177	0.0451225	0.0871539	0.659874	0.923777
A0A1S4B7E1;A0A1S4B7H4;A0A1U7V4V3;A0A1U7VA38	A0A1S4B7E1_TOBAC;A0A1S4B7H4_TOBAC;A0A1U7V4V3_NICSY;A0A1U7VA38_NICSY	LOC104215175;LOC107805303	Uncharacterized protein LOC107805303 isoform X1	5	0	1.35196e+08	1.37128e+08	1.40945e+08	1.35664e+08	1.32549e+08	1.1844e+08	1.17498e+08	1.22274e+08	1.20575e+08	1.13717e+08	1.07632e+08	1.31482e+08	1.37233e+08	0.0190036	1.2269e+08	0.0561505	1.18352e+08	0.0864089	0.894028	-0.161607	-0.351901	0.0450955	0.481184	0.862413	-0.213548	-0.316999	0.0281413	0.16559	1.03666	0.051941	0.10517	0.541343	0.903784
A0A1J6KN28;A0A1U7VU95;I0B7J1;I0B7J2;Q58H58;Q84QE8;A0A1S4BSA2;A0A1U7UV67;A0A1S3ZHB8	A0A1J6KN28_NICAT;A0A1S3ZHB8_TOBAC;A0A1S4BSA2_TOBAC;A0A1U7UV67_NICSY;A0A1U7VU95_NICSY;I0B7J1_NICBE;I0B7J2_NICBE;Q58H58_NICBE;Q84QE8_TOBAC	LOC104212390;LOC104219516;LOC107786842;LOC107811352;PSBO_1;PsbO;psbO;psbO1;psbO2	Oxygen-evolving enhancer protein 1, chloroplastic	2	0	5.5521e+08	6.34577e+08	4.83309e+08	5.10499e+08	5.23002e+08	4.01497e+08	4.1737e+08	4.45668e+08	3.07724e+08	4.1746e+08	3.51428e+08	3.6925e+08	5.45899e+08	0.121147	4.46884e+08	0.120688	3.61466e+08	0.125614	0.818621	-0.288732	-0.668725	0.0454235	0.481967	0.662148	-0.594775	-1.01611	0.00162441	0.0560682	1.23631	0.306043	0.776579	0.0389915	0.694192
A0A1J6JUT8;A0A1S3XF52;A0A1U7XGD8	A0A1J6JUT8_NICAT;A0A1S3XF52_TOBAC;A0A1U7XGD8_NICSY	ARA1_0;LOC104236499;LOC107764455	L-arabinokinase	3	0	1.53639e+07	1.44206e+07	1.60693e+07	1.13854e+07	1.61617e+07	1.72193e+07	1.70367e+07	1.91345e+07	2.1939e+07	1.18428e+07	8.79852e+06	1.55521e+07	1.43098e+07	0.144186	1.7388e+07	0.0720297	1.45331e+07	0.389257	1.21511	0.281092	0.751407	0.0462776	0.481967	1.0156	0.022337	0.115579	0.867569	0.939612	1.19645	0.258755	0.651631	0.233195	0.809488
A0A1S3YBM1	A0A1S3YBM1_TOBAC	LOC107774583	Dihydroflavonol-4-reductase-like	2	4	5.74465e+06	6.99248e+06	6.82205e+06	2.87189e+06	863029	7.494e+06	1.12078e+06	1.08425e+06	1.11741e+07	2.03214e+06	995230	1.33173e+07	5.60777e+06	0.339842	2.64052e+06	1.22615	6.87969e+06	0.911655	0.470868	-1.08661	-2.65721	0.0464339	0.481967	1.22681	0.294917	0.61545	0.69877	0.850739	0.383813	-1.38152	-3.68245	0.247381	0.813809
A0A1S3XAI9;A0A1U7WJB3	A0A1S3XAI9_TOBAC;A0A1U7WJB3_NICSY	LOC104224738;LOC107763030	ADP/ATP translocase	4	0	9.21077e+07	8.02452e+07	1.1109e+08	7.86838e+07	9.88668e+07	1.10677e+08	1.16811e+08	1.1667e+08	1.12921e+08	9.77637e+07	1.00762e+08	1.92053e+08	9.05316e+07	0.165234	1.10756e+08	0.0760789	1.25875e+08	0.354341	1.2234	0.290896	0.775842	0.0465268	0.481967	1.3904	0.475497	0.946606	0.103429	0.325144	0.879892	-0.184601	-0.519841	0.56556	0.906129
A0A1S3ZJM8;A0A1S4DI17;A0A1U7XU54	A0A1S3ZJM8_TOBAC;A0A1S4DI17_TOBAC;A0A1U7XU54_NICSY	LOC104242212;LOC107787484;LOC107830034	Ribulose-1,5 bisphosphate carboxylase/oxygenase large subunit N-methyltransferase, chloroplastic-like	2	2	4.41479e+06	1.21925e+06	6.99501e+06	1.17035e+06	1.01712e+07	8.74868e+06	5.1319e+06	5.71695e+06	5.28934e+06	4.27563e+06	4.47297e+06	1.38971e+07	3.44985e+06	0.81423	7.44218e+06	0.324238	6.98376e+06	0.662929	2.15725	1.10919	2.81522	0.0466429	0.481967	2.02436	1.01747	1.9405	0.107088	0.330022	1.06564	0.091722	0.210283	0.609176	0.917388
A0A1S4BYF1;A0A1S4BYR9;A0A1S4DG74;A0A1S4DGJ4;A0A1S4DGJ5;A0A1S4DGK8;A0A1S4DGU9;A0A1U7W9R7;A0A1U7WDQ4;A0A1U7WL31;A0A1U7WM99;A0A1U7Y5J2;A0A1U7Y8F5;A0A1U7YJI5;A0A314L5W5	A0A1S4BYF1_TOBAC;A0A1S4BYR9_TOBAC;A0A1S4DG74_TOBAC;A0A1S4DGJ4_TOBAC;A0A1S4DGJ5_TOBAC;A0A1S4DGK8_TOBAC;A0A1S4DGU9_TOBAC;A0A1U7W9R7_NICSY;A0A1U7WDQ4_NICSY;A0A1U7WL31_NICSY;A0A1U7WM99_NICSY;A0A1U7Y5J2_NICSY;A0A1U7Y8F5_NICSY;A0A1U7YJI5_NICSY;A0A314L5W5_NICAT	A4A49_17497;LOC104225308;LOC104245478;LOC107813212;LOC107829551	G3BP-like protein isoform X2	3	0	1.1664e+08	8.63115e+07	1.17935e+08	1.06647e+08	1.25438e+08	1.14742e+08	1.39855e+08	1.53051e+08	1.29724e+08	9.17794e+07	9.31601e+07	1.64846e+08	1.06883e+08	0.136715	1.33272e+08	0.125504	1.19877e+08	0.289869	1.24689	0.318332	0.844219	0.046787	0.481967	1.12157	0.165521	0.378158	0.548666	0.748945	1.11173	0.152811	0.371697	0.389681	0.871901
A0A1S3YMT8;A0A1S4APT5;A0A1U7XFI9	A0A1S3YMT8_TOBAC;A0A1S4APT5_TOBAC;A0A1U7XFI9_NICSY	LOC104233516;LOC107777917;LOC107799884	50S ribosomal protein L31	6	0	3.40667e+08	3.87457e+08	3.74229e+08	4.16496e+08	3.00892e+08	3.79237e+08	2.67739e+08	3.03018e+08	2.89367e+08	3.09092e+08	3.57709e+08	3.32647e+08	3.79712e+08	0.0828309	3.12722e+08	0.150914	3.22204e+08	0.0917164	0.823575	-0.280028	-0.647031	0.0469124	0.481967	0.848547	-0.236933	-0.359884	0.0430421	0.205066	0.970571	-0.0430943	-0.14594	0.694436	0.939385
A0A1U7Y9N8;A0A1S3ZU87	A0A1S3ZU87_TOBAC;A0A1U7Y9N8_NICSY	LOC104242580;LOC107790475	indole-3-glycerol-phosphate synthase	10	0	1.0603e+08	1.0719e+08	1.0866e+08	1.0133e+08	1.14912e+08	1.10772e+08	1.25667e+08	1.35654e+08	1.3312e+08	1.08186e+08	9.37336e+07	1.40727e+08	1.05803e+08	0.0299602	1.21751e+08	0.0919454	1.18942e+08	0.18335	1.15074	0.20256	0.555688	0.0469839	0.481967	1.12418	0.168879	0.384314	0.298216	0.54461	1.02362	0.0336811	0.0569224	0.749713	0.95116
A0A1S3XET2;A0A1U7XYY2	A0A1S3XET2_TOBAC;A0A1U7XYY2_NICSY	LOC104243648;LOC107764291	Acetylajmalan esterase-like	2	0	1.36262e+08	1.29872e+08	1.16171e+08	1.08082e+08	1.01535e+08	8.00235e+07	1.02038e+08	1.14166e+08	7.98116e+07	1.07616e+08	1.04527e+08	9.27633e+07	1.22597e+08	0.104422	9.94406e+07	0.142808	9.61796e+07	0.131524	0.81112	-0.302012	-0.701822	0.0472479	0.481967	0.784521	-0.350116	-0.567444	0.0226696	0.153643	1.03391	0.048104	0.0950316	0.752138	0.95116
A0A1S4CX06;A0A1U7WIJ1;A0A1S4BCB4	A0A1S4BCB4_TOBAC;A0A1S4CX06_TOBAC;A0A1U7WIJ1_NICSY	LOC104224168;LOC107806837;LOC107823523	Glutaredoxin-dependent peroxiredoxin	6	0	2.44038e+08	2.50358e+08	2.70568e+08	2.71765e+08	2.13175e+08	2.47936e+08	1.94809e+08	2.33937e+08	2.19518e+08	2.11998e+08	1.75816e+08	2.43416e+08	2.59182e+08	0.0543447	2.22464e+08	0.104828	2.12687e+08	0.131618	0.858332	-0.220392	-0.498405	0.0474448	0.481967	0.820608	-0.285235	-0.448461	0.0297276	0.16968	1.04597	0.0648429	0.139261	0.594192	0.912352
A0A1J6I6K0;A0A1U7YZY3	A0A1J6I6K0_NICAT;A0A1U7YZY3_NICSY	LOC104249871;PDIL2-3	Protein disulfide isomerase-like 2-3	7	0	6.07084e+07	5.55999e+07	6.93658e+07	6.58852e+07	7.21099e+07	7.43188e+07	6.77386e+07	7.73284e+07	7.76062e+07	7.87617e+07	8.08186e+07	8.63625e+07	6.28898e+07	0.0957632	7.28739e+07	0.0553927	8.08872e+07	0.0480232	1.15876	0.212576	0.580651	0.0475416	0.481967	1.28617	0.363086	0.74046	0.0039124	0.0698712	0.900932	-0.150509	-0.429761	0.0700408	0.715673
A0A1S4CXS6;A0A1U7WHR5;A0A314L293	A0A1S4CXS6_TOBAC;A0A1U7WHR5_NICSY;A0A314L293_NICAT	FBA_1;LOC104227610;LOC107823750	Fructose-bisphosphate aldolase	5	0	1.57929e+08	1.5816e+08	1.74548e+08	1.76252e+08	1.81816e+08	2.13975e+08	1.94713e+08	1.78649e+08	1.79518e+08	2.02123e+08	2.26286e+08	1.86725e+08	1.66722e+08	0.0602459	1.92288e+08	0.0834184	1.98663e+08	0.104139	1.15335	0.205825	0.563824	0.0475839	0.481967	1.19158	0.252878	0.538356	0.0322347	0.175721	0.967911	-0.0470531	-0.1564	0.665437	0.926396
A0A1S3Z6P5;A0A1S3ZNC8	A0A1S3Z6P5_TOBAC;A0A1S3ZNC8_TOBAC	LOC107783662;LOC107788677	G3BP-like protein	6	0	7.01254e+07	6.9206e+07	8.65016e+07	8.38415e+07	9.05986e+07	8.89952e+07	8.77546e+07	9.27272e+07	9.84142e+07	7.64293e+07	8.73721e+07	1.09411e+08	7.74186e+07	0.116584	9.00189e+07	0.0238656	9.29066e+07	0.152833	1.16276	0.217548	0.59304	0.0476644	0.481967	1.20005	0.2631	0.557102	0.098217	0.315573	0.968919	-0.0455527	-0.152436	0.78013	0.963378
A0A1J6IIE5;A0A1S3YRQ1;A0A1S3YU01;A0A1U7XBA0	A0A1J6IIE5_NICAT;A0A1S3YRQ1_TOBAC;A0A1S3YU01_TOBAC;A0A1U7XBA0_NICSY	A4A49_22316;LOC104234966;LOC107779001;LOC107779769	(S)-ureidoglycine aminohydrolase cupin domain-containing protein	2	3	9.26773e+06	1.02988e+07	1.04068e+07	2.08039e+07	9.70546e+06	1.078e+06	1.12078e+06	8.4336e+06	1.32934e+07	1.09341e+06	6.29731e+06	1.02398e+07	1.26943e+07	0.427806	5.08446e+06	0.910775	7.73097e+06	0.68179	0.40053	-1.32002	-3.23892	0.0477343	0.481967	0.60901	-0.715462	-1.23743	0.182682	0.431608	0.657674	-0.604555	-1.62948	0.47127	0.886946
A0A1S3Y2M2;A0A1S4B0N8;A0A1S4B129;A0A1S4BEE0;A0A1S4BEF8;A0A1S4CTG4;A0A1U7VK43;A0A1U7W197;A0A1U7WAC5;A0A314L5I8	A0A1S3Y2M2_TOBAC;A0A1S4B0N8_TOBAC;A0A1S4B129_TOBAC;A0A1S4BEE0_TOBAC;A0A1S4BEF8_TOBAC;A0A1S4CTG4_TOBAC;A0A1U7VK43_NICSY;A0A1U7W197_NICSY;A0A1U7WAC5_NICSY;A0A314L5I8_NICAT	LOC104219411;LOC104222119;LOC107771517;LOC107803315;LOC107807381;LOC107822385;RPS12_1	40S ribosomal protein S12	2	0	2.48659e+08	3.77382e+08	3.27103e+08	3.68636e+08	1.96348e+08	3.4756e+08	1.99495e+08	1.69363e+08	2.76538e+08	1.61773e+08	2.06239e+08	1.38922e+08	3.30445e+08	0.17785	2.28192e+08	0.353737	1.95868e+08	0.309441	0.690558	-0.534165	-1.2804	0.0477345	0.481967	0.592739	-0.75453	-1.30908	0.0110902	0.109066	1.16503	0.220365	0.550193	0.481864	0.886946
A0A1S3X1F6;A0A1S3YJT0;A0A1S3YPC4;A0A1S4AAS9;A0A1U7WEY3;A0A1U7XH68;A0A1J6HV26;A0A1J6KQD3	A0A1J6HV26_NICAT;A0A1J6KQD3_NICAT;A0A1S3X1F6_TOBAC;A0A1S3YJT0_TOBAC;A0A1S3YPC4_TOBAC;A0A1S4AAS9_TOBAC;A0A1U7WEY3_NICSY;A0A1U7XH68_NICSY	LOC104223122;LOC104236705;LOC107760017;LOC107777047;LOC107778148;LOC107795598;VATE_0;VATE_2	V-type proton atpase subunit e	3	0	6.59028e+07	1.09291e+08	9.77497e+07	1.03327e+08	5.52924e+07	9.39304e+07	4.73405e+07	5.95348e+07	9.48803e+07	5.87133e+07	8.39763e+07	6.80391e+07	9.40676e+07	0.205798	6.40245e+07	0.321251	7.64022e+07	0.21127	0.680622	-0.555074	-1.33251	0.0479971	0.481967	0.812206	-0.300083	-0.475691	0.193765	0.445889	0.837993	-0.254991	-0.70583	0.27986	0.829575
A0A1S4ASX4;A0A1U7WH27;A0A314KV46	A0A1S4ASX4_TOBAC;A0A1U7WH27_NICSY;A0A314KV46_NICAT	LOC104228489;LOC107800870;PPA6_0	inorganic diphosphatase	10	0	5.07844e+08	5.99871e+08	4.81165e+08	4.81265e+08	4.74513e+08	4.16874e+08	2.80676e+08	4.18319e+08	3.42313e+08	2.87716e+08	4.17138e+08	3.87688e+08	5.17536e+08	0.108798	3.97595e+08	0.207339	3.58714e+08	0.157391	0.768247	-0.380359	-0.897079	0.0481249	0.481967	0.693118	-0.528826	-0.895172	0.00479179	0.0764007	1.10839	0.148468	0.360221	0.491766	0.886946
A0A1J6HXJ0;A0A1S4C2X0	A0A1J6HXJ0_NICAT;A0A1S4C2X0_TOBAC	CBF5_0;LOC107814582	Haca ribonucleoprotein complex subunit 4	7	0	8.65492e+06	9.1804e+06	7.344e+06	7.40707e+06	1.27184e+07	1.19391e+07	7.83093e+06	1.99702e+07	3.25589e+07	5.90669e+06	1.52217e+07	1.28228e+07	8.1466e+06	0.112463	1.31147e+07	0.384933	1.66275e+07	0.681481	1.60984	0.686913	1.76281	0.0485033	0.481967	2.04104	1.0293	1.9622	0.129163	0.36188	0.788734	-0.342389	-0.936763	0.758137	0.952469
A0A1J6ISM1;A0A1J6K6B9;A0A1S3X5Y9;A0A1U7XSD1;A0A314L516	A0A1J6ISM1_NICAT;A0A1J6K6B9_NICAT;A0A1S3X5Y9_TOBAC;A0A1U7XSD1_NICSY;A0A314L516_NICAT	LOC104239566;LOC107761416;RPL37A_0;RPL37A_2;RPL37A_3	60s ribosomal protein l37a	4	0	2.5431e+08	3.00587e+08	3.3727e+08	3.23333e+08	1.79119e+08	3.37758e+08	1.72869e+08	1.21313e+08	2.52771e+08	1.41655e+08	2.57239e+08	1.53809e+08	3.03875e+08	0.119582	2.02765e+08	0.46186	2.01369e+08	0.308684	0.667264	-0.58367	-1.40378	0.0487745	0.481967	0.662669	-0.593639	-1.01403	0.0233436	0.154089	1.00693	0.00996897	-0.00573188	0.91159	0.989317
A0A1S3X0Z2;A0A1S4A5I6;A0A1U7YK83	A0A1S3X0Z2_TOBAC;A0A1S4A5I6_TOBAC;A0A1U7YK83_NICSY	LOC104245347;LOC107760084;LOC107793983	Thylakoid lumenal 17.4 kDa protein, chloroplastic-like	7	0	3.95503e+08	3.98414e+08	3.25438e+08	3.25453e+08	3.24124e+08	2.82974e+08	2.72715e+08	3.26263e+08	2.58987e+08	2.87137e+08	2.93436e+08	3.02828e+08	3.61202e+08	0.114355	3.01519e+08	0.0917674	2.85597e+08	0.0660907	0.834766	-0.260556	-0.598504	0.0487894	0.481967	0.790684	-0.338827	-0.546742	0.0125739	0.116195	1.05575	0.0782708	0.174741	0.429888	0.878118
A0A1S3YDG0;A0A1S3YDI9;A0A1S3YDR7;A0A1S3YE51;A0A1S4A2J1;A0A1U7WIP4;A0A1U7WJU3;A0A314L7H1	A0A1S3YDG0_TOBAC;A0A1S3YDI9_TOBAC;A0A1S3YDR7_TOBAC;A0A1S3YE51_TOBAC;A0A1S4A2J1_TOBAC;A0A1U7WIP4_NICSY;A0A1U7WJU3_NICSY;A0A314L7H1_NICAT	A4A49_00994;LOC104224538;LOC107775111;LOC107793054	Uncharacterized protein LOC107775111 isoform X4	2	0	7.70006e+06	5.79842e+06	7.98377e+06	8.09782e+06	7.56382e+06	1.0187e+07	1.19434e+07	9.33327e+06	8.39971e+06	9.32326e+06	8.1112e+06	1.06647e+07	7.39502e+06	0.1457	9.75687e+06	0.1867	9.12471e+06	0.125971	1.31938	0.399865	1.04742	0.0491827	0.481967	1.2339	0.303224	0.630683	0.0615345	0.248788	1.06928	0.0966412	0.223281	0.598241	0.915383
A0A1J6J146;A0A1U7XF23	A0A1J6J146_NICAT;A0A1U7XF23_NICSY	LOC104238088;MDHG_1	Malate dehydrogenase	2	0	3.92955e+08	6.59282e+08	3.68544e+08	4.61967e+08	2.47292e+08	4.6269e+08	2.50382e+08	1.20489e+08	2.96271e+08	1.56885e+08	1.95898e+08	1.50688e+08	4.70687e+08	0.280032	2.70213e+08	0.525038	1.99936e+08	0.336455	0.574083	-0.80067	-1.94459	0.0495077	0.481967	0.424774	-1.23523	-2.19062	0.00174229	0.0575232	1.3515	0.434564	1.11617	0.442279	0.878118
A0A1S4BWL3;A0A1U7XXP1	A0A1S4BWL3_TOBAC;A0A1U7XXP1_NICSY	LOC104241158;LOC107812654	3-hydroxyisobutyryl-CoA hydrolase	8	0	7.04138e+07	7.04339e+07	7.95909e+07	8.12788e+07	8.61964e+07	8.50224e+07	9.36443e+07	8.08999e+07	9.5317e+07	1.02034e+08	9.59198e+07	1.00052e+08	7.54293e+07	0.0771689	8.64407e+07	0.0614563	9.83307e+07	0.0329913	1.14598	0.196586	0.540799	0.0497297	0.481967	1.30361	0.382516	0.776093	0.00139022	0.0550521	0.879082	-0.18593	-0.523353	0.0293984	0.657676
A0A1J6IK08;A0A1S4CL87;A0A1U7VKE2;A0A314KZ54;A0A1U7UXA6;A0A1U7V2Q6	A0A1J6IK08_NICAT;A0A1S4CL87_TOBAC;A0A1U7UXA6_NICSY;A0A1U7V2Q6_NICSY;A0A1U7VKE2_NICSY;A0A314KZ54_NICAT	LOC104212996;LOC104214351;LOC107820277;NAPRT2_0;NAPRT2_1	Nicotinate phosphoribosyltransferase	3	0	1.1346e+08	9.02148e+07	9.91076e+07	1.09486e+08	1.14104e+08	1.22971e+08	1.35792e+08	1.13226e+08	1.27905e+08	1.33799e+08	1.34644e+08	1.43873e+08	1.03067e+08	0.101771	1.21523e+08	0.0862511	1.35055e+08	0.0488557	1.17907	0.237646	0.643129	0.0497314	0.481967	1.31036	0.389968	0.789759	0.00318618	0.0651264	0.899801	-0.152323	-0.434553	0.100053	0.725741
A0A1S3XWU9;A0A1U7VUM0;I0B7J7;I0B7J8;Q04126;U5YSN4	A0A1S3XWU9_TOBAC;A0A1U7VUM0_NICSY;I0B7J7_NICBE;I0B7J8_NICBE;Q04126_TOBAC;U5YSN4_NICBE	LOC104217148;LOC107769475;PsbP;oee2-B;psbP3;psbP4	23 kDa subunit of oxygen evolving system of photosystem II	8	0	4.26742e+09	4.56965e+09	3.97303e+09	4.51954e+09	3.44671e+09	3.76077e+09	4.25347e+09	3.08287e+09	2.96845e+09	3.45147e+09	3.08411e+09	3.30989e+09	4.33241e+09	0.0631669	3.63596e+09	0.136468	3.20348e+09	0.067989	0.839245	-0.252836	-0.579263	0.04991	0.481967	0.739422	-0.43553	-0.72408	0.000909103	0.0501484	1.135	0.182694	0.450657	0.158381	0.757254
A0A314KPW3	A0A314KPW3_NICAT	A4A49_11440	3-hydroxyisobutyryl-CoA hydrolase	3	0	6.61234e+07	6.96839e+07	4.19046e+07	6.85918e+07	3.3075e+07	5.29231e+07	5.05653e+07	3.15611e+07	4.29519e+07	3.1432e+07	4.53748e+07	4.23924e+07	6.15759e+07	0.214345	4.20311e+07	0.268227	4.05378e+07	0.153116	0.68259	-0.550909	-1.32213	0.0499999	0.481967	0.658338	-0.6031	-1.03138	0.0187691	0.140455	1.03684	0.0521907	0.10583	0.904761	0.988824
A0A1J6IIX5;A0A1J6JXG6;A0A1J6KRW3;A0A1S3YRZ7;A0A1S4BYL3;A0A1S4BYL5;A0A1U7UNC6;A0A1U7X6X4;A0A1U7X869;A0A1U7Y396;A0A314KT96;A0A7G9U7I2;A0A7G9U7I3;Q5QJ50;Q76ME6;Q76MF3	A0A1J6IIX5_NICAT;A0A1J6JXG6_NICAT;A0A1J6KRW3_NICAT;A0A1S3YRZ7_TOBAC;A0A1S4BYL3_TOBAC;A0A1S4BYL5_TOBAC;A0A1U7UNC6_NICSY;A0A1U7X6X4_NICSY;A0A1U7X869_NICSY;A0A1U7Y396_NICSY;A0A314KT96_NICAT;A0A7G9U7I2_NICBE;A0A7G9U7I3_NICBE;Q5QJ50_NICAT;Q76ME6_TOBAC;Q76MF3_TOBAC	CAM7_0;CAM7_1;CAM7_2;CAM7_3;CCM1;CaM1;CaM6;LOC104210449;LOC104231362;LOC104240558;LOC107779166;LOC107813260;NtCaM10;NtCaM3	Calmodulin-7 (Fragment)	2	0	1.60335e+08	2.03043e+08	1.25474e+08	1.7197e+08	6.76533e+07	1.61906e+08	1.08856e+08	1.04887e+08	1.20492e+08	1.44205e+08	1.54824e+08	1.33495e+08	1.65205e+08	0.193942	1.10825e+08	0.349939	1.38254e+08	0.106315	0.670834	-0.575971	-1.38459	0.0502854	0.481967	0.836861	-0.25694	-0.396573	0.16222	0.404301	0.801608	-0.319031	-0.875044	0.162919	0.75743
A0A1S3XCU2;A0A1S3XD39;A0A1U7YA56;A0A1U7YCZ1;A0A1U7YP44	A0A1S3XCU2_TOBAC;A0A1S3XD39_TOBAC;A0A1U7YA56_NICSY;A0A1U7YCZ1_NICSY;A0A1U7YP44_NICSY	LOC104246814;LOC107763767	Glutathione S-transferase L3-like isoform X2	2	2	5.97183e+07	7.11261e+07	1.16506e+08	4.33802e+07	4.22738e+07	1.73313e+07	2.54508e+07	1.08425e+06	1.87861e+07	3.84606e+07	995230	2.37614e+07	7.26826e+07	0.431412	2.1535e+07	0.795911	2.05008e+07	0.753884	0.296289	-1.75493	-4.32281	0.0506391	0.481967	0.28206	-1.82593	-3.27386	0.0481198	0.216837	1.05045	0.0710035	0.155539	0.968809	0.993059
A0A1J6ITL2;A0A1J6IY61;A0A1S3YR78;A0A1U7X7A1;Q42954;A0A1S4AIM7;A0A1S4BGF6;A0A1U7V6P1;A0A314KRK1	A0A1J6ITL2_NICAT;A0A1J6IY61_NICAT;A0A1S3YR78_TOBAC;A0A1S4AIM7_TOBAC;A0A1S4BGF6_TOBAC;A0A1U7V6P1_NICSY;A0A1U7X7A1_NICSY;A0A314KRK1_NICAT;KPYC_TOBAC	KPYC_0;KPYC_1;KPYC_2;LOC104210658;LOC104233810;LOC107778911;LOC107797877;LOC107807979	Pyruvate kinase	3	0	1.13803e+08	1.30065e+08	1.09225e+08	1.03043e+08	6.71705e+07	1.11892e+08	6.65764e+07	2.64375e+07	6.71129e+07	5.84776e+07	9.90833e+07	6.5215e+07	1.14034e+08	0.101383	6.80191e+07	0.513277	7.24722e+07	0.250076	0.596483	-0.745448	-1.80696	0.0506399	0.481967	0.635533	-0.653961	-1.12465	0.00449999	0.0753998	0.938555	-0.0914867	-0.273807	0.590849	0.91213
A0A314KP37;A0A1S3WZQ8;A0A1U7XK39	A0A1S3WZQ8_TOBAC;A0A1U7XK39_NICSY;A0A314KP37_NICAT	ACOC_0;LOC104235290;LOC107759563	Aconitate hydratase	5	0	5.64834e+08	4.81636e+08	5.18827e+08	5.79684e+08	5.62944e+08	6.55773e+08	6.11261e+08	6.47969e+08	6.52504e+08	6.70683e+08	6.82979e+08	7.68479e+08	5.36245e+08	0.0833266	6.19487e+08	0.0684402	6.93661e+08	0.0741363	1.15523	0.20818	0.569695	0.0506884	0.481967	1.29355	0.371338	0.755594	0.00397429	0.0701162	0.893068	-0.163158	-0.463182	0.0910542	0.718677
A0A1J6K1I5;A0A1S3Y064;A0A1S4A3P2;A0A1U7YDZ3;Q40570	A0A1J6K1I5_NICAT;A0A1S3Y064_TOBAC;A0A1S4A3P2_TOBAC;A0A1U7YDZ3_NICSY;Q40570_TOBAC	LOC104247098;LOC107770679;LOC107793377;RABF2A	Ras-related protein rabf2a	2	1	1.11949e+07	1.0359e+07	1.64565e+07	9.64656e+06	8.23091e+06	5.49318e+06	1.16335e+07	6.2718e+06	1.14727e+07	1.09341e+06	5.80965e+06	5.75529e+06	1.19142e+07	0.259657	7.90736e+06	0.346278	6.03275e+06	0.704026	0.66369	-0.591419	-1.42309	0.0507024	0.481967	0.506348	-0.981798	-1.72585	0.0749711	0.27541	1.31074	0.390379	0.999419	0.308536	0.839148
A0A1J6IHD5;A0A1S3ZA12;A0A1S4A1K6;A0A1S4A1Q6;A0A1S4A1X3;A0A1U7XLZ3;A0A1U7XQA6	A0A1J6IHD5_NICAT;A0A1S3ZA12_TOBAC;A0A1S4A1K6_TOBAC;A0A1S4A1Q6_TOBAC;A0A1S4A1X3_TOBAC;A0A1U7XLZ3_NICSY;A0A1U7XQA6_NICSY	A4A49_14323;LOC104239986;LOC107784651;LOC107792833	Gdsl esteraselipase	2	0	1.51817e+07	2.55863e+07	2.16941e+07	1.67132e+07	1.2531e+07	1.16072e+07	1.96514e+07	1.03429e+07	2.02755e+07	1.51457e+07	1.39468e+07	7.69196e+06	1.97938e+07	0.240395	1.35331e+07	0.308598	1.4265e+07	0.362474	0.683704	-0.548556	-1.31626	0.0507296	0.481967	0.720679	-0.47257	-0.792006	0.128916	0.361535	0.948694	-0.0759855	-0.232848	0.906917	0.989317
A0A1S4CQ52;A0A1U7WVE0;A0A1U7WVE5;Q9XQP4;A0A314KJT2;A0A1S3ZX20	A0A1S3ZX20_TOBAC;A0A1S4CQ52_TOBAC;A0A1U7WVE0_NICSY;A0A1U7WVE5_NICSY;A0A314KJT2_NICAT;Q9XQP4_TOBAC	A4A49_24636;LOC104227965;LOC107791360;LOC107821463	malate dehydrogenase	2	0	2.19646e+08	2.9882e+08	2.08328e+08	2.4201e+08	2.23518e+08	1.99762e+08	1.70303e+08	1.74935e+08	2.55551e+08	2.25459e+08	2.10966e+08	2.00344e+08	2.42201e+08	0.166213	1.92129e+08	0.128041	2.2308e+08	0.107451	0.793265	-0.334126	-0.781856	0.050808	0.481967	0.921054	-0.118642	-0.142955	0.437753	0.664897	0.861257	-0.215484	-0.601442	0.105634	0.725741
A0A1S4APY2;A0A1U7XK50;A0A314KM70	A0A1S4APY2_TOBAC;A0A1U7XK50_NICSY;A0A314KM70_NICAT	IBI1;LOC104238567;LOC107800111	aspartate--tRNA ligase	14	0	1.06096e+08	8.97798e+07	1.16671e+08	8.60058e+07	1.26161e+08	1.19751e+08	1.0845e+08	1.22569e+08	1.20647e+08	7.90991e+07	7.55644e+07	1.34522e+08	9.9638e+07	0.14368	1.19233e+08	0.0641816	1.02458e+08	0.288862	1.19666	0.259012	0.69638	0.0508276	0.481967	1.0283	0.0402631	0.148453	0.980935	0.989743	1.16372	0.218749	0.545925	0.228899	0.806694
A0A1S3XF65;A0A1U7YP06;A0A1S4C9I1	A0A1S3XF65_TOBAC;A0A1S4C9I1_TOBAC;A0A1U7YP06_NICSY	LOC104246451;LOC107764558;LOC107816579	Lactoylglutathione lyase	4	0	2.76374e+08	3.13855e+08	2.49892e+08	2.60468e+08	2.38373e+08	2.48372e+08	2.39872e+08	2.23411e+08	2.04002e+08	2.32231e+08	2.21508e+08	1.85484e+08	2.75147e+08	0.101788	2.37507e+08	0.0436949	2.10806e+08	0.0972594	0.8632	-0.212233	-0.478072	0.0512142	0.481967	0.766158	-0.384286	-0.630106	0.0075367	0.0902475	1.12666	0.172053	0.422539	0.08254	0.715673
A0A1J6IQK9;A0A1U7XBW3;O24136	A0A1J6IQK9_NICAT;A0A1U7XBW3_NICSY;O24136_TOBAC	CP12;CP12-1;LOC104232855	Calvin cycle protein cp12-1, chloroplastic	5	0	1.13456e+10	2.94581e+10	1.48693e+10	1.97618e+10	1.69632e+09	1.95557e+10	4.79377e+09	6.9887e+09	6.89725e+09	1.99365e+09	2.97246e+09	6.49747e+09	1.88587e+10	0.416993	8.25861e+09	0.949075	4.59021e+09	0.538346	0.437921	-1.19126	-2.91803	0.0512847	0.481967	0.2434	-2.0386	-3.66386	0.00222565	0.0599895	1.79918	0.84734	2.20684	0.517776	0.895852
A0A1J6IT56;A0A1U7YLZ4	A0A1J6IT56_NICAT;A0A1U7YLZ4_NICSY	LOC104245853;RHON1	Rho-n domain-containing protein 1, chloroplastic	5	0	4.85559e+07	4.62197e+07	4.98797e+07	5.04976e+07	4.53902e+07	4.05349e+07	4.2419e+07	4.5625e+07	5.22802e+07	4.54365e+07	4.87816e+07	5.10336e+07	4.87882e+07	0.0388266	4.34923e+07	0.0563956	4.9383e+07	0.0608112	0.89145	-0.165774	-0.362284	0.0512907	0.481967	1.01219	0.0174809	0.106674	0.832023	0.924083	0.880714	-0.183255	-0.516284	0.0451367	0.70423
A0A1J6JE88;A0A1S3XI60;A0A1S4BDY5;A0A1U7Y5F3	A0A1J6JE88_NICAT;A0A1S3XI60_TOBAC;A0A1S4BDY5_TOBAC;A0A1U7Y5F3_NICSY	CCT4;LOC104243665;LOC107765406;LOC107807204	T-complex protein 1 subunit delta	14	0	8.0174e+07	6.31895e+07	8.9268e+07	6.7191e+07	9.07448e+07	9.1142e+07	8.33436e+07	9.65134e+07	9.72405e+07	4.97001e+07	5.82046e+07	9.27831e+07	7.49556e+07	0.159874	9.04359e+07	0.0598301	7.44821e+07	0.322595	1.20653	0.270859	0.725906	0.0521356	0.482948	0.993682	-0.00914379	0.0578479	0.828416	0.922493	1.2142	0.280003	0.707775	0.175926	0.776126
A0A1J6IWH9	A0A1J6IWH9_NICAT	RPL6A_1	60s ribosomal protein l6-1	3	0	2.73488e+08	2.75515e+08	2.88041e+08	2.94108e+08	3.34056e+08	3.04766e+08	2.98289e+08	3.76462e+08	3.69782e+08	3.6791e+08	4.02034e+08	3.5929e+08	2.82788e+08	0.0350731	3.28393e+08	0.10848	3.74754e+08	0.0500377	1.16127	0.215702	0.58844	0.0521442	0.482948	1.32521	0.406222	0.819567	0.000458931	0.0371097	0.876289	-0.190521	-0.535483	0.0698504	0.715673
A0A0F7QZM4;A0A1S3ZD07;A0A1U7YJF2;Q43590;A0A1J6IZ22;A0A1J6KI60;A0A1S4ACF1;A0A1U7XJ49	A0A0F7QZM4_NICBE;A0A1J6IZ22_NICAT;A0A1J6KI60_NICAT;A0A1S3ZD07_TOBAC;A0A1S4ACF1_TOBAC;A0A1U7XJ49_NICSY;A0A1U7YJF2_NICSY;Q43590_TOBAC	ACO1_0;ACO1_2;LOC104238280;LOC104247729;LOC107785346;LOC107796076;NbACO2a	aminocyclopropanecarboxylate oxidase	2	0	1.22787e+08	7.49651e+07	1.31229e+08	9.71184e+07	1.28745e+08	1.21428e+08	1.56669e+08	1.79764e+08	1.05523e+08	9.31759e+07	8.87802e+07	2.93561e+08	1.06525e+08	0.239901	1.46652e+08	0.182703	1.4526e+08	0.68237	1.37669	0.461203	1.20029	0.0521582	0.482948	1.36362	0.447447	0.895166	0.503706	0.719827	1.00958	0.0137561	0.00427493	0.627837	0.921769
A0A1S4CSU4;A0A1U7V2D2;A0A314KKK0	A0A1S4CSU4_TOBAC;A0A1U7V2D2_NICSY;A0A314KKK0_NICAT	LOC104212872;LOC107822178;LRX4_0	Cell wall hydroxyproline-rich glycoprotein	2	0	2.8145e+07	2.24448e+07	1.77354e+07	1.79849e+07	2.86243e+07	2.71026e+07	2.71313e+07	2.54842e+07	2.67276e+07	3.04245e+07	2.39654e+07	2.0229e+07	2.15775e+07	0.226334	2.70856e+07	0.0473488	2.53366e+07	0.170203	1.25527	0.327996	0.868303	0.0523278	0.482948	1.17421	0.231695	0.49951	0.233984	0.487054	1.06903	0.0963007	0.222381	0.410277	0.876262
A0A1S4CDD3;A0A1J6KTS2	A0A1J6KTS2_NICAT;A0A1S4CDD3_TOBAC	A4A49_30648;LOC107817619	Fumarylacetoacetase	2	0	4.49463e+07	5.60636e+07	4.70918e+07	4.61623e+07	4.147e+07	4.45094e+07	3.8831e+07	4.22581e+07	3.64341e+07	4.55943e+07	4.12853e+07	3.37168e+07	4.8566e+07	0.104497	4.17671e+07	0.0560982	3.92576e+07	0.133934	0.860008	-0.217578	-0.491393	0.052398	0.482948	0.808336	-0.306973	-0.488326	0.0349167	0.185141	1.06392	0.0893949	0.204134	0.394355	0.874615
A0A1J6KK01;A0A1J6IFQ9;A0A1S4C8I0;A0A1S4CS74;A0A1U7X6L1	A0A1J6IFQ9_NICAT;A0A1J6KK01_NICAT;A0A1S4C8I0_TOBAC;A0A1S4CS74_TOBAC;A0A1U7X6L1_NICSY	LOC104230902;LOC107816101;LOC107822134;PGLP1B;PGLP2	Phosphoglycolate phosphatase 1b, chloroplastic	2	0	1.15908e+09	1.53724e+09	1.28358e+09	1.42022e+09	8.16036e+08	1.30347e+09	1.15073e+09	7.01485e+08	8.87714e+08	8.00049e+08	9.46166e+08	7.80361e+08	1.35003e+09	0.121602	9.92931e+08	0.283411	8.53573e+08	0.0906563	0.735488	-0.443227	-1.05376	0.0525074	0.482948	0.632261	-0.661407	-1.1383	0.000482856	0.037989	1.16327	0.21818	0.544421	0.407006	0.876262
A0A1S3X2X2;A0A1U7WAJ9;A0A1S3YRI0	A0A1S3X2X2_TOBAC;A0A1S3YRI0_TOBAC;A0A1U7WAJ9_NICSY	LOC104221820;LOC107760677;LOC107778772	Isoamylase 1, chloroplastic-like	2	0	2.42799e+07	2.11453e+07	4.10654e+07	4.70375e+07	1.01727e+07	9.81541e+06	2.59617e+07	2.48352e+07	2.56636e+07	3.06018e+07	1.70858e+07	5.35333e+07	3.3382e+07	0.378166	1.76963e+07	0.503317	3.17211e+07	0.491055	0.530113	-0.915628	-2.23109	0.0525556	0.482948	0.950245	-0.073628	-0.0604063	0.777709	0.8937	0.55787	-0.842	-2.25688	0.100851	0.725741
A0A077D849;A0A1J6KXD8;A0A1U7X366	A0A077D849_TOBAC;A0A1J6KXD8_NICAT;A0A1U7X366_NICSY	EIF5A3;LOC104229891;LOC107788104	Eukaryotic translation initiation factor 5A	4	0	1.47899e+08	1.58618e+08	1.32773e+08	1.37217e+08	1.1573e+08	1.44664e+08	1.00619e+08	1.16337e+08	1.17492e+08	1.31824e+08	1.45375e+08	1.19328e+08	1.44127e+08	0.0802058	1.19337e+08	0.154047	1.28505e+08	0.100574	0.828004	-0.272291	-0.627749	0.052741	0.483128	0.89161	-0.165515	-0.228913	0.133053	0.368669	0.928661	-0.106776	-0.314204	0.400114	0.876262
A0A1U7XTC5	A0A1U7XTC5_NICSY	LOC104242015	ubiquitinyl hydrolase 1	3	0	2.60507e+07	2.06912e+07	2.40147e+07	2.34302e+07	2.56606e+07	2.56576e+07	2.94152e+07	2.85436e+07	2.57657e+07	2.01643e+07	2.27165e+07	3.10036e+07	2.35467e+07	0.0938679	2.73193e+07	0.0713692	2.49125e+07	0.187128	1.16022	0.214394	0.585181	0.0541483	0.492376	1.05801	0.0813469	0.223794	0.652945	0.815061	1.09661	0.133047	0.319475	0.314333	0.844624
A0A1S4AP80;A0A1U7X1S7	A0A1S4AP80_TOBAC;A0A1U7X1S7_NICSY	LOC104234260;LOC107799868	Heat shock cognate 70 kDa protein 2-like	2	0	2.18324e+08	4.3779e+08	3.1655e+08	3.47277e+08	1.6023e+08	3.45797e+08	1.75266e+08	1.49017e+08	2.02958e+08	1.51939e+08	2.88126e+08	1.45149e+08	3.29985e+08	0.274248	2.07577e+08	0.446926	1.97043e+08	0.33483	0.62905	-0.668752	-1.61582	0.0544296	0.492376	0.597126	-0.743892	-1.28957	0.028537	0.16681	1.05346	0.0751391	0.166466	0.90214	0.988675
A0A1S4AAX1;A0A1S4D531;A0A1U7XE22;A0A314L6R2	A0A1S4AAX1_TOBAC;A0A1S4D531_TOBAC;A0A1U7XE22_NICSY;A0A314L6R2_NICAT	A4A49_57203;LOC104233502;LOC107795655;LOC107826059	NADH dehydrogenase [ubiquinone] flavoprotein 1, mitochondrial	6	0	3.23188e+07	3.11708e+07	3.59187e+07	3.57559e+07	3.44546e+07	4.36554e+07	4.85384e+07	3.80118e+07	3.75031e+07	5.21259e+07	6.34059e+07	3.98702e+07	3.37911e+07	0.0713136	4.11651e+07	0.150758	4.82263e+07	0.248377	1.21822	0.284778	0.760594	0.0544592	0.492376	1.42719	0.513177	1.0157	0.0244189	0.155969	0.853582	-0.228398	-0.635567	0.312827	0.843797
A0A1S3WZ09;A0A1U7XLV0;A0A314KQR8	A0A1S3WZ09_TOBAC;A0A1U7XLV0_NICSY;A0A314KQR8_NICAT	LOC104235412;LOC107759448;RPL30B_1	60S ribosomal protein L30-like	2	0	7.70728e+07	9.29062e+07	9.40172e+07	8.97453e+07	7.06424e+07	8.51577e+07	7.38288e+07	7.38353e+07	7.84501e+07	7.0454e+07	9.3204e+07	7.41777e+07	8.84354e+07	0.0880667	7.58661e+07	0.0840206	7.90715e+07	0.126114	0.85787	-0.221168	-0.50034	0.0544667	0.492376	0.894116	-0.161466	-0.221489	0.184669	0.432132	0.959462	-0.0597021	-0.189823	0.625903	0.92108
Q07761;A0A1J6K3B1;A0A1S3Y2N8;A0A1S3Y859;A0A1S3Y8M9;A0A1S4AEM2;A0A1S4B712;A0A1S4DDT0;A0A1U7WSV7;A0A1U7Y4Q9;A0A1U7YDR1;A0A1U7YGF1;A0A314KT45;A0A1S4CRI5;A0A1S4CRZ6	A0A1J6K3B1_NICAT;A0A1S3Y2N8_TOBAC;A0A1S3Y859_TOBAC;A0A1S3Y8M9_TOBAC;A0A1S4AEM2_TOBAC;A0A1S4B712_TOBAC;A0A1S4CRI5_TOBAC;A0A1S4CRZ6_TOBAC;A0A1S4DDT0_TOBAC;A0A1U7WSV7_NICSY;A0A1U7Y4Q9_NICSY;A0A1U7YDR1_NICSY;A0A1U7YGF1_NICSY;A0A314KT45_NICAT;RL23A_TOBAC	LOC104227248;LOC104243451;LOC104244214;LOC107771404;LOC107773598;LOC107796789;LOC107805175;LOC107821921;LOC107828734;RPL23A;RPL23A_2;RPL23A_8	60s ribosomal protein l23a	4	0	2.85267e+08	2.93687e+08	2.86406e+08	3.23047e+08	3.29638e+08	3.16691e+08	3.32633e+08	3.64502e+08	3.3362e+08	3.70136e+08	3.58364e+08	3.34889e+08	2.97102e+08	0.0595567	3.35866e+08	0.0604564	3.49252e+08	0.0514805	1.13048	0.176929	0.49181	0.0547112	0.492376	1.17553	0.233313	0.502477	0.0161224	0.131526	0.961672	-0.0563839	-0.181055	0.464563	0.886946
A0A1S4BJD7;A0A1S4BJI7;A0A1U7YTY2;A0A1U7YV66	A0A1S4BJD7_TOBAC;A0A1S4BJI7_TOBAC;A0A1U7YTY2_NICSY;A0A1U7YV66_NICSY	LOC104248158;LOC107808972	anthranilate synthase	8	0	7.36976e+07	8.01742e+07	7.8412e+07	6.47436e+07	6.75683e+07	5.65042e+07	6.49838e+07	6.53129e+07	5.73187e+07	6.32206e+07	6.5108e+07	5.6555e+07	7.42569e+07	0.0930071	6.35923e+07	0.0764714	6.05506e+07	0.0702675	0.856383	-0.223673	-0.506581	0.0547686	0.492376	0.815421	-0.294384	-0.465239	0.0165206	0.132849	1.05023	0.0707113	0.154767	0.444562	0.878729
W6JLF1;A0A1S3YMF9;A0A314KX18	A0A1S3YMF9_TOBAC;A0A314KX18_NICAT;W6JLF1_NICBE	LOC107777830;NbSec13a;SEC13B_1	Protein transport protein SEC13 homolog B	3	0	7.36724e+07	6.21473e+07	6.44633e+07	5.70128e+07	6.9177e+07	6.96365e+07	9.0239e+07	8.4301e+07	6.05468e+07	6.88068e+07	7.08978e+07	8.09958e+07	6.4324e+07	0.108306	7.83384e+07	0.13526	7.03118e+07	0.11959	1.21787	0.284363	0.759559	0.0549338	0.492376	1.09309	0.128411	0.310103	0.313423	0.561462	1.11416	0.155952	0.379996	0.265622	0.824625
A0A1S4BNF3;A0A1S4BXY1;A0A1U7XHZ6	A0A1S4BNF3_TOBAC;A0A1S4BXY1_TOBAC;A0A1U7XHZ6_NICSY	LOC104238881;LOC107810142;LOC107813068	Receptor-like protein kinase FERONIA	3	0	6.01966e+07	7.61636e+07	6.39499e+07	5.90586e+07	5.37819e+07	5.95579e+07	5.26043e+07	5.50115e+07	5.16354e+07	6.28556e+07	6.3119e+07	5.72778e+07	6.48422e+07	0.12078	5.52389e+07	0.0550783	5.87219e+07	0.0926115	0.851897	-0.231248	-0.525462	0.0553918	0.494958	0.905613	-0.143033	-0.187684	0.246463	0.49896	0.940686	-0.0882156	-0.265163	0.366744	0.865301
A0A1U7VWJ8	A0A1U7VWJ8_NICSY	LOC104220198	Glyoxysomal fatty acid beta-oxidation multifunctional protein MFP-a	2	0	7.90368e+07	6.6066e+07	7.46171e+07	6.7255e+07	7.54798e+07	8.43726e+07	8.49414e+07	8.32526e+07	9.51874e+07	8.9474e+07	9.18791e+07	8.40491e+07	7.17437e+07	0.085859	8.20116e+07	0.0537814	9.01474e+07	0.0520478	1.14312	0.192975	0.5318	0.0555993	0.495293	1.25652	0.329433	0.678747	0.00535544	0.0795392	0.90975	-0.136458	-0.392634	0.0999884	0.725741
A0A1S3YSA6;A0A1U7Y5D2	A0A1S3YSA6_TOBAC;A0A1U7Y5D2_NICSY	LOC104244585;LOC107779228	Probable low-specificity L-threonine aldolase 1	4	1	5.19156e+07	8.98268e+07	5.7232e+07	2.10205e+07	3.09908e+07	2.4628e+07	2.12214e+07	2.72259e+07	2.06798e+07	2.34725e+07	1.48545e+07	840783	5.49987e+07	0.51234	2.60165e+07	0.158678	1.49619e+07	0.673405	0.473039	-1.07997	-2.64067	0.0558149	0.495698	0.272041	-1.8781	-3.36954	0.0546668	0.230965	1.73885	0.798134	2.07682	0.171823	0.772944
A0A314LBG1;A0A1S4BRD0;A0A1U7YNZ6	A0A1S4BRD0_TOBAC;A0A1U7YNZ6_NICSY;A0A314LBG1_NICAT	LOC104249971;LOC107811094;MS1_1	5-methyltetrahydropteroyltriglutamate--homocysteine S-methyltransferase	8	0	7.99212e+08	8.78442e+08	7.36814e+08	8.41224e+08	9.34024e+08	1.01244e+09	8.68874e+08	9.03532e+08	9.88886e+08	1.10887e+09	1.17511e+09	9.52722e+08	8.13923e+08	0.074634	9.29717e+08	0.0658632	1.0564e+09	0.0979974	1.14227	0.1919	0.529121	0.0561004	0.496719	1.29791	0.376186	0.764485	0.00556406	0.080887	0.880084	-0.184286	-0.51901	0.0886947	0.715673
A0A1S3X828;A0A1S3X8H6;A0A1S4DQ31;A0A1U7XB65;A0A314KLM7	A0A1S3X828_TOBAC;A0A1S3X8H6_TOBAC;A0A1S4DQ31_TOBAC;A0A1U7XB65_NICSY;A0A314KLM7_NICAT	FLA17_0;LOC104232249;LOC107762220;LOC107832235	Fasciclin-like arabinogalactan protein 17 isoform X1	2	4	2.47738e+07	2.16603e+07	2.15546e+07	1.69901e+07	1.71152e+07	1.67656e+07	1.12078e+06	1.08425e+06	1.7253e+07	1.43316e+07	995230	840783	2.12447e+07	0.150884	9.02148e+06	1.01371	8.35514e+06	1.03772	0.424646	-1.23567	-3.0287	0.0564426	0.497439	0.393282	-1.34637	-2.39442	0.0496623	0.220041
A0A1S3YJ09;A0A1J6IY08;A0A1J6J090;A0A1S4CBL4;A0A1U7Y8F7;A0A1S4ASP0;A0A1S4ASR8;A0A1U7W4Z3	A0A1J6IY08_NICAT;A0A1J6J090_NICAT;A0A1S3YJ09_TOBAC;A0A1S4ASP0_TOBAC;A0A1S4ASR8_TOBAC;A0A1S4CBL4_TOBAC;A0A1U7W4Z3_NICSY;A0A1U7Y8F7_NICSY	LOC104220514;LOC104244488;LOC107776809;LOC107800869;LOC107817251;PBC1_0;PBC1_1	Proteasome subunit beta (Fragment)	3	0	1.00061e+08	1.59665e+08	1.03064e+08	1.25458e+08	9.37521e+07	1.13928e+08	6.81503e+07	7.84989e+07	1.19518e+08	8.38565e+07	1.04191e+08	1.1499e+08	1.22062e+08	0.225383	8.85823e+07	0.224673	1.05639e+08	0.150336	0.725718	-0.46252	-1.10184	0.0566505	0.497439	0.865454	-0.208472	-0.307689	0.312793	0.561016	0.83854	-0.254048	-0.703341	0.186163	0.784281
A0A1S3Z0H0;A0A1S4BM77;A0A1U7VXC6	A0A1S3Z0H0_TOBAC;A0A1S4BM77_TOBAC;A0A1U7VXC6_NICSY	LOC104220441;LOC107781661;LOC107809774	Uncharacterized protein LOC107781661	4	0	1.77694e+08	1.82923e+08	2.13409e+08	2.15906e+08	1.66365e+08	1.51263e+08	1.77849e+08	1.7953e+08	1.4603e+08	1.8115e+08	2.04909e+08	1.70626e+08	1.97483e+08	0.101132	1.68752e+08	0.0773005	1.75679e+08	0.138999	0.854513	-0.226826	-0.51444	0.0569301	0.497439	0.889588	-0.168791	-0.234921	0.204153	0.457851	0.960572	-0.058035	-0.185418	0.676906	0.93206
A0A1S3XGH0;A0A314LF06	A0A1S3XGH0_TOBAC;A0A314LF06_NICAT	A4A49_20095;LOC107764953	Uncharacterized protein LOC107764953	7	0	1.93349e+08	2.31313e+08	1.91433e+08	1.9966e+08	1.92914e+08	1.75149e+08	1.7595e+08	1.62731e+08	1.55575e+08	1.90262e+08	1.72865e+08	1.53691e+08	2.03939e+08	0.0911289	1.76686e+08	0.0701576	1.68098e+08	0.101791	0.866369	-0.206947	-0.464896	0.0570911	0.497439	0.824259	-0.27883	-0.436716	0.0274183	0.162887	1.05109	0.0718836	0.157864	0.45673	0.886576
A0A1J6J370;A0A1S4CHS5;A0A1S4DNI7;A0A1U7Y5L6	A0A1J6J370_NICAT;A0A1S4CHS5_TOBAC;A0A1S4DNI7_TOBAC;A0A1U7Y5L6_NICSY	LOC104244652;LOC107818980;LOC107831470;RPE	ribulose-phosphate 3-epimerase	5	0	6.37568e+08	5.92279e+08	4.75464e+08	5.61991e+08	4.96219e+08	4.86558e+08	4.1245e+08	4.99282e+08	4.65212e+08	4.41523e+08	3.72603e+08	5.52034e+08	5.66825e+08	0.120617	4.73627e+08	0.0868691	4.57843e+08	0.161777	0.835579	-0.259152	-0.595004	0.0572009	0.497439	0.807732	-0.308051	-0.490303	0.0610537	0.247531	1.03448	0.0488995	0.0971336	0.666943	0.927265
Q1W375	PMM_NICBE	PMM	Phosphomannomutase	2	0	4.59284e+07	7.09637e+07	3.94935e+07	3.46126e+07	2.45909e+07	3.98154e+07	3.49606e+07	1.49968e+07	2.26999e+07	1.5579e+07	2.36179e+07	1.42979e+07	4.77496e+07	0.338329	2.85909e+07	0.387042	1.90487e+07	0.251435	0.598768	-0.739931	-1.79322	0.0572669	0.497439	0.398929	-1.3258	-2.35669	0.00134295	0.0550521	1.50094	0.585865	1.51595	0.152674	0.752037
A0A1S3XHL0;A0A1U7XQL2;A0A314L007	A0A1S3XHL0_TOBAC;A0A1U7XQL2_NICSY;A0A314L007_NICAT	LOC104239080;LOC107765328;RPS20B_1	40S ribosomal protein S20-2	10	0	1.48024e+09	1.72708e+09	1.48865e+09	1.71709e+09	1.1581e+09	1.63989e+09	1.10235e+09	1.32272e+09	1.50942e+09	1.34404e+09	1.19534e+09	9.09325e+08	1.60326e+09	0.0856416	1.30576e+09	0.185025	1.23953e+09	0.205553	0.814441	-0.296118	-0.687133	0.0574787	0.497439	0.773129	-0.371219	-0.606143	0.0417751	0.203044	1.05343	0.0751005	0.166364	0.675297	0.93098
A0A1S4ARJ1;A0A1U7VUX8;A0A1S4DC92;A0A1S4DBV9	A0A1S4ARJ1_TOBAC;A0A1S4DBV9_TOBAC;A0A1S4DC92_TOBAC;A0A1U7VUX8_NICSY	LOC104219747;LOC107800527;LOC107828096	Nudix hydrolase 14, chloroplastic-like	3	0	4.48118e+07	5.17601e+07	2.60298e+07	3.62607e+07	3.9112e+07	2.2008e+07	2.05943e+07	2.23716e+07	2.58277e+07	3.88838e+07	1.98477e+07	3.59515e+07	3.97156e+07	0.279733	2.60215e+07	0.336669	3.01277e+07	0.293617	0.655196	-0.610002	-1.4694	0.0577601	0.497439	0.758586	-0.398616	-0.656385	0.192897	0.445412	0.863707	-0.211385	-0.590613	0.472949	0.886946
A0A1S4DPT4;A0A1U7V0A7	A0A1S4DPT4_TOBAC;A0A1U7V0A7_NICSY	LOC104212316;LOC107832143	40S ribosomal protein S29	5	0	2.7083e+08	2.42983e+08	2.10802e+08	1.48864e+08	1.15855e+08	2.23577e+08	1.22835e+08	1.27329e+08	1.88332e+08	1.01251e+08	1.64356e+08	1.22231e+08	2.1837e+08	0.240089	1.47399e+08	0.346028	1.44043e+08	0.274234	0.674999	-0.567042	-1.36234	0.0579215	0.497439	0.659627	-0.600277	-1.0262	0.0440948	0.206305	1.0233	0.0332347	0.0557428	0.942972	0.991198
A0A1S4BTJ3;A0A1S4DQV4;A0A1U7VCM9;A0A314L9W6	A0A1S4BTJ3_TOBAC;A0A1S4DQV4_TOBAC;A0A1U7VCM9_NICSY;A0A314L9W6_NICAT	LOC104217308;LOC107811723;LOC107832469;NDHS	NAD(P)H-quinone oxidoreductase subunit S, chloroplastic-like	3	0	9.65398e+07	1.02043e+08	1.17159e+08	1.12062e+08	9.26368e+07	1.00255e+08	8.92722e+07	9.15416e+07	7.89617e+07	7.58118e+07	8.65272e+07	8.75634e+07	1.06951e+08	0.0875146	9.34264e+07	0.0509828	8.2216e+07	0.0697957	0.873545	-0.195047	-0.435239	0.0580999	0.497439	0.768727	-0.379457	-0.62125	0.0038219	0.0691029	1.13635	0.18441	0.455192	0.0450121	0.70423
A0A1J6KLF9;P93349;A0A1S3ZD62;A0A1U7YDA5	A0A1J6KLF9_NICAT;A0A1S3ZD62_TOBAC;A0A1U7YDA5_NICSY;XTH_TOBAC	LOC104245926;LOC107785465;XTH;XTH_0	Xyloglucan endotransglucosylase/hydrolase	9	0	3.82428e+08	2.75768e+08	3.10264e+08	3.79295e+08	3.77996e+08	5.3155e+08	5.39714e+08	3.55129e+08	2.7739e+08	3.15678e+08	6.15034e+08	4.38247e+08	3.36939e+08	0.156267	4.51097e+08	0.217501	4.11587e+08	0.369294	1.33881	0.420951	1.09997	0.0584499	0.497439	1.22155	0.288711	0.604069	0.394676	0.633666	1.09599	0.13224	0.317343	0.5407	0.903784
A0A1S4AFJ8;A0A1U7X1B1;A0A1J6J868;A0A1S3YYI0	A0A1J6J868_NICAT;A0A1S3YYI0_TOBAC;A0A1S4AFJ8_TOBAC;A0A1U7X1B1_NICSY	LOC104232992;LOC107781030;LOC107796935;SOX	Sulfite oxidase	8	0	1.10536e+08	1.34479e+08	1.12002e+08	1.15455e+08	1.10463e+08	1.00612e+08	9.99414e+07	1.01434e+08	1.14436e+08	1.29299e+08	1.10634e+08	1.10325e+08	1.18118e+08	0.0939792	1.03113e+08	0.0478932	1.16173e+08	0.0770191	0.872961	-0.19601	-0.43764	0.0584712	0.497439	0.983535	-0.023951	0.0306937	0.818334	0.915867	0.887575	-0.172059	-0.486702	0.0634319	0.715673
A0A1J6KCJ4;A0A1S3Z5M0;A0A1S3ZSY3;A0A1U7XH38	A0A1J6KCJ4_NICAT;A0A1S3Z5M0_TOBAC;A0A1S3ZSY3_TOBAC;A0A1U7XH38_NICSY	A4A49_29524;LOC104233997;LOC107783239;LOC107790030	DNA/RNA-binding protein Alba-like domain-containing protein	2	2	1.31264e+07	1.21925e+06	1.28312e+07	1.17035e+06	2.55973e+07	1.84773e+07	9.23807e+06	1.64701e+07	2.14388e+07	1.48109e+07	1.78692e+07	1.63032e+07	7.0868e+06	0.960178	1.74457e+07	0.3857	1.76055e+07	0.161555	2.46172	1.29967	3.28993	0.0584858	0.497439	2.48427	1.31282	2.48214	0.0439251	0.206305	0.990921	-0.0131576	-0.0668389	0.768615	0.956359
A0A1S3Z8Y2;A0A1J6JZP1;A0A1S3ZV02;A0A1U7YQB1	A0A1J6JZP1_NICAT;A0A1S3Z8Y2_TOBAC;A0A1S3ZV02_TOBAC;A0A1U7YQB1_NICSY	HSP70-15_0;LOC104247155;LOC107784103;LOC107790714	Heat shock 70 kDa protein 15	2	0	3.52921e+07	2.45823e+07	3.05678e+07	2.62576e+07	3.3241e+07	3.29403e+07	3.55756e+07	4.38294e+07	3.26368e+07	2.54784e+07	3.08276e+07	5.06845e+07	2.91749e+07	0.164338	3.63966e+07	0.139939	3.49068e+07	0.313655	1.24753	0.319074	0.846067	0.0587948	0.497439	1.19647	0.25878	0.54918	0.339639	0.58414	1.04268	0.0602936	0.12724	0.656673	0.923777
A0A1S3YBI7;A0A1J6KPD9;A0A1S4A194;A0A1U7W3J4	A0A1J6KPD9_NICAT;A0A1S3YBI7_TOBAC;A0A1S4A194_TOBAC;A0A1U7W3J4_NICSY	LOC104220081;LOC107774375;LOC107792725;PPA6_1	inorganic diphosphatase	8	0	5.65344e+08	6.85592e+08	5.26509e+08	5.66048e+08	5.20601e+08	5.00444e+08	3.16906e+08	4.80293e+08	4.20996e+08	3.33829e+08	4.84114e+08	4.5802e+08	5.85873e+08	0.117771	4.54561e+08	0.205107	4.2424e+08	0.154633	0.775869	-0.366115	-0.86158	0.0592532	0.497439	0.724115	-0.465709	-0.779424	0.0104258	0.105016	1.07147	0.0995943	0.231084	0.660155	0.923777
P62094;Q33BX1;Q3C1Q3;A0A140G1X0;A0A1L2BNS8;A0A1U8QDY1;A0A286RX68;A0A6V8F4M1;A0A6V8F517;A0A6V8F5B2;A0A6V8F853;A0A7T7D7I5;A0A7T7D7L9;A0A7T7D878;A0A7T7D896;A0A7T7IFI2;G3LV63	A0A140G1X0_TOBAC;A0A1L2BNS8_NICOT;A0A1U8QDY1_NICSY;A0A286RX68_NICAT;A0A6V8F4M1_NICRU;A0A6V8F517_9SOLA;A0A6V8F5B2_NICPA;A0A6V8F853_9SOLA;A0A7T7D7I5_9SOLA;A0A7T7D7L9_NICDE;A0A7T7D878_9SOLA;A0A7T7D896_9SOLA;A0A7T7IFI2_NICSU;G3LV63_9SOLA;PSAC_NICSY;PSAC_NICTO;PSAC_TOBAC	psaC	Photosystem I iron-sulfur center	5	0	3.38515e+08	5.60201e+08	5.6374e+08	5.92359e+08	1.65288e+08	5.85906e+08	2.74133e+08	9.71651e+07	2.86858e+08	1.14977e+08	1.5235e+08	3.50436e+07	5.13704e+08	0.229075	2.80623e+08	0.770349	1.47307e+08	0.713585	0.546274	-0.872303	-2.12312	0.0592627	0.497439	0.286755	-1.80211	-3.23018	0.0077448	0.0912757	1.90502	0.929805	2.42474	0.236895	0.813809
A0A1J6KN19;A0A1S4CWI7;A0A1U7XA63;A0A1S4A5C8;A0A1U7YDC6	A0A1J6KN19_NICAT;A0A1S4A5C8_TOBAC;A0A1S4CWI7_TOBAC;A0A1U7XA63_NICSY;A0A1U7YDC6_NICSY	LOC104236697;LOC104243709;LOC107793872;LOC107823272;RPS26C_0	40S ribosomal protein S26	3	0	9.45473e+08	7.81918e+08	9.71773e+08	7.31788e+08	7.39944e+08	7.61067e+08	4.4882e+08	6.53802e+08	8.80887e+08	6.25464e+08	9.02489e+08	4.31304e+08	8.57738e+08	0.13846	6.50908e+08	0.21891	7.10036e+08	0.316047	0.758866	-0.398082	-0.941251	0.0592692	0.497439	0.827801	-0.272645	-0.425373	0.227824	0.486862	0.916726	-0.125438	-0.363515	0.744692	0.949623
I0B7J3;Q6RUN4;A0A1J6KN28;A0A1U7VU95;I0B7J1;I0B7J2;Q58H58;Q84QE8;A0A1S4BSA2;A0A1U7UV67;A0A1S3ZHB8	A0A1J6KN28_NICAT;A0A1S3ZHB8_TOBAC;A0A1S4BSA2_TOBAC;A0A1U7UV67_NICSY;A0A1U7VU95_NICSY;I0B7J1_NICBE;I0B7J2_NICBE;I0B7J3_NICBE;Q58H58_NICBE;Q6RUN4_TOBAC;Q84QE8_TOBAC	LOC104212390;LOC104219516;LOC107786842;LOC107811352;PSBO_1;PsbO;ert12;psbO;psbO1;psbO2;psbO3	Oxygen-evolving enhancer protein 1, chloroplastic	2	0	8.10115e+09	9.131e+09	7.32403e+09	7.81613e+09	7.28737e+09	6.61768e+09	6.28162e+09	7.59863e+09	5.90384e+09	7.02313e+09	5.70827e+09	6.32462e+09	8.09308e+09	0.0942507	6.94632e+09	0.0868416	6.23997e+09	0.0932708	0.858305	-0.220438	-0.498521	0.0595598	0.497439	0.771025	-0.37515	-0.613352	0.00657454	0.0839407	1.1132	0.154712	0.376719	0.152805	0.752037
A0A314KR44;A0A1S4AE94;A0A1U7Y6Y6	A0A1S4AE94_TOBAC;A0A1U7Y6Y6_NICSY;A0A314KR44_NICAT	LOC104241330;LOC107796714;THRRS_0	threonine--tRNA ligase	24	0	1.23517e+08	1.01682e+08	1.22471e+08	1.24283e+08	1.3907e+08	1.25214e+08	1.43542e+08	1.34599e+08	1.32014e+08	1.34996e+08	1.41583e+08	1.3606e+08	1.17988e+08	0.0923503	1.35606e+08	0.0577485	1.36163e+08	0.0293647	1.14932	0.200781	0.551255	0.0598392	0.497439	1.15404	0.206695	0.453663	0.0423697	0.203865	0.995909	-0.00591349	-0.0476979	0.917877	0.989847
A0A1S4D9L5;A0A1S3XKF1;A0A1S4DAA2;A0A1U7VLH4	A0A1S3XKF1_TOBAC;A0A1S4D9L5_TOBAC;A0A1S4DAA2_TOBAC;A0A1U7VLH4_NICSY	LOC104219802;LOC107766175;LOC107827504;LOC107827507	3-isopropylmalate dehydratase small subunit 3-like	2	0	3.45751e+08	6.11948e+08	4.80336e+08	5.41101e+08	2.31087e+08	5.61678e+08	2.67616e+08	1.94153e+08	3.78562e+08	1.71296e+08	2.43253e+08	2.0059e+08	4.94784e+08	0.228338	3.13633e+08	0.535851	2.48425e+08	0.368926	0.633879	-0.657721	-1.58833	0.0599292	0.497439	0.502088	-0.993988	-1.74821	0.00636825	0.0827821	1.26249	0.336267	0.85644	0.491402	0.886946
A0A1J6KEX0;A0A1S4D973;A0A1S4D978;A0A1S4D9A1;A0A1S4D9A8;A0A1S4D9D1;A0A1S4D9D6;A0A1S4D9E0;A0A1S4D9W0	A0A1J6KEX0_NICAT;A0A1S4D973_TOBAC;A0A1S4D978_TOBAC;A0A1S4D9A1_TOBAC;A0A1S4D9A8_TOBAC;A0A1S4D9D1_TOBAC;A0A1S4D9D6_TOBAC;A0A1S4D9E0_TOBAC;A0A1S4D9W0_TOBAC	A4A49_30115;LOC107827382	Titin-like	2	0	9.82778e+06	1.11632e+07	1.06445e+07	1.73007e+07	3.02998e+07	1.16275e+07	2.16023e+07	1.758e+07	2.6804e+07	3.29008e+07	3.91756e+07	2.89569e+07	1.2234e+07	0.279726	2.02774e+07	0.386535	3.19593e+07	0.169998	1.65746	0.728973	1.86763	0.0599896	0.497439	2.61233	1.38534	2.61512	0.000150824	0.0241877	0.634475	-0.656364	-1.76637	0.0358391	0.686628
A0A1S3ZHH0;A0A1U7YZF3	A0A1S3ZHH0_TOBAC;A0A1U7YZF3_NICSY	LOC104249728;LOC107786772	PsbP-like protein 1, chloroplastic	3	0	9.15847e+08	1.05309e+09	8.93976e+08	1.00754e+09	8.12464e+08	9.45869e+08	7.20959e+08	8.30307e+08	7.05802e+08	8.26924e+08	8.44868e+08	7.38032e+08	9.67615e+08	0.0778044	8.274e+08	0.111637	7.78907e+08	0.086669	0.855092	-0.225848	-0.512004	0.0600269	0.497439	0.804976	-0.312982	-0.499346	0.0111917	0.109325	1.06226	0.0871341	0.19816	0.448642	0.879109
A0A1S3Y0S1;A0A1S3ZIT1;A0A1U7WTY1;A0A314KKP1	A0A1S3Y0S1_TOBAC;A0A1S3ZIT1_TOBAC;A0A1U7WTY1_NICSY;A0A314KKP1_NICAT	LOC104227576;LOC107770985;LOC107787263;PPD4	PsbP domain-containing protein 4, chloroplastic-like	3	0	1.62024e+08	1.53143e+08	1.65122e+08	1.77414e+08	1.33224e+08	1.45903e+08	1.39992e+08	1.59412e+08	1.2886e+08	1.32878e+08	1.35538e+08	1.79693e+08	1.64426e+08	0.0610464	1.44632e+08	0.0769646	1.44242e+08	0.164949	0.879622	-0.185045	-0.410312	0.0602304	0.497439	0.877247	-0.188945	-0.27188	0.13737	0.374584	1.00271	0.00389994	-0.021768	0.911143	0.989317
A0A1S3YPR6;A0A1U7VGL6	A0A1S3YPR6_TOBAC;A0A1U7VGL6_NICSY	LOC104217034;LOC107778362	Proteasome subunit beta	2	0	1.82467e+07	2.08413e+07	1.37822e+07	1.58418e+07	1.41486e+07	1.19155e+07	8.11927e+06	1.55041e+07	1.51349e+07	1.30217e+07	1.83828e+07	1.6572e+07	1.7178e+07	0.177463	1.24219e+07	0.259825	1.57778e+07	0.143722	0.723126	-0.46768	-1.1147	0.0602801	0.497439	0.918492	-0.122661	-0.150326	0.483006	0.706548	0.787297	-0.345019	-0.943712	0.119791	0.74058
A0A314KV75;A0A1S4DK08;A0A1S4DK35;A0A1J6JAH6;A0A1S4AAL1;A0A1S4D3H6;A0A1U7WBV5	A0A1J6JAH6_NICAT;A0A1S4AAL1_TOBAC;A0A1S4D3H6_TOBAC;A0A1S4DK08_TOBAC;A0A1S4DK35_TOBAC;A0A1U7WBV5_NICSY;A0A314KV75_NICAT	CTIMC_0;CTIMC_1;LOC104224725;LOC107795534;LOC107825621;LOC107830628	Triosephosphate isomerase, cytosolic	2	0	6.73543e+08	7.14236e+08	8.29473e+08	8.78406e+08	4.33245e+08	8.30728e+08	5.75176e+08	3.47235e+08	5.80299e+08	4.13257e+08	6.37677e+08	4.41636e+08	7.73914e+08	0.12403	5.46596e+08	0.38686	5.18217e+08	0.208448	0.706275	-0.501699	-1.19949	0.0611808	0.498903	0.669605	-0.578617	-0.98648	0.00791568	0.0919337	1.05476	0.0769178	0.171166	0.938708	0.991198
A0A1S3ZNG5;A0A1S4DCX3;A0A1U7X275	A0A1S3ZNG5_TOBAC;A0A1S4DCX3_TOBAC;A0A1U7X275_NICSY	LOC104232298;LOC107788731;LOC107828454	Trifunctional UDP-glucose 4,6-dehydratase/UDP-4-keto-6-deoxy-D-glucose 3,5-epimerase/UDP-4-keto-L-rhamnose-reductase RHM1-like	3	0	2.73897e+07	2.56366e+07	3.08551e+07	2.12121e+07	2.64149e+07	3.19714e+07	4.43188e+07	3.71319e+07	2.55655e+07	2.89154e+07	2.59824e+07	6.08239e+07	2.62734e+07	0.152657	3.49592e+07	0.218007	3.53218e+07	0.483176	1.33059	0.412071	1.07784	0.0613985	0.498903	1.34439	0.426956	0.85759	0.279918	0.532702	0.989735	-0.0148852	-0.0714037	0.843589	0.977691
A0A1J6IFX5;A0A1S3YE85	A0A1J6IFX5_NICAT;A0A1S3YE85_TOBAC	LOC107775304;MPP_1	Mitochondrial-processing peptidase subunit alpha	5	0	1.15244e+07	9.27907e+06	1.25671e+07	1.04887e+07	1.22642e+07	1.31202e+07	1.23052e+07	1.3521e+07	1.31904e+07	1.08259e+07	1.19781e+07	1.78138e+07	1.09648e+07	0.128428	1.28026e+07	0.0484496	1.3452e+07	0.227765	1.16761	0.223561	0.608027	0.0614363	0.498903	1.22684	0.294943	0.615498	0.144425	0.385707	0.951725	-0.0713827	-0.220686	0.766847	0.955923
A0A1U7Y022	A0A1U7Y022_NICSY	LOC104241980	threonine--tRNA ligase	11	0	5.77475e+07	5.0304e+07	5.7913e+07	4.78629e+07	4.73128e+07	4.9132e+07	2.92493e+07	4.13663e+07	5.42947e+07	4.61725e+07	2.72061e+07	4.62818e+07	5.34569e+07	0.0962981	4.17651e+07	0.214981	4.34888e+07	0.264485	0.781286	-0.356077	-0.836564	0.061514	0.498903	0.81353	-0.297732	-0.47138	0.149991	0.394064	0.960365	-0.0583448	-0.186236	0.873463	0.981173
A0A1J6JW23;A0A1S3ZXI6;A0A1S4ATE6;A0A1U7XRC3	A0A1J6JW23_NICAT;A0A1S3ZXI6_TOBAC;A0A1S4ATE6_TOBAC;A0A1U7XRC3_NICSY	LOC104237075;LOC107791538;LOC107801095;RPS24A_1	40S ribosomal protein S24	4	0	7.19579e+08	5.98876e+08	6.17044e+08	6.70193e+08	8.63387e+08	6.50307e+08	7.45493e+08	8.77767e+08	8.91222e+08	9.18641e+08	8.47815e+08	7.69391e+08	6.51423e+08	0.0838037	7.84239e+08	0.136644	8.56767e+08	0.0760316	1.20389	0.267698	0.718028	0.0615568	0.498903	1.31522	0.395309	0.799553	0.00307193	0.064903	0.915346	-0.127611	-0.369256	0.28294	0.830997
A0A1S3ZHQ4;A0A1U7Y6Q8	A0A1S3ZHQ4_TOBAC;A0A1U7Y6Q8_NICSY	LOC104245827;LOC107786866	Pectate lyase	2	0	4.38313e+07	4.40574e+07	3.47159e+07	3.78376e+07	4.48693e+07	4.4108e+07	4.68217e+07	5.13051e+07	4.40869e+07	4.78667e+07	5.63457e+07	4.79581e+07	4.01106e+07	0.114872	4.6776e+07	0.0690192	4.90644e+07	0.105546	1.16618	0.221788	0.603607	0.061631	0.498903	1.22323	0.290694	0.607704	0.0360843	0.188948	0.953361	-0.0689061	-0.214142	0.513907	0.895852
A0A314L718;A0A1U7VUF4;A0A1U7W2T8	A0A1U7VUF4_NICSY;A0A1U7W2T8_NICSY;A0A314L718_NICAT	DEGP2_0;LOC104219576	Protease Do-like 2, chloroplastic isoform X2	6	0	4.39308e+08	4.77469e+08	4.59285e+08	4.76028e+08	3.18032e+08	4.52894e+08	4.33341e+08	3.25112e+08	3.48783e+08	3.03862e+08	4.10876e+08	2.89864e+08	4.63022e+08	0.0385173	3.82345e+08	0.184875	3.38346e+08	0.161063	0.825758	-0.276208	-0.637512	0.0618203	0.498903	0.730735	-0.45258	-0.755347	0.00481412	0.0764007	1.13004	0.176372	0.433952	0.333616	0.852522
A0A1J6J8Z5;A0A1S4D742;A0A1U7WDW5;Q9FPL3	A0A1J6J8Z5_NICAT;A0A1S4D742_TOBAC;A0A1U7WDW5_NICSY;Q9FPL3_TOBAC	A4A49_22067;LOC104222808;LOC107826698;purH	MGS-like domain-containing protein	9	0	8.18641e+07	8.76165e+07	7.58984e+07	7.58519e+07	7.43702e+07	6.70601e+07	7.33198e+07	7.03202e+07	6.74636e+07	6.10806e+07	6.35502e+07	6.12977e+07	8.03077e+07	0.0701223	7.12676e+07	0.0461399	6.3348e+07	0.0467607	0.887431	-0.172293	-0.378531	0.0619537	0.498903	0.788816	-0.342239	-0.552998	0.0027633	0.0628435	1.12502	0.169946	0.416974	0.0396441	0.697256
A0A1J6IED5;U5HUF9;U5Q1Q7	A0A1J6IED5_NICAT;U5HUF9_NICBE;U5Q1Q7_NICBE	DNAJ1_5;MIP1	Dnaj protein-like protein	2	0	7.12621e+06	5.5818e+06	6.93115e+06	4.38053e+06	6.1169e+06	4.05231e+06	3.39056e+06	2.28752e+06	4.53284e+06	4.07998e+06	669081	2.44803e+06	6.00492e+06	0.213541	3.96182e+06	0.406532	2.93248e+06	0.598324	0.659763	-0.599981	-1.44443	0.0626125	0.498903	0.488346	-1.03402	-1.82163	0.0540874	0.229517	1.35101	0.434042	1.11479	0.320277	0.845449
A0A1J6JX91;A0A1S3XTY1;A0A1U7VT63	A0A1J6JX91_NICAT;A0A1S3XTY1_TOBAC;A0A1U7VT63_NICSY	DEGP1;LOC104220383;LOC107768772	Protease do-like 1, chloroplastic	2	0	7.84379e+07	9.06087e+07	8.18898e+07	9.64386e+07	7.35843e+07	8.44786e+07	6.07898e+07	7.20608e+07	7.05876e+07	5.98688e+07	6.25243e+07	6.47877e+07	8.68438e+07	0.094356	7.27284e+07	0.133256	6.44421e+07	0.0708174	0.837462	-0.255904	-0.58691	0.0627312	0.498903	0.742046	-0.430419	-0.714708	0.00218815	0.0599895	1.12858	0.174515	0.429045	0.174677	0.776126
A0A076L1Z7;A0A1S4B8P1;A0A1U7XKP6	A0A076L1Z7_TOBAC;A0A1S4B8P1_TOBAC;A0A1U7XKP6_NICSY	LOC104235451;LOC107805741;LOC107807219	peptide-methionine (S)-S-oxide reductase	8	0	5.41599e+08	7.45843e+08	5.8457e+08	6.4803e+08	5.30909e+08	6.04256e+08	4.51491e+08	4.65235e+08	4.92106e+08	5.24778e+08	5.18989e+08	5.34997e+08	6.30011e+08	0.140851	5.12973e+08	0.136521	5.17718e+08	0.0353706	0.814229	-0.296494	-0.688069	0.0627447	0.498903	0.82176	-0.283211	-0.44475	0.0368216	0.191512	0.990835	-0.013283	-0.0671701	0.835396	0.975285
A0A1J6HZ16;A0A1S3YZX5;A0A1U7UQB2	A0A1J6HZ16_NICAT;A0A1S3YZX5_TOBAC;A0A1U7UQB2_NICSY	LOC104211007;LOC107781240;RPS6B	40S ribosomal protein S6	2	0	3.20591e+08	4.10815e+08	3.27778e+08	3.59192e+08	2.56279e+08	3.51951e+08	2.9818e+08	2.13723e+08	3.10903e+08	3.57943e+08	2.79248e+08	2.07792e+08	3.54594e+08	0.115789	2.80033e+08	0.210888	2.88972e+08	0.218158	0.78973	-0.340569	-0.797913	0.0628404	0.498903	0.814937	-0.29524	-0.466809	0.109271	0.332729	0.969069	-0.0453287	-0.151844	0.846357	0.977691
A0A1S4AZ99	A0A1S4AZ99_TOBAC	LOC107802930	Myosin heavy chain, cardiac muscle isoform-like	3	0	4.9167e+07	5.42246e+07	3.92708e+07	4.51124e+07	5.35938e+07	5.64696e+07	5.58118e+07	5.31116e+07	5.79079e+07	6.25734e+07	5.98661e+07	5.20501e+07	4.69437e+07	0.134828	5.47467e+07	0.0300244	5.80994e+07	0.0768254	1.16622	0.221841	0.60374	0.0628454	0.498903	1.23764	0.307591	0.638692	0.028198	0.16559	0.942294	-0.0857504	-0.25865	0.310749	0.842797
A0A1U7YBU4;A0A314KT72;A0A1S3YUQ9	A0A1S3YUQ9_TOBAC;A0A1U7YBU4_NICSY;A0A314KT72_NICAT	CSP41A;LOC104242851;LOC107779757	Chloroplast stem-loop binding protein of 41 kDa a, chloroplastic-like	2	1	3.91878e+07	5.86183e+07	5.44607e+07	4.33363e+07	3.83571e+07	4.31545e+07	3.57104e+07	3.87164e+07	986870	3.53306e+07	4.27768e+07	3.6004e+07	4.89008e+07	0.18692	3.89846e+07	0.0791648	2.87746e+07	0.654323	0.797218	-0.326953	-0.76398	0.062885	0.498903	0.588428	-0.765063	-1.32839	0.197186	0.450556	1.35483	0.43811	1.12554	0.286079	0.831033
A0A1S3X1Q2;A0A1S4CWX7;A0A1U7XDX1;A0A1U7YJW1;A0A314KLP3	A0A1S3X1Q2_TOBAC;A0A1S4CWX7_TOBAC;A0A1U7XDX1_NICSY;A0A1U7YJW1_NICSY;A0A314KLP3_NICAT	LOC104233039;LOC104249610;LOC107760389;LOC107823503;RPS7A_0	40S ribosomal protein S7	6	0	1.22962e+09	1.05719e+09	1.1686e+09	1.20369e+09	1.3802e+09	1.22868e+09	1.26532e+09	1.39752e+09	1.48936e+09	1.39626e+09	1.40131e+09	1.24341e+09	1.16477e+09	0.0652131	1.31793e+09	0.063399	1.38258e+09	0.0738889	1.13149	0.178225	0.49504	0.0632326	0.498903	1.187	0.247319	0.528162	0.0224833	0.153636	0.953237	-0.0690938	-0.214638	0.437668	0.878118
A0A1S3ZA18;A0A1U7VTR5;A0A4D6IVV6;A0A314L088	A0A1S3ZA18_TOBAC;A0A1U7VTR5_NICSY;A0A314L088_NICAT;A0A4D6IVV6_NICBE	LOC104216878;LOC107784440;LSP;TSJT1_2	Stem-specific protein TSJT1-like	6	0	3.18025e+08	3.34777e+08	2.87629e+08	2.4604e+08	2.24568e+08	2.79447e+08	2.53561e+08	2.23849e+08	2.55534e+08	2.56573e+08	2.40186e+08	2.62863e+08	2.96618e+08	0.131343	2.45356e+08	0.108453	2.53789e+08	0.0379423	0.827181	-0.273725	-0.631324	0.063266	0.498903	0.85561	-0.224974	-0.337952	0.0801891	0.283979	0.966773	-0.0487514	-0.160888	0.568028	0.906129
A0A1S3YGS8;A0A1U7VH43;A0A1U7WR49;A0A1U7WSE0;A0A314KSS0;Q08194;Q08196;Q7DLN2	A0A1S3YGS8_TOBAC;A0A1U7VH43_NICSY;A0A1U7WR49_NICSY;A0A1U7WSE0_NICSY;A0A314KSS0_NICAT;Q08194_TOBAC;Q08196_TOBAC;Q7DLN2_TOBAC	A4A49_14055;LOC104213367;LOC104226784;LOC104226785;LOC107776111;LOC107787895;LOC107831843	Keratinocyte proline-rich protein-like	2	5	3.13609e+07	6.7907e+07	5.8042e+07	5.41893e+07	863029	8.30578e+07	1.59693e+07	1.08425e+06	1.83151e+07	1.09341e+06	995230	840783	5.28748e+07	0.292431	2.52436e+07	1.55231	5.31114e+06	1.63241	0.477422	-1.06666	-2.60751	0.0633996	0.498903	0.100448	-3.31549	-6.00548	0.00156616	0.0560682
A0A1S3ZAS0;A0A1U7XPM1	A0A1S3ZAS0_TOBAC;A0A1U7XPM1_NICSY	LOC104235976;LOC107784777	peptidylprolyl isomerase	4	0	1.78577e+08	2.39753e+08	1.75772e+08	2.07229e+08	1.44769e+08	1.99967e+08	1.44621e+08	1.53566e+08	1.84207e+08	1.97825e+08	1.83957e+08	1.7738e+08	2.00333e+08	0.14914	1.60731e+08	0.164808	1.85842e+08	0.0462291	0.80232	-0.31775	-0.741044	0.0635628	0.498903	0.927668	-0.10832	-0.124026	0.414444	0.647931	0.864879	-0.20943	-0.585447	0.0966254	0.725741
A0A1S4BUI2;A0A1U7X3Q7;A0A1S4A3G9	A0A1S4A3G9_TOBAC;A0A1S4BUI2_TOBAC;A0A1U7X3Q7_NICSY	LOC104233747;LOC107793343;LOC107812035	Acyl-coenzyme A oxidase	10	0	7.97327e+07	7.1125e+07	7.23968e+07	6.37136e+07	8.02695e+07	9.5401e+07	9.00428e+07	7.36499e+07	9.52077e+07	8.08055e+07	8.92861e+07	9.2645e+07	7.1742e+07	0.0914438	8.48408e+07	0.114825	8.94861e+07	0.070117	1.18258	0.24194	0.653832	0.0640552	0.498903	1.24733	0.318845	0.659329	0.010066	0.102455	0.94809	-0.0769047	-0.235277	0.453569	0.883851
A0A1S4B5K5;A0A1U7XUK4	A0A1S4B5K5_TOBAC;A0A1U7XUK4_NICSY	LOC104241377;LOC107804809	Carboxypeptidase	2	0	2.59526e+07	2.07692e+07	2.18752e+07	1.84783e+07	1.66638e+07	1.75588e+07	1.97918e+07	1.8657e+07	2.2451e+07	2.39714e+07	2.65286e+07	2.4742e+07	2.17688e+07	0.143664	1.81679e+07	0.0745915	2.44232e+07	0.0694384	0.834581	-0.260876	-0.5993	0.06431	0.498903	1.12194	0.16599	0.379017	0.17328	0.4193	0.743876	-0.426866	-1.15997	0.00121049	0.255131
A0A1J6JV17;D6PZY6;Q40427	A0A1J6JV17_NICAT;D6PZY6_TOBAC;Q40427_NICSY	GRP1_0;LOC104238791;RGP-1b	Glycine-rich rna-binding protein	2	0	2.97196e+08	2.92459e+08	3.7391e+08	4.23225e+08	4.73994e+08	4.21259e+08	3.62538e+08	4.72163e+08	4.51267e+08	3.93653e+08	4.0267e+08	2.79337e+08	3.46697e+08	0.18234	4.32488e+08	0.121736	3.81732e+08	0.190715	1.24745	0.318984	0.845844	0.0645465	0.498903	1.10105	0.138882	0.329305	0.488403	0.70967	1.13296	0.180102	0.443809	0.276787	0.82939
A0A1J6JU22;A0A1U7WW67	A0A1J6JU22_NICAT;A0A1U7WW67_NICSY	A4A49_40746;LOC104232611	Single-stranded DNA binding protein Ssb-like OB fold domain-containing protein	2	7	1.08003e+06	1.41768e+07	1.24735e+07	1.08449e+07	5.57004e+06	1.078e+06	1.12078e+06	1.08425e+06	986870	1.09341e+06	1.60517e+07	840783	9.64381e+06	0.608579	2.21327e+06	1.01114	4.74319e+06	1.58959	0.229501	-2.12342	-5.2412	0.0646915	0.498903	0.491838	-1.02375	-1.80278	0.175813	0.42367
F8UV60;A0A1S4C1Y2;A0A1U7WRP0	A0A1S4C1Y2_TOBAC;A0A1U7WRP0_NICSY;F8UV60_NICBE	GSTU4;LOC104230211;LOC107814292	glutathione transferase	3	0	4.50778e+08	3.89103e+08	3.971e+08	4.63111e+08	4.76939e+08	4.84561e+08	6.36383e+08	4.61348e+08	5.02329e+08	6.11298e+08	5.47616e+08	6.21024e+08	4.25023e+08	0.0878664	5.14808e+08	0.158552	5.70567e+08	0.0980437	1.21125	0.276493	0.739947	0.064826	0.498903	1.34244	0.424855	0.853737	0.00370659	0.0682904	0.902274	-0.148362	-0.424088	0.258266	0.819838
A0A1S4AZJ1;A0A1S3Z2N3;A0A1U7YAS2	A0A1S3Z2N3_TOBAC;A0A1S4AZJ1_TOBAC;A0A1U7YAS2_NICSY	LOC104246152;LOC107782283;LOC107802918	Dihydrolipoyl dehydrogenase	5	0	1.4723e+08	1.7747e+08	1.50178e+08	1.45412e+08	1.42247e+08	1.42992e+08	1.07861e+08	1.28435e+08	1.28862e+08	1.14035e+08	1.02484e+08	1.12704e+08	1.55073e+08	0.0971176	1.30384e+08	0.126086	1.14521e+08	0.0948663	0.840794	-0.250176	-0.572633	0.0648819	0.498903	0.7385	-0.43733	-0.72738	0.00305672	0.064903	1.13852	0.187154	0.462441	0.160239	0.757254
A0A1S3Z8Y2;A0A1J6JZP1;A0A1S3ZV02;A0A1U7YQB1;A0A1S4ARS4	A0A1J6JZP1_NICAT;A0A1S3Z8Y2_TOBAC;A0A1S3ZV02_TOBAC;A0A1S4ARS4_TOBAC;A0A1U7YQB1_NICSY	HSP70-15_0;LOC104247155;LOC107784103;LOC107790714;LOC107800496	Heat shock 70 kDa protein 15	13	0	2.38995e+08	2.00257e+08	2.40679e+08	1.91008e+08	2.5463e+08	2.54842e+08	2.30119e+08	2.85532e+08	2.52007e+08	1.99352e+08	1.97876e+08	3.07711e+08	2.17735e+08	0.118531	2.56281e+08	0.0885459	2.39237e+08	0.217911	1.17703	0.235154	0.636919	0.0651625	0.498903	1.09875	0.135867	0.323776	0.495109	0.714204	1.07124	0.0992865	0.23027	0.469088	0.886946
A0A1S3ZVT8;A0A1S3ZVX4;A0A1S3ZW06;A0A1S3ZW45;A0A1U7X4S6;A0A1U7X8C2	A0A1S3ZVT8_TOBAC;A0A1S3ZVX4_TOBAC;A0A1S3ZW06_TOBAC;A0A1S3ZW45_TOBAC;A0A1U7X4S6_NICSY;A0A1U7X8C2_NICSY	LOC104235123;LOC107791065	tryptophan--tRNA ligase	6	0	4.47885e+07	4.27635e+07	4.755e+07	3.40071e+07	3.74423e+07	3.68217e+07	2.23878e+07	3.25635e+07	3.55414e+07	2.84626e+07	2.31763e+07	2.75977e+07	4.22773e+07	0.138421	3.23038e+07	0.215368	2.86945e+07	0.178367	0.764094	-0.388177	-0.916565	0.0651664	0.498903	0.678722	-0.559108	-0.950703	0.00772456	0.0912757	1.12578	0.170931	0.419575	0.448369	0.879109
A0A1S3WYI2;A0A1S4CNY8;A0A1U7WY41	A0A1S3WYI2_TOBAC;A0A1S4CNY8_TOBAC;A0A1U7WY41_NICSY	LOC104228760;LOC107759360;LOC107821086	Protease Do-like 8, chloroplastic	3	0	9.85933e+07	9.90243e+07	9.4822e+07	9.13511e+07	8.5804e+07	8.97664e+07	8.47474e+07	8.83374e+07	6.82006e+07	8.19535e+07	8.58143e+07	8.16311e+07	9.59477e+07	0.0375111	8.71638e+07	0.0263611	7.93999e+07	0.0970315	0.908452	-0.138518	-0.294358	0.0653303	0.498903	0.827533	-0.273111	-0.426229	0.015981	0.131526	1.09778	0.134593	0.32356	0.146898	0.748377
A0A1J6I8M4;A0A1U7XWQ0;Q5DKU9	A0A1J6I8M4_NICAT;A0A1U7XWQ0_NICSY;Q5DKU9_TOBAC	ADK2_1;LOC104240846;LOC107790330	Adenosine kinase	2	0	1.93078e+08	2.87449e+08	2.01548e+08	2.11133e+08	1.26671e+08	2.42738e+08	1.45056e+08	8.3753e+07	1.55506e+08	7.83228e+07	1.44708e+08	8.15412e+07	2.23302e+08	0.194339	1.49554e+08	0.449489	1.15019e+08	0.354512	0.66974	-0.578326	-1.39046	0.0653769	0.498903	0.515085	-0.957119	-1.68059	0.00593515	0.0818285	1.30025	0.378792	0.968805	0.382776	0.870716
A0A1S3XZ23;A0A1U7YI18;A0A314L551	A0A1S3XZ23_TOBAC;A0A1U7YI18_NICSY;A0A314L551_NICAT	LOC104245038;LOC107770366;RNR1_0	Ribonucleoside-diphosphate reductase	2	1	5.01279e+06	3.03347e+06	1108312	2.07356e+06	6.85251e+06	4.13678e+06	4.28584e+06	3.99457e+06	3.45467e+06	4.99067e+06	2.71322e+06	4.43481e+06	2.80703e+06	0.593994	4.81742e+06	0.282708	3.89834e+06	0.260016	1.7162	0.779217	1.99285	0.0659928	0.498903	1.38878	0.473816	0.943524	0.190503	0.441875	1.23576	0.305401	0.774884	0.248966	0.813809
A0A1S3YCS2;A0A1S4C365;A0A1U7UX23;A0A314KIJ9	A0A1S3YCS2_TOBAC;A0A1S4C365_TOBAC;A0A1U7UX23_NICSY;A0A314KIJ9_NICAT	LOC104211379;LOC107774692;LOC107814566;UPTG2_3	UDP-arabinopyranose mutase	5	0	7.66285e+07	4.60024e+07	4.82765e+07	3.90488e+07	3.75588e+07	4.45564e+07	3.53955e+07	3.13297e+07	4.18041e+07	3.46987e+07	3.38106e+07	3.35423e+07	5.24891e+07	0.315585	3.72101e+07	0.148792	3.59639e+07	0.109129	0.708911	-0.496323	-1.18609	0.0666773	0.498903	0.68517	-0.545466	-0.925686	0.0410971	0.201971	1.03465	0.0491431	0.0977774	0.742793	0.949623
A0A1S3ZPB2;A0A240EUV6;A0A077D849;A0A1J6KXD8;A0A1S4AUN0;A0A1U7X366;A0A1U7XSR8;P24922;P69039;P69040;A0A075EYQ6;A0A1S4A482;A0A1S4CMV2;A0A1U7W7J5;A0A1U7XB63;A0A1U7Y1T6	A0A075EYQ6_TOBAC;A0A077D849_TOBAC;A0A1J6KXD8_NICAT;A0A1S3ZPB2_TOBAC;A0A1S4A482_TOBAC;A0A1S4AUN0_TOBAC;A0A1S4CMV2_TOBAC;A0A1U7W7J5_NICSY;A0A1U7X366_NICSY;A0A1U7XB63_NICSY;A0A1U7XSR8_NICSY;A0A1U7Y1T6_NICSY;A0A240EUV6_NICBE;IF5A1_NICPL;IF5A1_TOBAC;IF5A2_NICPL	EIF-5A1;EIF-5A2;EIF5A3;LOC104225819;LOC104229891;LOC104234937;LOC104241848;LOC104242538;LOC107788104;LOC107788880;LOC107793525;LOC107801550;LOC107820748;eIF-5A3	Eukaryotic translation initiation factor 5A	4	0	1.62983e+09	2.22906e+09	1.70595e+09	1.7575e+09	1.26697e+09	1.81646e+09	1.46644e+09	9.1714e+08	1.34055e+09	1.01969e+09	1.30727e+09	9.07728e+08	1.83058e+09	0.147917	1.36675e+09	0.275156	1.14381e+09	0.186535	0.74662	-0.421554	-0.999746	0.0666848	0.498903	0.624833	-0.678457	-1.16957	0.00318299	0.0651264	1.19491	0.256904	0.64674	0.339223	0.852522
A0A1S3YU75;A0A1U7YLZ0;A0A314KLB2	A0A1S3YU75_TOBAC;A0A1U7YLZ0_NICSY;A0A314KLB2_NICAT	LOC104246201;LOC107779610;MPT3_0	Mitochondrial phosphate carrier protein 3, mitochondrial-like	5	0	1.68332e+07	1.45039e+07	2.09661e+07	1.62278e+07	1.89182e+07	2.20263e+07	2.12614e+07	1.94341e+07	2.45644e+07	1.56274e+07	1.80707e+07	3.73354e+07	1.71327e+07	0.159896	2.041e+07	0.0722024	2.38995e+07	0.406655	1.19129	0.25252	0.6802	0.0669119	0.498903	1.39496	0.480224	0.955274	0.171961	0.417845	0.853993	-0.227704	-0.633731	0.584974	0.909647
A0A1J6K0Z3;A0A1S4B2W9;A0A1U7XBQ3	A0A1J6K0Z3_NICAT;A0A1S4B2W9_TOBAC;A0A1U7XBQ3_NICSY	LOC104232390;LOC107803907;RPA2A	Replication protein a 32 kDa subunit a	3	0	1.59146e+07	1.29662e+07	2.02576e+07	1.72706e+07	2.32825e+07	2.05771e+07	1.89788e+07	1.88255e+07	2.05454e+07	1.74313e+07	1.64258e+07	2.23399e+07	1.66022e+07	0.182371	2.0416e+07	0.101326	1.91856e+07	0.142721	1.22971	0.29832	0.794344	0.0675125	0.498903	1.1556	0.208647	0.457243	0.217262	0.472682	1.06413	0.0896733	0.20487	0.46533	0.886946
A0A1S3XYP9;A0A1S3YRR6;A0A314KQX6	A0A1S3XYP9_TOBAC;A0A1S3YRR6_TOBAC;A0A314KQX6_NICAT	A4A49_15023;LOC107770281;LOC107778929	Nascent polypeptide-associated complex subunit alpha-like protein 2	7	0	1.49468e+08	1.48264e+08	1.42159e+08	1.38204e+08	1.68176e+08	1.81234e+08	1.42548e+08	2.28503e+08	2.42524e+08	1.38404e+08	1.71954e+08	1.84022e+08	1.44524e+08	0.0366075	1.80115e+08	0.200091	1.84226e+08	0.235546	1.24627	0.317616	0.842433	0.0679201	0.498903	1.27471	0.350172	0.716779	0.0821505	0.287077	0.977686	-0.0325562	-0.118096	0.907447	0.989317
A0A1J6KKN6	A0A1J6KKN6_NICAT	SBE1	1,4-alpha-glucan branching enzyme	7	0	4.7514e+07	5.1476e+07	4.78317e+07	2.82066e+07	3.28904e+07	3.89314e+07	2.79252e+07	2.28473e+07	4.106e+07	2.33908e+07	2.85084e+07	3.07739e+07	4.37571e+07	0.240456	3.06486e+07	0.224405	3.09333e+07	0.239998	0.700426	-0.513696	-1.22939	0.0679721	0.498903	0.706931	-0.500358	-0.842965	0.0754963	0.275443	0.990797	-0.0133384	-0.0673165	0.960354	0.993059
A0A1J6IV57;A0A1S3X6L9;A0A1U7Y8P5	A0A1J6IV57_NICAT;A0A1S3X6L9_TOBAC;A0A1U7Y8P5_NICSY	LOC104241939;LOC107761802;PCMP-E99_1	Pyridoxal phosphate homeostasis protein	6	0	3.29899e+08	3.91012e+08	2.79227e+08	3.04956e+08	2.35776e+08	3.23639e+08	2.26749e+08	2.6444e+08	2.82707e+08	2.40068e+08	2.81128e+08	2.97433e+08	3.26273e+08	0.146691	2.62651e+08	0.166452	2.75334e+08	0.0894562	0.805003	-0.312935	-0.729043	0.0680926	0.498903	0.843875	-0.244899	-0.374491	0.0917524	0.305098	0.953936	-0.068036	-0.211843	0.569441	0.906129
A0A1S3XG92;A0A1S4CIF9;A0A1U7VCU9	A0A1S3XG92_TOBAC;A0A1S4CIF9_TOBAC;A0A1U7VCU9_NICSY	LOC104212150;LOC107764848;LOC107819206	UPF0047 protein YjbQ-like	4	0	5.10721e+07	7.69547e+07	5.20515e+07	5.08637e+07	5.37964e+07	4.49141e+07	4.15415e+07	3.79443e+07	4.1411e+07	3.42934e+07	3.53581e+07	3.44249e+07	5.77355e+07	0.222103	4.45491e+07	0.152418	3.63719e+07	0.0932779	0.771606	-0.374064	-0.88139	0.0681228	0.498903	0.629974	-0.666636	-1.14789	0.00324401	0.0651264	1.22482	0.292573	0.740988	0.0525441	0.710633
A0A1S3YJI1;A0A1S4D125;A0A1U7XSI4;A0A314LD93	A0A1S3YJI1_TOBAC;A0A1S4D125_TOBAC;A0A1U7XSI4_NICSY;A0A314LD93_NICAT	LOC104237076;LOC107776708;LOC107824831;TADA_1	Guanine deaminase-like	2	0	8.90498e+07	8.1398e+07	8.85924e+07	7.96631e+07	6.94912e+07	6.97131e+07	7.95993e+07	8.04495e+07	6.41564e+07	6.85263e+07	6.62433e+07	6.92465e+07	8.46758e+07	0.0571859	7.48133e+07	0.0805737	6.70431e+07	0.0344756	0.883526	-0.178656	-0.39439	0.0689566	0.498903	0.791762	-0.336861	-0.543136	0.00180753	0.0575232	1.1159	0.158205	0.38595	0.0841199	0.715673
Q5M9T3;A0A0M4JB57;A0A142I0Z7;A0A1J6KA62;A0A286SEP5;A0A314KSQ5	A0A0M4JB57_TOBAC;A0A142I0Z7_NICSY;A0A1J6KA62_NICAT;A0A286SEP5_NICAT;A0A314KSQ5_NICAT;Q5M9T3_TOBAC	NAD9_1;NAD9_2;nad9	NADH dehydrogenase [ubiquinone] iron-sulfur protein 3	2	0	9.99652e+06	1.00959e+07	1.07606e+07	1.13966e+07	1.99647e+07	1.01349e+07	1.3056e+07	1.4499e+07	1.46776e+07	1.7187e+07	2.20625e+07	1.60258e+07	1.05624e+07	0.061672	1.44137e+07	0.285977	1.74882e+07	0.183969	1.36462	0.448498	1.16862	0.0690097	0.498903	1.6557	0.727443	1.40864	0.000769778	0.0487136	0.824193	-0.278945	-0.769126	0.205248	0.799504
Q84QE5	Q84QE5_TOBAC	LOC107771723	Ribulose bisphosphate carboxylase small subunit, chloroplastic	3	0	1.94216e+10	2.30109e+10	2.42703e+10	2.77898e+10	1.07545e+10	2.62827e+10	1.67813e+10	7.64011e+09	1.38434e+10	8.48807e+09	1.53222e+10	7.98363e+09	2.36232e+10	0.146248	1.53646e+10	0.534237	1.14093e+10	0.326008	0.650405	-0.620589	-1.49579	0.0690576	0.498903	0.482972	-1.04999	-1.8509	0.00209639	0.0598293	1.34667	0.429399	1.10252	0.44153	0.878118
A0A1S3XKF9;A0A1S3Z2G8;A0A1S3ZWL0;A0A1S4D751;A0A1U7VLJ7;A0A1U7VV89;A0A1U7YH27;A0A314KZB0;A0A314LDI4;A0A1S4D6X6	A0A1S3XKF9_TOBAC;A0A1S3Z2G8_TOBAC;A0A1S3ZWL0_TOBAC;A0A1S4D6X6_TOBAC;A0A1S4D751_TOBAC;A0A1U7VLJ7_NICSY;A0A1U7VV89_NICSY;A0A1U7YH27_NICSY;A0A314KZB0_NICAT;A0A314LDI4_NICAT	IF2B_0;IF2B_1;LOC104217319;LOC104244411;LOC107766230;LOC107782025;LOC107791261;LOC107826648	Eukaryotic translation initiation factor 2 subunit beta-like	2	0	2.57243e+07	1.75885e+07	1.9123e+07	1.10293e+07	5.36583e+07	1.5989e+07	2.81075e+07	4.72888e+07	3.79025e+07	2.95546e+07	2.06004e+07	3.51617e+07	1.83663e+07	0.328419	3.62609e+07	0.478117	3.08048e+07	0.247975	1.97432	0.981354	2.49662	0.069058	0.498903	1.67725	0.746094	1.44284	0.0300684	0.170731	1.17712	0.23526	0.589551	0.76745	0.956074
A0A314KRH1;A0A1U7VAT8	A0A1U7VAT8_NICSY;A0A314KRH1_NICAT	LOC104216726;UGT74F2_2	LOW QUALITY PROTEIN: UDP-glycosyltransferase 74F2-like	2	0	7.3238e+07	5.86731e+07	8.61965e+07	7.68144e+07	7.70294e+07	9.45204e+07	9.14332e+07	9.30538e+07	1.02202e+08	9.79273e+07	8.97166e+07	1.45499e+08	7.37305e+07	0.155013	8.90092e+07	0.0908382	1.08836e+08	0.229566	1.20722	0.271693	0.727984	0.0691416	0.498903	1.47614	0.561825	1.10492	0.0168248	0.133366	0.817827	-0.290132	-0.798684	0.132079	0.748377
A0A1J6HYE3;A0A1S3XBR3	A0A1J6HYE3_NICAT;A0A1S3XBR3_TOBAC	CCT5;LOC107763390	T-complex protein 1 subunit epsilon	8	0	4.01019e+08	2.73814e+08	4.33256e+08	3.10888e+08	4.45672e+08	4.23012e+08	3.98639e+08	5.17674e+08	4.23809e+08	2.84948e+08	3.32961e+08	4.47847e+08	3.54744e+08	0.210815	4.46249e+08	0.115057	3.72391e+08	0.205322	1.25795	0.331072	0.875969	0.0694072	0.498903	1.04975	0.070041	0.203061	0.733965	0.870648	1.19833	0.261031	0.657645	0.129303	0.748377
I0B7J5;Q58H59	I0B7J5_NICBE;Q58H59_NICBE	psbP;psbP1	23 kDa subunit of oxygen evolving system of photosystem II	2	0	7.34592e+08	7.85332e+08	8.18377e+08	8.58076e+08	6.95648e+08	7.26165e+08	7.49842e+08	6.88245e+08	6.25891e+08	6.38868e+08	6.37816e+08	7.24597e+08	7.99094e+08	0.0654286	7.14975e+08	0.0397978	6.56793e+08	0.0694041	0.894731	-0.160474	-0.349075	0.0695316	0.498903	0.821922	-0.282927	-0.444229	0.0101236	0.102682	1.08858	0.122454	0.291485	0.132965	0.748377
A0A1J6HXA5;A0A1S3Y0T4;A0A1U7YHJ7;A0AA51NGK5	A0A1J6HXA5_NICAT;A0A1S3Y0T4_TOBAC;A0A1U7YHJ7_NICSY;A0AA51NGK5_NICBE	LOC104247157;LOC107770769;LOS1_1	Elongation factor 2	43	0	2.04008e+09	1.8353e+09	2.17047e+09	2.20267e+09	2.24611e+09	2.26841e+09	2.40614e+09	2.3356e+09	2.31887e+09	2.28856e+09	2.44726e+09	2.19104e+09	2.06213e+09	0.0808679	2.31407e+09	0.0312057	2.31143e+09	0.0457322	1.12217	0.166297	0.465312	0.0699418	0.498903	1.1209	0.164653	0.376566	0.0821616	0.287077	1.00114	0.00164356	-0.02773	0.973121	0.993059
A0A1J6ITD8;A0A1U7VB87	A0A1J6ITD8_NICAT;A0A1U7VB87_NICSY	LOC104211694;OTC	ornithine carbamoyltransferase	4	0	4.3407e+07	4.68104e+07	4.65424e+07	4.25662e+07	4.19203e+07	3.72655e+07	4.26624e+07	3.84633e+07	3.26124e+07	4.11603e+07	3.44347e+07	3.18869e+07	4.48315e+07	0.0481933	4.00779e+07	0.0653682	3.50236e+07	0.120754	0.893967	-0.161706	-0.352147	0.0699808	0.498903	0.781227	-0.356186	-0.578575	0.00689153	0.0864708	1.14431	0.19448	0.481799	0.086212	0.715673
A0A0S0N5Y9;A0A1S4AFG1;A0A1U7V435;A0A1U7XKJ3;A0A314L1M8;A0A314LAK8;Q8VXC9;A0A1S3Y8Q8;A0A1U7VDQ3;A0A314KK74	A0A0S0N5Y9_NICBE;A0A1S3Y8Q8_TOBAC;A0A1S4AFG1_TOBAC;A0A1U7V435_NICSY;A0A1U7VDQ3_NICSY;A0A1U7XKJ3_NICSY;A0A314KK74_NICAT;A0A314L1M8_NICAT;A0A314LAK8_NICAT;Q8VXC9_TOBAC	LOC104213357;LOC104217593;LOC104237651;LOC107773558;LOC107797065;TUA6;TUBA5;TUBA_1;TUBA_4;tubA3	Tubulin alpha chain	13	0	4.51334e+08	3.87202e+08	4.25673e+08	3.22147e+08	5.02556e+08	5.17247e+08	4.04154e+08	4.91619e+08	5.56324e+08	3.09861e+08	3.00497e+08	4.29969e+08	3.96589e+08	0.141689	4.78894e+08	0.10633	3.99163e+08	0.30118	1.20753	0.272062	0.728904	0.0701835	0.498903	1.00649	0.00933339	0.0917323	0.906516	0.956174	1.19975	0.262729	0.662132	0.186439	0.784281
A0A314LCS9;A0A1S4C3K0;A0A1S4C3L2;A0A1S4BNW5;A0A1U7VPN5	A0A1S4BNW5_TOBAC;A0A1S4C3K0_TOBAC;A0A1S4C3L2_TOBAC;A0A1U7VPN5_NICSY;A0A314LCS9_NICAT	LOC104216050;LOC107810306;LOC107814807;PHSL1	Alpha-1,4 glucan phosphorylase	8	0	1.21795e+08	1.05895e+08	1.75586e+08	6.90626e+07	8.15757e+07	7.40705e+07	7.41137e+07	7.88154e+07	1.22435e+08	5.7439e+07	6.92156e+07	1.12711e+08	1.18085e+08	0.374658	7.71438e+07	0.0479582	9.04501e+07	0.35305	0.653293	-0.614198	-1.47986	0.0702915	0.498903	0.765978	-0.384626	-0.630729	0.309105	0.55681	0.852888	-0.229572	-0.638668	0.536269	0.902412
A0A1S3YCI6;A0A1U7W362;A0A314KSU6	A0A1S3YCI6_TOBAC;A0A1U7W362_NICSY;A0A314KSU6_NICAT	A4A49_08882;LOC104219991;LOC107774632	Probable prefoldin subunit 2	2	4	1.08003e+06	1.21925e+06	3.12392e+07	2.28697e+07	2.75121e+07	2.97249e+07	3.64215e+07	2.90396e+07	986870	1.09341e+06	2.38969e+07	3.126e+07	1.4102e+07	1.0879	3.06745e+07	0.128489	1.43093e+07	1.09118	2.17518	1.12114	2.84499	0.0705111	0.498903						2.14368	1.10009	2.87467	0.075685	0.715673
A0A1S4A0A5;A0A1U7V8N2;A0A1J6J1R2;A0A1S4A034;A0A1U7V0W5	A0A1J6J1R2_NICAT;A0A1S4A034_TOBAC;A0A1S4A0A5_TOBAC;A0A1U7V0W5_NICSY;A0A1U7V8N2_NICSY	FLXL3_0;LOC104211280;LOC107792302	Protein flx-like 3	4	0	1.09416e+07	1.72474e+07	1.24537e+07	2.15473e+07	5.23018e+07	2.4682e+07	3.47454e+07	1.33083e+07	2.65801e+07	1.81409e+07	1.44055e+07	1.10446e+07	1.55475e+07	0.309965	3.12594e+07	0.529032	1.75428e+07	0.381116	2.01058	1.00761	2.56205	0.0707514	0.498903	1.12834	0.174197	0.394067	0.647601	0.813125	1.7819	0.833412	2.17004	0.138601	0.748377
A0A314KZ54;A0A1U7UXA6;A0A1U7V2Q6	A0A1U7UXA6_NICSY;A0A1U7V2Q6_NICSY;A0A314KZ54_NICAT	LOC104212996;NAPRT2_1	Nicotinate phosphoribosyltransferase	2	0	5.30522e+07	3.99921e+07	4.98663e+07	5.28916e+07	5.12243e+07	5.54641e+07	6.21452e+07	6.57726e+07	6.71377e+07	6.88148e+07	5.94465e+07	6.94113e+07	4.89506e+07	0.125626	5.86516e+07	0.111473	6.62026e+07	0.0695707	1.19818	0.260844	0.700946	0.0707706	0.498903	1.35244	0.435562	0.873371	0.00490791	0.0764007	0.885941	-0.174717	-0.493726	0.118213	0.74058
Q769C4;A0A1J6J259;A0A1W5XFS7;A0A1J6KP74;A0A1S3XKS8;A0A1S3XTB8;A0A1U7WSB9;Q67BD0	A0A1J6J259_NICAT;A0A1J6KP74_NICAT;A0A1S3XKS8_TOBAC;A0A1S3XTB8_TOBAC;A0A1U7WSB9_NICSY;A0A1W5XFS7_NICBE;Q67BD0_TOBAC;Q769C4_NICBE	HSC-2_3;HSC-2_7;HSP70;HSP70-3;Hsp70;LOC104227119;LOC107766295;LOC107768506	Heat shock cognate 70 kDa protein 2	2	0	3.9154e+08	8.24465e+08	5.31414e+08	5.65172e+08	2.76903e+08	6.05653e+08	3.4121e+08	2.72384e+08	2.95621e+08	2.62168e+08	4.8657e+08	2.87402e+08	5.78148e+08	0.312374	3.74038e+08	0.421288	3.3294e+08	0.310579	0.646958	-0.628255	-1.51489	0.0709713	0.498903	0.575874	-0.796175	-1.38545	0.0205692	0.148443	1.12344	0.16792	0.411619	0.679491	0.932285
A0A314L596;A0A1S4AET6;A0A1U7XSG9;A0A1S4CXU6;A0A1U7WWY1	A0A1S4AET6_TOBAC;A0A1S4CXU6_TOBAC;A0A1U7WWY1_NICSY;A0A1U7XSG9_NICSY;A0A314L596_NICAT	LOC104232848;LOC104237064;LOC107796873;LOC107823755;PAB2_0	Proteasome subunit alpha type	8	0	1.36834e+08	1.92734e+08	1.56712e+08	1.64864e+08	1.37952e+08	1.59355e+08	9.3924e+07	1.14836e+08	1.56122e+08	1.1631e+08	1.44411e+08	1.27104e+08	1.62786e+08	0.14238	1.26517e+08	0.223927	1.35987e+08	0.130338	0.777197	-0.363648	-0.855433	0.0710096	0.498903	0.835372	-0.25951	-0.401286	0.0969521	0.313586	0.93036	-0.104138	-0.307236	0.511588	0.894355
A0A1C8FVJ5;A0A1C8FVK7;A0A1S3XJN0;A0A1U7VFH0	A0A1C8FVJ5_TOBAC;A0A1C8FVK7_TOBAC;A0A1S3XJN0_TOBAC;A0A1U7VFH0_NICSY	LOC104216694;LOC107765718;eIF2alpha	Eukaryotic translation initiation factor 2 subunit alpha	5	0	1.49652e+08	1.60483e+08	2.0118e+08	1.47554e+08	1.1248e+08	1.6342e+08	1.37598e+08	1.128e+08	1.50951e+08	8.62223e+07	1.30262e+08	1.16559e+08	1.64717e+08	0.151531	1.31575e+08	0.184477	1.20998e+08	0.224418	0.798792	-0.324108	-0.75689	0.0713875	0.498903	0.734584	-0.445001	-0.741449	0.0396921	0.199557	1.08741	0.120893	0.287361	0.525738	0.897508
A0A1S4BEN9;A0A1U7VLB5	A0A1S4BEN9_TOBAC;A0A1U7VLB5_NICSY	LOC104215084;LOC107807501	COBRA-like protein	4	0	1.63722e+07	1.34374e+07	1.49753e+07	1.41473e+07	1.05182e+07	1.478e+07	1.21296e+07	1.24063e+07	1.4273e+07	1.25336e+07	1.38868e+07	1.03689e+07	1.4733e+07	0.0855625	1.24585e+07	0.141059	1.27656e+07	0.138127	0.845618	-0.241922	-0.552063	0.0718867	0.498903	0.866458	-0.206798	-0.304619	0.119224	0.346022	0.975948	-0.0351244	-0.124881	0.811047	0.968185
A0A1J6K2H1;A0A1S3YUU6;A0A1U7VW51	A0A1J6K2H1_NICAT;A0A1S3YUU6_TOBAC;A0A1U7VW51_NICSY	LOC104217975;LOC107779796;UGPA_2	UTP--glucose-1-phosphate uridylyltransferase (Fragment)	9	0	4.92005e+08	4.88982e+08	5.44777e+08	5.68861e+08	5.59201e+08	6.45189e+08	6.316e+08	5.5298e+08	5.40505e+08	6.09023e+08	6.64615e+08	6.60071e+08	5.23656e+08	0.0755353	5.97242e+08	0.0802158	6.18553e+08	0.0934679	1.14052	0.189697	0.52363	0.0719276	0.498903	1.18122	0.240278	0.51525	0.0410535	0.201971	0.965547	-0.050581	-0.165722	0.626892	0.921134
A0A1J6I718;A0A1S4A3Y3;A0A1U7VF70;A0A1S3YJJ6	A0A1J6I718_NICAT;A0A1S3YJJ6_TOBAC;A0A1S4A3Y3_TOBAC;A0A1U7VF70_NICSY	A4A49_16417;LOC104213209;LOC107776967;LOC107793451	Glucan endo-1,3-beta-glucosidase 9	2	5	1.08003e+06	1.21925e+06	4.71716e+06	1.17035e+06	863029	1.10068e+07	2.1952e+07	1.4373e+07	9.23508e+06	1.09341e+06	1.07009e+07	1.45374e+07	2.0467e+06	0.8703	1.20487e+07	0.726211	8.89169e+06	0.636455	5.8869	2.55751	6.42476	0.0719455	0.498903	4.34441	2.11916	3.96084	0.0613371	0.248334	1.35505	0.438348	1.12617	0.852583	0.978691
A0A1S4BYJ2;A0A1U7XEV9	A0A1S4BYJ2_TOBAC;A0A1U7XEV9_NICSY	LOC104237038;LOC107813246	ERBB-3 BINDING PROTEIN 1-like	5	0	1.09591e+08	1.25842e+08	1.15115e+08	1.22988e+08	1.2799e+08	1.28381e+08	1.30234e+08	1.42365e+08	1.25189e+08	1.44369e+08	1.31666e+08	1.26803e+08	1.18384e+08	0.0626124	1.32243e+08	0.0515653	1.32007e+08	0.0658221	1.11707	0.159716	0.448911	0.072292	0.498903	1.11507	0.15714	0.362787	0.0919255	0.305098	1.00179	0.00257618	-0.0252657	0.964574	0.993059
A0A1S3YTQ6;A0A1U7VPT4;A0A1S4ADP1;A0A1U7VHR6	A0A1S3YTQ6_TOBAC;A0A1S4ADP1_TOBAC;A0A1U7VHR6_NICSY;A0A1U7VPT4_NICSY	LOC104213972;LOC104216097;LOC107779682;LOC107796480	LOW QUALITY PROTEIN: serine carboxypeptidase-like 18	2	0	6.94342e+07	8.48865e+07	5.67055e+07	7.24162e+07	5.07368e+07	4.23863e+07	6.09487e+07	6.66149e+07	8.91873e+07	5.79255e+07	3.98758e+07	6.56155e+07	7.08606e+07	0.163269	5.51717e+07	0.195062	6.31511e+07	0.323619	0.778595	-0.361055	-0.84897	0.0723173	0.498903	0.891201	-0.166177	-0.230126	0.417921	0.650763	0.873646	-0.194879	-0.546997	0.556691	0.906129
Q03666;A0A1S3Z4S2	A0A1S3Z4S2_TOBAC;GSTX4_TOBAC	LOC107782951	glutathione transferase	3	0	8.36488e+08	8.01199e+08	7.55283e+08	7.83653e+08	9.07051e+08	8.44258e+08	9.86954e+08	8.34869e+08	9.1859e+08	1.0962e+09	8.6514e+08	9.71502e+08	7.94156e+08	0.0427822	8.93283e+08	0.0785744	9.62858e+08	0.102749	1.12482	0.169695	0.473781	0.0723195	0.498903	1.21243	0.277901	0.584244	0.0177255	0.136867	0.927741	-0.108205	-0.317982	0.313079	0.843797
A0A1S3ZLP3;A0A1S3X9F6;A0A1U7XDW7;A0A1S3XKP8;A0A1U7YL23	A0A1S3X9F6_TOBAC;A0A1S3XKP8_TOBAC;A0A1S3ZLP3_TOBAC;A0A1U7XDW7_NICSY;A0A1U7YL23_NICSY	LOC104233451;LOC104249937;LOC107762705;LOC107766315;LOC107788158	Adenylosuccinate synthetase, chloroplastic	10	0	2.47126e+08	2.77827e+08	2.31701e+08	2.34728e+08	2.33553e+08	2.01427e+08	2.03199e+08	2.29042e+08	2.10995e+08	2.20882e+08	2.25004e+08	1.96472e+08	2.47846e+08	0.0850222	2.16805e+08	0.0777245	2.13338e+08	0.0594737	0.87476	-0.193041	-0.430239	0.0724098	0.498903	0.860772	-0.216297	-0.32204	0.0408429	0.201971	1.01625	0.0232565	0.0293775	0.799075	0.967854
A0A1S4API6;A0A1U7W2W0	A0A1S4API6_TOBAC;A0A1U7W2W0_NICSY	LOC104223243;LOC107799760	non-specific serine/threonine protein kinase	2	0	1.10364e+07	4.31966e+06	4.59978e+06	7.25194e+06	2.79779e+06	3.11411e+06	5.28359e+06	4.65093e+06	3.42428e+06	8.44654e+06	5.28665e+06	3.98501e+06	6.80194e+06	0.458229	3.96161e+06	0.302048	5.28562e+06	0.425124	0.582423	-0.77986	-1.89273	0.0725095	0.498903	0.777076	-0.363872	-0.592671	0.394132	0.633666	0.749506	-0.415988	-1.13123	0.284921	0.830997
A0A1S4ALM6;A0A1S4BHS2;A0A1U7XZP5;A0A314KIZ9	A0A1S4ALM6_TOBAC;A0A1S4BHS2_TOBAC;A0A1U7XZP5_NICSY;A0A314KIZ9_NICAT	ACCB-1_0;LOC104239501;LOC107799007;LOC107808419	Biotin carboxyl carrier protein of acetyl-CoA carboxylase	3	0	4.92219e+08	5.19561e+08	4.68736e+08	4.64181e+08	4.4348e+08	3.91912e+08	4.56459e+08	4.44191e+08	4.00164e+08	4.55853e+08	4.41731e+08	3.74195e+08	4.86174e+08	0.052292	4.3401e+08	0.0661075	4.17986e+08	0.0898678	0.892706	-0.163743	-0.357224	0.0725402	0.498903	0.859745	-0.218019	-0.325198	0.038067	0.194409	1.03834	0.0542758	0.111339	0.553874	0.906129
A0A387K1P8;A0A387K491;A0A1S3Y1S2;A0A1S4BK62;A0A1U7W0Z8;A0A314KJA9	A0A1S3Y1S2_TOBAC;A0A1S4BK62_TOBAC;A0A1U7W0Z8_NICSY;A0A314KJA9_NICAT;A0A387K1P8_NICBE;A0A387K491_NICBE	LOC104222713;LOC107771336;LOC107809165;NbRanBP1-1a;NbRanBP1-1b;RANBP1C_1	Ran-binding protein 1 homolog c-like	2	0	3.38243e+07	3.99178e+07	3.30673e+07	3.63447e+07	4.09501e+07	3.81142e+07	4.09719e+07	4.06901e+07	4.27771e+07	4.06847e+07	3.57981e+07	3.75269e+07	3.57885e+07	0.0863092	4.01815e+07	0.0344481	3.91967e+07	0.0798279	1.12275	0.167036	0.467154	0.0728444	0.498903	1.09523	0.131235	0.315281	0.201345	0.454705	1.02513	0.0358012	0.0625242	0.634004	0.922272
A0A1U7WUG8;A0A1S4A6S4;A0A314LF76	A0A1S4A6S4_TOBAC;A0A1U7WUG8_NICSY;A0A314LF76_NICAT	LOC104232136;LOC107794375;PGM1_0	phosphoglucomutase (alpha-D-glucose-1,6-bisphosphate-dependent)	3	0	2.18957e+08	1.51378e+08	1.7981e+08	1.63356e+08	2.10104e+08	1.93446e+08	2.31609e+08	2.13899e+08	2.16666e+08	2.01455e+08	2.07244e+08	2.56876e+08	1.78375e+08	0.165149	2.12264e+08	0.0737755	2.2056e+08	0.113388	1.18999	0.250947	0.676279	0.0732249	0.498903	1.23649	0.306256	0.636244	0.0521492	0.225999	0.962388	-0.0553091	-0.178215	0.621576	0.920783
A0A1J6I285;A0A1S4CS61	A0A1J6I285_NICAT;A0A1S4CS61_TOBAC	A4A49_27653;LOC107822118	Renalase	3	0	1.54675e+07	1.95819e+07	1.44166e+07	1.63162e+07	2.09044e+07	2.4648e+07	1.63392e+07	1.98696e+07	2.2254e+07	2.07071e+07	1.88831e+07	1.93595e+07	1.64456e+07	0.135634	2.04403e+07	0.167258	2.03009e+07	0.0745737	1.24291	0.31372	0.832723	0.0735911	0.498903	1.23443	0.303847	0.631825	0.0255936	0.158913	1.00687	0.00987291	-0.0059857	0.985015	0.993059
A0A1S4B730;A0A1S4CR02;A0A1U7Y293;A0A314KKL3	A0A1S4B730_TOBAC;A0A1S4CR02_TOBAC;A0A1U7Y293_NICSY;A0A314KKL3_NICAT	LOC104244513;LOC107805171;LOC107821769;NMT1_1	Glycylpeptide N-tetradecanoyltransferase	8	0	6.226e+07	5.33279e+07	6.60805e+07	6.09834e+07	7.05146e+07	6.11418e+07	7.37227e+07	7.51712e+07	6.71067e+07	6.81583e+07	8.14698e+07	7.99449e+07	6.06629e+07	0.0881611	7.01376e+07	0.0898936	7.41699e+07	0.102286	1.15619	0.209373	0.572666	0.0736972	0.498903	1.22266	0.290019	0.606467	0.0260984	0.159583	0.945634	-0.0806463	-0.245163	0.468677	0.886946
A0A1J6KNP7;A0A1J6LBP1;A0A1S3YDP0;A0A1S4AWT9;A0A1S4C3U3;A0A1U7VT94;A0A1U7Y6A4;A0A0S0N610;A0A1U7UXV3;Q676U1;A0A1J6J9B5;A0A1S4D7I7;A0A1U7VMX3	A0A0S0N610_TOBAC;A0A1J6J9B5_NICAT;A0A1J6KNP7_NICAT;A0A1J6LBP1_NICAT;A0A1S3YDP0_TOBAC;A0A1S4AWT9_TOBAC;A0A1S4C3U3_TOBAC;A0A1S4D7I7_TOBAC;A0A1U7UXV3_NICSY;A0A1U7VMX3_NICSY;A0A1U7VT94_NICSY;A0A1U7Y6A4_NICSY;Q676U1_NICAT	LOC104210380;LOC104218835;LOC104220410;LOC104241524;LOC107775153;LOC107802214;LOC107814855;LOC107826880;TUB;TUB1;TUBB2_2;TUBB5;TUBB8_0	Tubulin beta chain	10	0	7.29244e+08	5.87034e+08	6.61574e+08	5.22686e+08	7.51162e+08	8.10973e+08	6.4754e+08	7.69569e+08	8.28071e+08	4.91946e+08	4.96672e+08	6.26487e+08	6.25134e+08	0.143417	7.44811e+08	0.0933174	6.10794e+08	0.258182	1.19144	0.252708	0.680669	0.0738096	0.498903	0.977061	-0.0334798	0.0132194	0.777724	0.8937	1.21941	0.286188	0.724118	0.117476	0.74058
A0A1U7VC65;A0A314KZM8	A0A1U7VC65_NICSY;A0A314KZM8_NICAT	A4A49_03978;LOC104211948	isoleucine--tRNA ligase	14	0	3.16705e+08	2.4814e+08	3.03985e+08	2.70743e+08	3.35448e+08	3.00794e+08	3.4182e+08	3.29406e+08	3.2177e+08	2.61972e+08	2.77667e+08	3.00291e+08	2.84893e+08	0.109648	3.26867e+08	0.0553922	2.90425e+08	0.0900549	1.14733	0.198283	0.54503	0.0738672	0.498903	1.01942	0.0277446	0.125496	0.788818	0.898024	1.12548	0.170539	0.418539	0.0841503	0.715673
A0A1S3X0M4;A0A314KRB3	A0A1S3X0M4_TOBAC;A0A314KRB3_NICAT	LOC107760026;PAP2_3	Purple acid phosphatase	2	6	3.9221e+07	7.34742e+07	5.45232e+07	4.43853e+07	863029	5.03847e+07	3.97418e+07	1.08425e+06	986870	1.09341e+06	995230	840783	5.29009e+07	0.285756	2.30184e+07	1.12186	979073	0.106339	0.435124	-1.2005	-2.94106	0.0738941	0.498903	0.0185077	-5.75573	-10.4805	4.68568e-09	4.98357e-06
A0A314L9M6;A0A1S4A4C6	A0A1S4A4C6_TOBAC;A0A314L9M6_NICAT	A4A49_21615;LOC107793596	Uncharacterized oxidoreductase At4g09670-like	2	0	1.86167e+08	2.08302e+08	1.99408e+08	1.98219e+08	1.57776e+08	1.8789e+08	1.8762e+08	1.70203e+08	1.73157e+08	2.14695e+08	2.2563e+08	1.90769e+08	1.98024e+08	0.0459304	1.75872e+08	0.083182	2.01063e+08	0.117488	0.888137	-0.171146	-0.375674	0.0740043	0.498903	1.01535	0.0219716	0.114909	0.880751	0.944646	0.874713	-0.193118	-0.542345	0.121141	0.741384
A0A1J6I2K9	A0A1J6I2K9_NICAT	PFP-ALPHA	Pyrophosphate--fructose 6-phosphate 1-phosphotransferase subunit alpha	6	0	4.69037e+07	5.14139e+07	4.24643e+07	3.66987e+07	7.36183e+07	6.15148e+07	4.08203e+07	6.16442e+07	6.54031e+07	5.19662e+07	4.39598e+07	4.23572e+07	4.43702e+07	0.141656	5.93994e+07	0.22937	5.09216e+07	0.206781	1.33872	0.420859	1.09974	0.074136	0.498903	1.14765	0.198687	0.438979	0.295165	0.541438	1.16649	0.222171	0.554967	0.348881	0.853527
A0A0G2RIY7;A0A314KZU7	A0A0G2RIY7_NICBE;A0A314KZU7_NICAT	A4A49_13620;OPB	Prolyl endopeptidase	10	0	7.66401e+07	8.92337e+07	7.77251e+07	9.32104e+07	6.68153e+07	8.38287e+07	7.24714e+07	6.0762e+07	7.36693e+07	8.10807e+07	8.08969e+07	6.3739e+07	8.42023e+07	0.0983171	7.09694e+07	0.138314	7.48465e+07	0.109154	0.842843	-0.246664	-0.563881	0.0743471	0.498903	0.888888	-0.169926	-0.237003	0.165788	0.40899	0.948199	-0.0767379	-0.234836	0.544245	0.90399
A0A1S3ZV39;A0A1S4AH40;A0A1U7X414	A0A1S3ZV39_TOBAC;A0A1S4AH40_TOBAC;A0A1U7X414_NICSY	LOC104234902;LOC107790807;LOC107797578	UPF0587 protein C1orf123 homolog	2	2	2.89582e+07	5.5099e+07	3.12142e+07	3.18728e+07	9.0392e+06	2.75504e+07	2.27453e+07	1.08425e+06	1.76979e+07	1.09341e+06	1.55349e+07	9.8153e+06	3.67861e+07	0.333612	1.51048e+07	0.807797	1.10354e+07	0.671969	0.410612	-1.28415	-3.14954	0.0743518	0.498903	0.299988	-1.73702	-3.11082	0.0303808	0.170731	1.36876	0.452871	1.16454	0.84059	0.977395
A0A1J6JBU9;A0A1S4A3S2	A0A1J6JBU9_NICAT;A0A1S4A3S2_TOBAC	HB2;LOC107793404	Non-symbiotic hemoglobin 2	7	0	1.78078e+08	2.22128e+08	1.8245e+08	2.73859e+08	2.18333e+08	2.5351e+08	3.18872e+08	3.27356e+08	2.46383e+08	2.696e+08	2.91665e+08	2.9508e+08	2.14129e+08	0.207715	2.79518e+08	0.187693	2.75682e+08	0.0818411	1.30537	0.384459	1.00902	0.0743732	0.498903	1.28746	0.364525	0.7431	0.0358663	0.18846	1.01391	0.0199348	0.0206005	0.979813	0.993059
A0A1J6J6V3;A0A1S3XEZ0;A0A1U7W1Z1	A0A1J6J6V3_NICAT;A0A1S3XEZ0_TOBAC;A0A1U7W1Z1_NICSY	GLTP1_0;LOC104222984;LOC107764384	Glycolipid transfer protein 1	2	0	5.0143e+07	8.57646e+07	4.92579e+07	4.06852e+07	8.38124e+07	1.06464e+08	6.98963e+07	6.17716e+07	6.74393e+07	5.33292e+07	7.85877e+07	8.48527e+07	5.64627e+07	0.354125	8.0486e+07	0.243075	7.10522e+07	0.194745	1.42547	0.51144	1.32549	0.074397	0.498903	1.25839	0.331582	0.682687	0.180533	0.430507	1.13277	0.179858	0.443162	0.437783	0.878118
A0A1J6IAN7	A0A1J6IAN7_NICAT	LPD2_0	Dihydrolipoyl dehydrogenase 2, chloroplastic	4	0	2.53785e+07	3.5569e+07	2.9582e+07	2.55062e+07	2.98798e+07	2.43336e+07	9.63976e+06	8.28991e+06	2.88435e+07	2.03596e+07	1.02857e+07	1.40124e+07	2.90089e+07	0.165097	1.80358e+07	0.594946	1.83753e+07	0.442115	0.621732	-0.685635	-1.6579	0.0744414	0.498903	0.633437	-0.658728	-1.13339	0.0429469	0.204948	0.981522	-0.0269073	-0.10317	0.797048	0.967538
A0A1U7XK39	A0A1U7XK39_NICSY	LOC104235290	Aconitate hydratase, cytoplasmic-like isoform X1	3	1	4.2236e+07	5.79838e+07	6.33441e+07	6.03765e+07	8.08966e+07	6.84031e+07	9.64911e+07	5.52953e+07	986870	9.54028e+07	8.5734e+07	7.42385e+07	5.59851e+07	0.168342	7.52715e+07	0.233676	6.40905e+07	0.670136	1.34449	0.427062	1.1152	0.0745453	0.498903	1.14478	0.195069	0.432343	0.509793	0.723575	1.17446	0.231993	0.58092	0.360811	0.863269
A0A1J6JEI4;A0A1S3ZBX2;A0A1S3ZC30;A0A1U7VU22;A0A1U7W5E2;A0A1S3ZK20;A0A1S3ZK36	A0A1J6JEI4_NICAT;A0A1S3ZBX2_TOBAC;A0A1S3ZC30_TOBAC;A0A1S3ZK20_TOBAC;A0A1S3ZK36_TOBAC;A0A1U7VU22_NICSY;A0A1U7W5E2_NICSY	A4A49_27645;LOC104220652;LOC107785174;LOC107787640	Co-chaperone protein p23	2	0	1.03569e+08	1.1416e+08	1.52746e+08	1.10724e+08	7.36514e+07	1.18004e+08	8.87719e+07	9.48033e+07	7.91551e+07	4.91517e+07	8.8567e+07	8.49968e+07	1.203e+08	0.183508	9.38078e+07	0.19638	7.54677e+07	0.238086	0.779783	-0.358856	-0.843489	0.0745853	0.498903	0.62733	-0.672704	-1.15902	0.0128852	0.117868	1.24302	0.313849	0.797205	0.178484	0.777173
A0A1U7WUG8	A0A1U7WUG8_NICSY	LOC104232136	phosphoglucomutase (alpha-D-glucose-1,6-bisphosphate-dependent)	3	0	1.1028e+08	9.7221e+07	9.54073e+07	9.53299e+07	1.11733e+08	1.13913e+08	1.21432e+08	1.02647e+08	1.20098e+08	1.1909e+08	1.17351e+08	1.19544e+08	9.95597e+07	0.0723227	1.12431e+08	0.0687869	1.19021e+08	0.00997176	1.12928	0.175406	0.488014	0.0746652	0.498903	1.19547	0.257582	0.546982	0.00807783	0.092214	0.944632	-0.0821759	-0.249205	0.264328	0.82393
A0A1J6KB43;A0A1S4D1U6;A0A1U7WYY1	A0A1J6KB43_NICAT;A0A1S4D1U6_TOBAC;A0A1U7WYY1_NICSY	LOC104231253;LOC107824985;RPL28A_0	60s ribosomal protein l28-1	7	0	3.4614e+08	2.52268e+08	3.20505e+08	3.13437e+08	3.98371e+08	3.16424e+08	3.7013e+08	3.7694e+08	3.86926e+08	3.38734e+08	3.62348e+08	3.35692e+08	3.08087e+08	0.12911	3.65466e+08	0.0953282	3.55925e+08	0.0670238	1.18624	0.246399	0.664944	0.074827	0.498903	1.15527	0.208234	0.456486	0.0936613	0.306727	1.02681	0.0381646	0.068769	0.715757	0.942415
A0A1S4A312;A0A314L4B4	A0A1S4A312_TOBAC;A0A314L4B4_NICAT	A4A49_17946;LOC107793195	Uncharacterized protein LOC107793195	2	4	6.19923e+07	5.3465e+07	5.18946e+07	4.4584e+07	5.00415e+07	4.42255e+07	1.12078e+06	1.08425e+06	986870	5.44094e+07	4.84478e+07	840783	5.2984e+07	0.134841	2.4118e+07	1.1063	2.61712e+07	1.11826	0.455194	-1.13545	-2.77893	0.0749572	0.498903	0.493946	-1.01758	-1.79146	0.0865142	0.293523
E5LLE7;A0A1J6HWB9;A0A1U7VMT0;A0A1S4AJ36	A0A1J6HWB9_NICAT;A0A1S4AJ36_TOBAC;A0A1U7VMT0_NICSY;E5LLE7_NICBE	LOC104215547;LOC107798205;PGKH_1	Phosphoglycerate kinase	14	0	5.65444e+09	6.05682e+09	4.96e+09	5.05743e+09	4.81066e+09	5.0678e+09	4.15989e+09	4.80251e+09	4.08376e+09	4.43365e+09	4.07077e+09	3.96666e+09	5.43217e+09	0.095239	4.71021e+09	0.082164	4.13871e+09	0.0491682	0.867095	-0.205737	-0.461882	0.0749953	0.498903	0.761889	-0.392348	-0.644891	0.0026948	0.062657	1.13809	0.186611	0.461006	0.0588859	0.710633
A0A1U7Y601;A0A1S3Z1F3	A0A1S3Z1F3_TOBAC;A0A1U7Y601_NICSY	LOC104241431;LOC107781744	glutamate synthase (ferredoxin)	61	0	2.25384e+09	2.50676e+09	1.96762e+09	2.22991e+09	1.96264e+09	1.93141e+09	2.05777e+09	1.92737e+09	1.78634e+09	2.08229e+09	1.90546e+09	1.7253e+09	2.23953e+09	0.0983846	1.9698e+09	0.0308292	1.87485e+09	0.0838636	0.879557	-0.18515	-0.410575	0.0750098	0.498903	0.83716	-0.256425	-0.395629	0.0366134	0.191006	1.05064	0.0712749	0.156256	0.370399	0.865301
A0A1S4AWM5;A0A1S4AWV0;A0A314KVN3	A0A1S4AWM5_TOBAC;A0A1S4AWV0_TOBAC;A0A314KVN3_NICAT	A4A49_22610;LOC107802160	tRNA (Cytosine(34)-C(5))-methyltransferase-like isoform X1	2	0	1.95016e+06	1.28888e+06	2.03697e+06	1.77002e+06	2.25053e+06	1.99916e+06	1.98398e+06	2.6805e+06	2.31087e+06	1.71697e+06	1.8021e+06	2.2422e+06	1.76151e+06	0.189682	2.22854e+06	0.145904	2.01804e+06	0.149555	1.26513	0.339289	0.896447	0.0750152	0.498903	1.14563	0.19614	0.434308	0.271798	0.523977	1.10431	0.143148	0.346166	0.344635	0.853281
A0A1J6HV83	A0A1J6HV83_NICAT	A4A49_08138	Sialidase domain-containing protein	3	0	2.138e+07	2.75564e+07	1.83206e+07	2.21768e+07	2.21246e+07	1.61285e+07	1.64736e+07	1.68654e+07	1.76255e+07	2.32804e+07	1.8996e+07	1.75966e+07	2.23584e+07	0.171896	1.7898e+07	0.158328	1.93746e+07	0.138556	0.800504	-0.32102	-0.749193	0.0753801	0.49899	0.866546	-0.206652	-0.304352	0.215178	0.470965	0.923787	-0.114368	-0.334266	0.424529	0.878118
A0A1S3YBI7;A0A1J6KPD9;A0A1S4A194;A0A1U7W3J4;A0A1S4ASX4;A0A1U7WH27;A0A314KV46	A0A1J6KPD9_NICAT;A0A1S3YBI7_TOBAC;A0A1S4A194_TOBAC;A0A1S4ASX4_TOBAC;A0A1U7W3J4_NICSY;A0A1U7WH27_NICSY;A0A314KV46_NICAT	LOC104220081;LOC104228489;LOC107774375;LOC107792725;LOC107800870;PPA6_0;PPA6_1	inorganic diphosphatase	3	0	1.6015e+09	1.96225e+09	1.46397e+09	1.52104e+09	1.52195e+09	1.29427e+09	8.38422e+08	1.38041e+09	1.17493e+09	9.89806e+08	1.44347e+09	1.30076e+09	1.63719e+09	0.136778	1.25876e+09	0.234777	1.22724e+09	0.15693	0.768856	-0.379214	-0.894227	0.0754784	0.49899	0.749604	-0.415799	-0.687896	0.0208054	0.148443	1.02568	0.0365844	0.0645936	0.941773	0.991198
A0A314LI95;A0A1S4CBR5	A0A1S4CBR5_TOBAC;A0A314LI95_NICAT	LOC107817294;RPL9	Large ribosomal subunit protein bL9c	2	0	3.67736e+08	3.50823e+08	4.00155e+08	4.24488e+08	4.49857e+08	4.05246e+08	4.42849e+08	4.39069e+08	4.02712e+08	4.12589e+08	4.16334e+08	3.54614e+08	3.858e+08	0.0853469	4.34255e+08	0.0457084	3.96562e+08	0.0719921	1.1256	0.170689	0.476258	0.0756036	0.49899	1.02789	0.0396925	0.147406	0.672299	0.833502	1.09505	0.130996	0.314057	0.130054	0.748377
A0A1S3XD71;A0A1U7YGZ6;A0A1S3Z8W4	A0A1S3XD71_TOBAC;A0A1S3Z8W4_TOBAC;A0A1U7YGZ6_NICSY	LOC104246987;LOC107763809;LOC107784224	Uncharacterized protein ycf23	8	0	3.49254e+08	4.61156e+08	3.88013e+08	2.11028e+08	3.11912e+08	2.34217e+08	1.76654e+08	2.22389e+08	1.66442e+08	1.41408e+08	1.1415e+08	1.32757e+08	3.52363e+08	0.298065	2.36293e+08	0.237808	1.38689e+08	0.156591	0.670596	-0.576485	-1.38587	0.0761226	0.49899	0.393597	-1.34521	-2.39229	0.000828422	0.049215	1.70376	0.768724	1.99911	0.00458498	0.419205
P93343;A0A1J6J2S4;A0A1U7UNE2;Q5KTN5;Q75ZE3;A0A314KRE9;Q75ZE5;O49995;O49997;A0A1J6I0Y3;A0A1J6K9R1;A0A1S4DHA0;A0A1U7W582;A0A1U7WC42;A0A1U7WWM6;A0A1U7YLA7;A0A314KVM3;Q5KTN6;Q75ZD6;Q75ZD9;Q75ZE0;Q762F2;Q8RVF9;Q947K7;Q948K4;A0A1J6IC38;A0A1J6J1S7;A0A1S4CRT5;A0A1U7Y1B7;Q75ZE1;Q75ZE2;Q948K3;A0A1J6IP66;A0A1S4A416;A0A1S4CMF0;A0A1S4CN65;A0A1U7VM87;A0A1U7VVV5;O49998;A0A1U7Y5B1;Q549Z2;Q75XU9;Q41246;A0A1J6L7W0…	1433B_TOBAC;1433C_TOBAC;1433E_TOBAC;1433F_TOBAC;1433_TOBAC;A0A1J6I0Y3_NICAT;A0A1J6IC38_NICAT;A0A1J6IP66_NICAT;A0A1J6J1S7_NICAT;A0A1J6J2S4_NICAT;A0A1J6K9R1_NICAT;A0A1J6L7W0_NICAT;A0A1S3Z976_TOBAC;A0A1S4A416_TOBAC;A0A1S4CMF0_TOBAC;A0A1S4CN65_TOBAC;A0A1S4CRT5_TOBAC;A0A1S4D0C1_TOBAC;A0A1S4DHA0_TOBAC;A0A1U7UNE2_NICSY;A0A1U7VM87_NICSY;A0A1U7VVV5_NICSY;A0A1U7W582_NICSY;A0A1U7WC42_NICSY;A0A1U7WWM6_NICSY;…	14-3-3;A4A49_22624;A4A49_27417;A4A49_55566;D31;D75;LOC104210463;LOC104217501;LOC104223930;LOC104227103;LOC104227963;LOC104233953;LOC104242376;LOC104245408;LOC104245996;LOC107784347;LOC107793523;LOC107802962;LOC107820598;LOC107821878;LOC107824572;LOC107829791;Nt14-3-3epsilon;Nt14-3-3kappa2;Nt14-3-3omega3;T(S)14-3-3;TFT10;TFT4_0;TFT4_1;TFT7;TFT9_0;TFT9_2	14-3-3 protein 4	2	0	2.55603e+08	1.76497e+08	2.08276e+08	1.8426e+08	2.56333e+08	2.07064e+08	2.62174e+08	3.0825e+08	2.82296e+08	2.51834e+08	2.47627e+08	3.73284e+08	2.06159e+08	0.172829	2.58455e+08	0.160138	2.8876e+08	0.202342	1.25367	0.326157	0.863721	0.0762997	0.49899	1.40067	0.486114	0.966077	0.0241542	0.155559	0.895052	-0.159957	-0.454724	0.393604	0.874615
A0A1J6JI19;A0A1S3XEK0;A0A1S4CGW7;A0A1U7V973;W8TFM6	A0A1J6JI19_NICAT;A0A1S3XEK0_TOBAC;A0A1S4CGW7_TOBAC;A0A1U7V973_NICSY;W8TFM6_TOBAC	A4A49_39238;LOC104216278;LOC107764380;LOC107818590	GMP synthase [glutamine-hydrolyzing]	2	0	2.34949e+07	1.27949e+07	3.47841e+07	1.38764e+07	3.93548e+07	2.40608e+07	2.87106e+07	3.64171e+07	3.54107e+07	1.48644e+07	2.43396e+07	2.42158e+07	2.12376e+07	0.481779	3.21358e+07	0.218107	2.47076e+07	0.340089	1.51316	0.597565	1.54013	0.0767485	0.49899	1.16339	0.21834	0.475018	0.494676	0.713933	1.30064	0.379225	0.969948	0.170936	0.772055
A0A1S3YUU8;A0A1S3ZRE1;A0A314L5G9;D6RUS9	A0A1S3YUU8_TOBAC;A0A1S3ZRE1_TOBAC;A0A314L5G9_NICAT;D6RUS9_NICBE	LOC107780053;LOC107789601;NbRibA;RIBA1_1	Bifunctional riboflavin biosynthesis protein RIBA 1, chloroplastic-like	6	0	6.40214e+07	5.95476e+07	6.73096e+07	8.58842e+07	8.29586e+07	7.05148e+07	8.73998e+07	1.06904e+08	8.27373e+07	7.7437e+07	6.80583e+07	9.96386e+07	6.91907e+07	0.167287	8.69443e+07	0.173722	8.19678e+07	0.161674	1.25659	0.329513	0.872084	0.076846	0.49899	1.18466	0.244479	0.522953	0.154706	0.39539	1.06071	0.0850341	0.192612	0.619572	0.91994
A0A1S3ZMF4;A0A1U7Y4E0	A0A1S3ZMF4_TOBAC;A0A1U7Y4E0_NICSY	LOC104243349;LOC107788380	non-reducing end alpha-L-arabinofuranosidase	5	0	5.424e+07	4.50751e+07	4.09263e+07	4.103e+07	3.48576e+07	3.19101e+07	4.71965e+07	3.25448e+07	2.77837e+07	3.7969e+07	4.34886e+07	4.2789e+07	4.53178e+07	0.138001	3.66272e+07	0.195459	3.80076e+07	0.190597	0.80823	-0.307162	-0.714657	0.0770636	0.49899	0.838689	-0.253792	-0.3908	0.153572	0.394805	0.963683	-0.0533702	-0.173092	0.794672	0.966998
A0A7M1I5W2	A0A7M1I5W2_NICBE		SBT1	3	0	1.32857e+07	1.93899e+07	1.00318e+07	1.47174e+07	6.25e+06	1.69225e+07	7.72537e+06	6.27511e+06	6.39781e+06	4.18752e+06	8.31823e+06	3.80303e+06	1.43562e+07	0.270722	9.29324e+06	0.552305	5.67665e+06	0.36988	0.647335	-0.627417	-1.5128	0.0771277	0.49899	0.395415	-1.33856	-2.3801	0.00199941	0.0589843	1.6371	0.711143	1.84697	0.136059	0.748377
A0A077D837;A0A1U7W4S4	A0A077D837_TOBAC;A0A1U7W4S4_NICSY	LOC104223795;LOC107832748	Glutathione synthetase	2	7	8.00601e+06	6.61576e+06	2.91618e+06	1.17035e+06	3.23283e+06	1.078e+06	1.12078e+06	1.08425e+06	986870	1.09341e+06	5.7647e+06	840783	4.67707e+06	0.678802	1.62897e+06	0.656496	2.17144e+06	1.10422	0.348287	-1.52165	-3.74144	0.0773218	0.49899	0.464273	-1.10695	-1.95537	0.154058	0.394805
A0A1S4C3R5;A0A1U7V7N4	A0A1S4C3R5_TOBAC;A0A1U7V7N4_NICSY	LOC104215910;LOC107814851	Electron transfer flavoprotein subunit alpha	2	0	1.80627e+07	1.81165e+07	2.41517e+07	2.03703e+07	1.82223e+07	1.91474e+07	1.24104e+07	1.4495e+07	1.25051e+07	1.41603e+07	1.50237e+07	1.4155e+07	2.01753e+07	0.141796	1.60688e+07	0.19672	1.3961e+07	0.0754231	0.796457	-0.328331	-0.767414	0.0774026	0.49899	0.691986	-0.531185	-0.899497	0.00220807	0.0599895	1.15097	0.202854	0.503926	0.255234	0.819838
A0A076KXA2;A0A1J6INC1;A0A1S3ZRN6;A0A1S4A1Q5;A0A1S4BT56;A0A1S4CLN4;A0A1U7YCE4;A0A1U7YDM0;A0A314KI50	A0A076KXA2_TOBAC;A0A1J6INC1_NICAT;A0A1S3ZRN6_TOBAC;A0A1S4A1Q5_TOBAC;A0A1S4BT56_TOBAC;A0A1S4CLN4_TOBAC;A0A1U7YCE4_NICSY;A0A1U7YDM0_NICSY;A0A314KI50_NICAT	AL7;ALFIN-1;LOC104243427;LOC104243786;LOC107789672;LOC107792882;LOC107811534;LOC107820151	PHD finger protein ALFIN-LIKE	2	3	1.22697e+07	1.21925e+06	1.42982e+07	1.17035e+06	9.03866e+06	1.59285e+07	1.33964e+07	2.5526e+07	3.67895e+07	1.09341e+06	1.39934e+07	1.78639e+07	7.23938e+06	0.970894	1.59724e+07	0.436742	1.74351e+07	0.846635	2.20632	1.14164	2.8961	0.0774471	0.49899	2.40837	1.26806	2.40004	0.346415	0.587654	0.916107	-0.126412	-0.36609	0.593088	0.912352
A0A1S4CHV4;A0A1J6I2K9;A0A1J6J493;A0A1S4CJ13;A0A1U7V3W2	A0A1J6I2K9_NICAT;A0A1J6J493_NICAT;A0A1S4CHV4_TOBAC;A0A1S4CJ13_TOBAC;A0A1U7V3W2_NICSY	LOC104212151;LOC107819205;LOC107819381;PFP-ALPHA	Pyrophosphate--fructose 6-phosphate 1-phosphotransferase subunit alpha	3	0	1.16166e+08	9.70483e+07	7.71025e+07	6.20723e+07	1.28933e+08	1.09022e+08	9.8942e+07	1.18387e+08	1.38306e+08	6.85151e+07	7.7624e+07	9.1537e+07	8.80974e+07	0.267509	1.13821e+08	0.1127	9.39955e+07	0.330016	1.29199	0.369597	0.971982	0.0777777	0.49899	1.06695	0.0934926	0.246068	0.774367	0.893409	1.21092	0.276104	0.697473	0.17789	0.777173
A0A1U7WAX9;A0A1J6HYB1;A0A1S4BIV5;A0A1S4DQI3	A0A1J6HYB1_NICAT;A0A1S4BIV5_TOBAC;A0A1S4DQI3_TOBAC;A0A1U7WAX9_NICSY	BP10_4;LOC104226777;LOC107808750;LOC107832365	L-ascorbate oxidase-like protein	2	1	1.21877e+07	1.21925e+06	9.96706e+06	7.55045e+06	1.02148e+07	1.40022e+07	4.56298e+07	1.53541e+07	1.05853e+07	3.30716e+07	8.67781e+07	8.69945e+07	7.73112e+06	0.612629	2.13002e+07	0.768299	5.43574e+07	0.711345	2.75513	1.46212	3.6948	0.0780245	0.49899	7.03098	2.81373	5.23457	0.0181305	0.138889	0.391855	-1.35161	-3.60341	0.166921	0.760884
A0A1J6IGW4;A0A1J6IQW5;A0A1S3WYR8;A0A1S3Y2I1;A0A1U7VNL8;F2VJ75;Q9SXX5	A0A1J6IGW4_NICAT;A0A1J6IQW5_NICAT;A0A1S3WYR8_TOBAC;A0A1S3Y2I1_TOBAC;A0A1U7VNL8_NICSY;F2VJ75_TOBAC;Q9SXX5_NICPA	FBA2_0;FBA2_1;LOC104217906;LOC107759369;LOC107771489;LOC107797422	Fructose-bisphosphate aldolase	2	0	8.81191e+08	8.77471e+08	8.92297e+08	9.94157e+08	8.98882e+08	1.00837e+09	1.17553e+09	1.23493e+09	1.33653e+09	1.2315e+09	1.27272e+09	1.5736e+09	9.11279e+08	0.061024	1.07943e+09	0.142585	1.35359e+09	0.112964	1.18452	0.244302	0.659719	0.0781575	0.49899	1.48537	0.570823	1.12142	0.000501503	0.0384177	0.797458	-0.32652	-0.894833	0.034631	0.686628
A0A1J6IEQ0;A0A1S4ABH4;A0A1U7Y4I0;A0A1S3YQ33	A0A1J6IEQ0_NICAT;A0A1S3YQ33_TOBAC;A0A1S4ABH4_TOBAC;A0A1U7Y4I0_NICSY	CXE20_0;LOC104245148;LOC107778424;LOC107795735	Putative carboxylesterase 120	2	0	7.97661e+07	8.29943e+07	1.00881e+08	9.75452e+07	1.03358e+08	1.46019e+08	1.28928e+08	8.82253e+07	1.35591e+08	1.34637e+08	1.76781e+08	1.79277e+08	9.02967e+07	0.115938	1.16633e+08	0.221262	1.56572e+08	0.158401	1.29166	0.369226	0.971057	0.0781946	0.49899	1.73397	0.794077	1.53083	0.000563877	0.0400353	0.744915	-0.424851	-1.15465	0.0477373	0.710633
A0A1S3Z8Y2;A0A1J6JZP1;A0A1S4ARS4	A0A1J6JZP1_NICAT;A0A1S3Z8Y2_TOBAC;A0A1S4ARS4_TOBAC	HSP70-15_0;LOC107784103;LOC107800496	Heat shock 70 kDa protein 15	5	0	1.91806e+08	1.7977e+08	1.82084e+08	1.42202e+08	1.92747e+08	2.0087e+08	1.96151e+08	2.1468e+08	2.14135e+08	1.65299e+08	1.74099e+08	2.11006e+08	1.73966e+08	0.125359	2.01112e+08	0.0479286	1.91135e+08	0.131027	1.15604	0.209196	0.572226	0.0784833	0.49899	1.09869	0.135787	0.323629	0.339872	0.58414	1.0522	0.0734089	0.161894	0.461599	0.886946
A0A1J6J1Y0;A0A1J6KSI9;A0A077DCL2;A0A1S3ZYH7;A0A1S3ZYK1;A0A1U7XM51;A0A1U7XW19	A0A077DCL2_TOBAC;A0A1J6J1Y0_NICAT;A0A1J6KSI9_NICAT;A0A1S3ZYH7_TOBAC;A0A1S3ZYK1_TOBAC;A0A1U7XM51_NICSY;A0A1U7XW19_NICSY	A4A49_16065;A4A49_22322;LOC104238113;LOC107791787	Elongation factor 1-delta-like isoform 2	2	0	1.25984e+09	1.03583e+09	1.2565e+09	1.07642e+09	1.44053e+09	1.10164e+09	1.52047e+09	1.55489e+09	1.346e+09	1.15709e+09	1.12263e+09	1.64945e+09	1.15715e+09	0.101827	1.40438e+09	0.147707	1.31879e+09	0.182984	1.21366	0.279362	0.747097	0.078493	0.49899	1.13969	0.188644	0.420561	0.251103	0.502724	1.0649	0.090718	0.20763	0.575335	0.906129
A0A1S4C5Z3;A0A1U7WAW0	A0A1S4C5Z3_TOBAC;A0A1U7WAW0_NICSY	LOC104225617;LOC107815454	Ribonuclease	3	0	7.92235e+06	3.78115e+06	9.472e+06	4.96446e+06	7.13696e+06	1.07907e+07	9.15275e+06	1.11312e+07	8.79998e+06	3.87303e+06	4.16259e+06	1.46781e+07	6.53499e+06	0.400994	9.5529e+06	0.191311	7.87843e+06	0.642781	1.46181	0.547754	1.41599	0.0785927	0.49899	1.20558	0.269723	0.569247	0.782359	0.896611	1.21254	0.278032	0.702566	0.304239	0.836962
A0A1J6IHN4;A0A1S4B907;A0A1U7X6K6	A0A1J6IHN4_NICAT;A0A1S4B907_TOBAC;A0A1U7X6K6_NICSY	LOC104230896;LOC107805765;RPS9C_2	40s ribosomal protein s9-2	4	0	1.38109e+09	1.2791e+09	1.32818e+09	1.34526e+09	1.5544e+09	1.40906e+09	1.38071e+09	1.73135e+09	1.7148e+09	1.57878e+09	1.56578e+09	1.34777e+09	1.33341e+09	0.0317918	1.51888e+09	0.105859	1.55178e+09	0.0978159	1.1391	0.187892	0.519133	0.0786945	0.49899	1.16377	0.218807	0.475876	0.0436523	0.206305	0.978799	-0.0309149	-0.113759	0.777485	0.962166
A0A1U7XDX7;I7GVS5	A0A1U7XDX7_NICSY;I7GVS5_TOBAC	LOC104233462;NtHsp70	Heat shock cognate 70 kDa protein 2-like	2	0	1.48015e+08	4.73062e+08	3.35282e+08	3.3212e+08	1.40084e+08	3.34594e+08	1.19809e+08	5.17414e+07	9.46695e+07	1.31612e+08	2.55483e+08	3.63615e+07	3.2212e+08	0.414064	1.61557e+08	0.751365	1.29532e+08	0.715437	0.501543	-0.995554	-2.43029	0.0790096	0.49899	0.402122	-1.31429	-2.3356	0.0393253	0.198398	1.24724	0.318739	0.810127	0.657985	0.923777
P41098;A0A1J6KSN1;A0A1S3XBT8;A0A1S3XUR7;A0A1S3ZF75;A0A1U7WU92;A0A1U7XFS1	A0A1J6KSN1_NICAT;A0A1S3XBT8_TOBAC;A0A1S3XUR7_TOBAC;A0A1S3ZF75_TOBAC;A0A1U7WU92_NICSY;A0A1U7XFS1_NICSY;RL34_TOBAC	LOC104230947;LOC104233587;LOC107763405;LOC107768952;LOC107786154;RPL34;RPL34_0	60s ribosomal protein l34	2	0	7.30212e+08	7.65131e+08	7.15162e+08	8.46912e+08	8.33649e+08	8.19154e+08	8.46043e+08	9.54907e+08	9.29662e+08	9.50633e+08	9.09415e+08	8.52078e+08	7.64354e+08	0.0770372	8.63438e+08	0.0717613	9.10447e+08	0.0465656	1.12963	0.175851	0.489124	0.079011	0.49899	1.19113	0.252334	0.537358	0.0146549	0.126351	0.948367	-0.0764825	-0.234161	0.339077	0.852522
A0A1J6IHW5;A0A1S4B471;A0A1U7YDP2;A0A1S4BGI9;A0A1U7W7M0;A0A1U7XBL2	A0A1J6IHW5_NICAT;A0A1S4B471_TOBAC;A0A1S4BGI9_TOBAC;A0A1U7W7M0_NICSY;A0A1U7XBL2_NICSY;A0A1U7YDP2_NICSY	LOC104223449;LOC104235055;LOC104246034;LOC107804353;LOC107808011;RPS19C_0	40s ribosomal protein s19-3	4	0	8.39742e+08	7.53008e+08	7.48922e+08	6.78269e+08	9.94428e+08	7.37816e+08	8.61313e+08	1.13562e+09	1.03277e+09	1.00628e+09	9.42699e+08	9.00933e+08	7.54985e+08	0.0875586	9.32293e+08	0.183771	9.70669e+08	0.0617261	1.23485	0.304335	0.809336	0.0792819	0.49899	1.28568	0.362532	0.739444	0.00396264	0.0701162	0.960464	-0.0581962	-0.185844	0.601976	0.916545
A0A1U7URG2;A0A1S4DE45	A0A1S4DE45_TOBAC;A0A1U7URG2_NICSY	LOC104211337;LOC107828634	Probable carboxylesterase 8	3	0	1.22951e+08	8.21899e+07	1.34443e+08	1.20524e+08	1.36201e+08	1.21559e+08	1.63453e+08	1.6401e+08	1.40721e+08	1.43512e+08	1.54621e+08	1.81288e+08	1.15027e+08	0.197498	1.46306e+08	0.143479	1.55036e+08	0.119343	1.27192	0.347013	0.915698	0.0794137	0.49899	1.34782	0.430627	0.864322	0.0301075	0.170731	0.943691	-0.083614	-0.253005	0.524846	0.89747
A0A075EYQ4;A0A075F2H4;A0A1J6I1T2;A0A1U7VHZ5;A0A1U7Y5U9;V5KWX0;V5KX32	A0A075EYQ4_TOBAC;A0A075F2H4_TOBAC;A0A1J6I1T2_NICAT;A0A1U7VHZ5_NICSY;A0A1U7Y5U9_NICSY;V5KWX0_NICBE;V5KX32_NICBE	Fni3;LOC104214037;LOC104240960;UBC36;Ubc13-2	Ubiquitin-conjugating enzyme E2 35	5	0	5.13972e+07	5.46517e+07	6.76981e+07	5.49992e+07	6.64645e+07	6.17097e+07	6.37029e+07	7.22862e+07	6.54824e+07	6.44166e+07	6.51093e+07	8.21411e+07	5.71866e+07	0.125782	6.60408e+07	0.0696148	6.92874e+07	0.12384	1.15483	0.207682	0.568454	0.079418	0.49899	1.2116	0.276916	0.582439	0.0542412	0.229834	0.953144	-0.0692339	-0.215008	0.551072	0.905989
A0A1J6IPL4;A0A1S3XGD0;A0A1S3YHC1;A0A1U7YE50;A0A1U7YGY9	A0A1J6IPL4_NICAT;A0A1S3XGD0_TOBAC;A0A1S3YHC1_TOBAC;A0A1U7YE50_NICSY;A0A1U7YGY9_NICSY	LOC104247939;LOC107764923;LOC107776116;TIC32_6	Short-chain dehydrogenase tic 32, chloroplastic	2	2	1.55434e+08	1.21925e+06	1.37307e+08	1.17035e+06	1.42207e+08	1.68297e+08	1.7907e+08	1.53413e+08	1.44336e+08	1.53063e+08	2.03323e+08	1.49913e+08	7.37826e+07	1.14042	1.60747e+08	0.100967	1.62659e+08	0.168135	2.17865	1.12343	2.85072	0.0794821	0.49899	2.20457	1.14049	2.16611	0.0793603	0.283183	0.988244	-0.017061	-0.0771526	0.949567	0.993059
A0A1J6IQY0;A0A1U7Y8Z4	A0A1J6IQY0_NICAT;A0A1U7Y8Z4_NICSY	LOC104242380;RPN1A_1	26S proteasome non-ATPase regulatory subunit 2 homolog	4	0	5.7741e+06	4.202e+06	1.16677e+07	9.09766e+06	1.04215e+07	9.8482e+06	1.12173e+07	1.22778e+07	2.22665e+07	1.12951e+07	9.3415e+06	1.07841e+07	7.68537e+06	0.435719	1.09412e+07	0.0962559	1.34218e+07	0.443623	1.42364	0.509583	1.32086	0.0800062	0.501085	1.74641	0.80439	1.54975	0.0680716	0.262379	0.815181	-0.294807	-0.811038	0.447248	0.879109
A0A1S3YUL3;A0A1S4BQE0;A0A1U7XJ87	A0A1S3YUL3_TOBAC;A0A1S4BQE0_TOBAC;A0A1U7XJ87_NICSY	LOC104237293;LOC107779706;LOC107810794	glutathione transferase	3	0	8.94479e+07	8.96488e+07	8.35076e+07	8.60957e+07	7.50267e+07	8.71439e+07	7.66072e+07	7.50932e+07	9.04087e+07	9.59815e+07	7.85627e+07	9.13005e+07	8.7175e+07	0.0337054	7.84678e+07	0.0742975	8.90633e+07	0.0832535	0.900118	-0.151814	-0.327492	0.0803769	0.501085	1.02166	0.0309176	0.131315	0.746691	0.87823	0.881033	-0.182731	-0.514901	0.0805377	0.715673
A0A1S3YNE9;A0A1S3Z8M6;A0A1U7YD28;A0A314KQP9	A0A1S3YNE9_TOBAC;A0A1S3Z8M6_TOBAC;A0A1U7YD28_NICSY;A0A314KQP9_NICAT	A4A49_24297;LOC104243626;LOC107778107;LOC107784179	Uncharacterized protein LOC107778107	2	0	2.59806e+08	3.10456e+08	2.32636e+08	2.55206e+08	2.17304e+08	2.20685e+08	2.45854e+08	2.29365e+08	2.06165e+08	2.27755e+08	2.28339e+08	1.9541e+08	2.64526e+08	0.124152	2.28302e+08	0.055876	2.14417e+08	0.0762115	0.863061	-0.212466	-0.478652	0.0803844	0.501085	0.81057	-0.302991	-0.481023	0.026031	0.159529	1.06476	0.0905248	0.207119	0.292271	0.831541
A0A1S3YWN7;A0A1S4DLC0;A0A1U7XF93	A0A1S3YWN7_TOBAC;A0A1S4DLC0_TOBAC;A0A1U7XF93_NICSY	LOC104238149;LOC107780681;LOC107830987	Translation initiation factor IF-2, chloroplastic	5	0	7.96275e+06	7.44495e+06	9.47672e+06	1.17279e+07	7.55743e+06	7.31239e+06	7.52964e+06	7.12488e+06	6.16074e+06	5.49307e+06	9.0025e+06	9.53444e+06	9.15308e+06	0.209859	7.38108e+06	0.0274913	7.54769e+06	0.267276	0.806404	-0.310425	-0.722787	0.0807069	0.501085	0.824607	-0.278222	-0.435601	0.228999	0.486862	0.977926	-0.0322027	-0.117162	0.969286	0.993059
A0A1S4BF60;A0A1S4BFA6;A0A1U7YGM7;A0A1U7YJY5	A0A1S4BF60_TOBAC;A0A1S4BFA6_TOBAC;A0A1U7YGM7_NICSY;A0A1U7YJY5_NICSY	LOC104247864;LOC107807663	dihydroorotase	3	0	2.08476e+07	1.95162e+07	2.17637e+07	2.32881e+07	1.82249e+07	1.85733e+07	2.10215e+07	1.76379e+07	1.77292e+07	2.2473e+07	1.65553e+07	1.57343e+07	2.13539e+07	0.0742554	1.88644e+07	0.0789292	1.8123e+07	0.166274	0.883417	-0.178834	-0.394833	0.0808337	0.501085	0.848696	-0.236681	-0.359421	0.0859292	0.292561	1.04091	0.057847	0.120776	0.599675	0.915753
A0A1S3YX82;A0A1S3Z8R6;A0A1U7Y240	A0A1S3YX82_TOBAC;A0A1S3Z8R6_TOBAC;A0A1U7Y240_NICSY	LOC104242640;LOC107780843;LOC107784219	Glutaredoxin-C4-like	2	0	8.18468e+07	7.75586e+07	5.94079e+07	6.2894e+07	9.11725e+07	6.86097e+07	9.01625e+07	9.95443e+07	9.32716e+07	9.81282e+07	6.64875e+07	8.51066e+07	7.04268e+07	0.155422	8.73723e+07	0.151035	8.57485e+07	0.162329	1.24061	0.31105	0.826071	0.0811274	0.501085	1.21755	0.283986	0.595404	0.118267	0.343735	1.01894	0.0270642	0.0394385	0.861699	0.979961
A0A1S4ATZ1;A0A1U7YNV0;A0A1J6IT33;A0A1S3ZPR3	A0A1J6IT33_NICAT;A0A1S3ZPR3_TOBAC;A0A1S4ATZ1_TOBAC;A0A1U7YNV0_NICSY	A4A49_22091;LOC104246390;LOC107788996;LOC107801397	NECAP PHear domain-containing protein	3	0	1.11792e+07	6.02823e+06	7.83556e+06	8.84356e+06	1.14631e+07	8.41762e+06	1.38627e+07	1.18567e+07	8.07758e+06	9.18647e+06	1.12019e+07	2.13998e+07	8.47163e+06	0.253573	1.14e+07	0.197268	1.24664e+07	0.488862	1.34567	0.428327	1.11835	0.0812929	0.501085	1.47155	0.557335	1.09669	0.180972	0.431104	0.91446	-0.129009	-0.37295	0.898654	0.987465
A0A1S4AVN2;A0A1S4DLY5;A0A1U7WA45	A0A1S4AVN2_TOBAC;A0A1S4DLY5_TOBAC;A0A1U7WA45_NICSY	LOC104225424;LOC107801850;LOC107831188	Inositol-1-monophosphatase	8	0	2.92174e+08	3.55217e+08	2.68223e+08	2.63349e+08	2.72481e+08	2.28849e+08	2.5492e+08	2.43615e+08	2.65779e+08	2.92214e+08	2.59314e+08	3.0429e+08	2.94741e+08	0.143312	2.49966e+08	0.0736833	2.804e+08	0.0761756	0.848088	-0.237714	-0.541577	0.0815324	0.501085	0.951343	-0.0719627	-0.0573525	0.592315	0.778784	0.891464	-0.165752	-0.470036	0.0954478	0.723691
A0A1J6ICY4;A0A1S4DFC7;A0A1U7VK76	A0A1J6ICY4_NICAT;A0A1S4DFC7_TOBAC;A0A1U7VK76_NICSY	GCL2;LOC104218045;LOC107829116	Lanc-like protein gcl2	2	2	1.64764e+07	1.75713e+07	1.11678e+07	1.28565e+07	863029	1.4069e+07	1.29925e+07	1.08425e+06	1.22483e+07	1.00009e+07	1.67104e+07	1.43089e+07	1.4518e+07	0.207185	7.2522e+06	1.00159	1.33171e+07	0.215193	0.499531	-1.00135	-2.44474	0.0816733	0.501085	0.917283	-0.124562	-0.153811	0.553621	0.751023	0.544577	-0.876793	-2.34881	0.101494	0.725741
A0A1S3XMX2;A0A1S3XN70;A0A1S4DSA8;A0A1U7W2A6;A0A1U7WAT0;A0A314LGQ1	A0A1S3XMX2_TOBAC;A0A1S3XN70_TOBAC;A0A1S4DSA8_TOBAC;A0A1U7W2A6_NICSY;A0A1U7WAT0_NICSY;A0A314LGQ1_NICAT	APA1_3;LOC104221891;LOC107766898;LOC107832672	Aspartic proteinase A1-like isoform X1	3	0	1.11211e+08	1.05884e+08	1.03659e+08	9.35198e+07	5.59954e+07	6.49026e+07	1.09611e+08	8.98113e+07	4.95975e+07	6.16613e+07	7.2866e+07	1.01717e+08	1.03569e+08	0.0715524	8.00802e+07	0.303938	7.14606e+07	0.312019	0.77321	-0.371069	-0.873926	0.0816904	0.501085	0.689984	-0.535366	-0.907164	0.0241437	0.155559	1.12062	0.164297	0.402048	0.576588	0.906129
A0A1S3XVN5;A0A1S3XVN9;A0A1U7VH73;A0A1U7VII0	A0A1S3XVN5_TOBAC;A0A1S3XVN9_TOBAC;A0A1U7VH73_NICSY;A0A1U7VII0_NICSY	LOC104213806;LOC107769249	Mitochondrial amidoxime reducing component 2-like isoform X2	2	0	2.0891e+07	2.90302e+07	3.31243e+07	2.77245e+07	3.44186e+07	4.17563e+07	4.03276e+07	2.70367e+07	2.77869e+07	3.71173e+07	4.17004e+07	4.00895e+07	2.76925e+07	0.183604	3.58848e+07	0.186697	3.66735e+07	0.169636	1.29583	0.373875	0.982645	0.0822384	0.501085	1.32431	0.405242	0.817769	0.0555864	0.23319	0.978493	-0.0313666	-0.114952	0.854808	0.978691
P93768;A0A314KIL4;A0A1S3XPF3;A0A1S4BV85;A0A1U7WGC8	A0A1S3XPF3_TOBAC;A0A1S4BV85_TOBAC;A0A1U7WGC8_NICSY;A0A314KIL4_NICAT;PSMD3_TOBAC	21D7;21D7_0;LOC104223867;LOC107767363;LOC107812249	Probable 26S proteasome non-ATPase regulatory subunit 3	3	0	9.73259e+06	6.08851e+06	1.05837e+07	8.03647e+06	1.21885e+07	1.07658e+07	8.77724e+06	1.39598e+07	1.16683e+07	7.82207e+06	4.70871e+06	1.68894e+07	8.61031e+06	0.230749	1.14228e+07	0.192153	1.02721e+07	0.511107	1.32665	0.407784	1.06715	0.0825806	0.501085	1.193	0.254598	0.54151	0.744312	0.876938	1.11202	0.153186	0.372689	0.472092	0.886946
A0A1J6IRM3;A0A1S4B218	A0A1J6IRM3_NICAT;A0A1S4B218_TOBAC	A4A49_19487;LOC107803599	DnaJ homolog subfamily C member 2-like	7	0	5.74289e+07	4.16059e+07	5.74015e+07	5.54318e+07	7.57884e+07	7.65401e+07	6.97872e+07	4.94487e+07	5.69881e+07	6.2401e+07	6.19663e+07	5.01352e+07	5.2967e+07	0.144081	6.78911e+07	0.186487	5.78727e+07	0.0987163	1.28176	0.358128	0.943398	0.0826778	0.501085	1.09262	0.127787	0.308958	0.340301	0.58414	1.17311	0.230341	0.576553	0.212332	0.806694
P43643;A0A1S4D4L2;A0A1U7X0R1;A0A1U7Y4V7;P93769	A0A1S4D4L2_TOBAC;A0A1U7X0R1_NICSY;A0A1U7Y4V7_NICSY;EF1A_TOBAC;P93769_TOBAC	LOC104231890;LOC104240657;LOC107825911;tel1	Elongation factor 1-alpha	5	0	6.29779e+08	6.04773e+08	8.83637e+08	7.45879e+08	7.8694e+08	9.44871e+08	7.87389e+08	9.37558e+08	9.55813e+08	7.49215e+08	6.24845e+08	1.06549e+09	7.16017e+08	0.178126	8.6419e+08	0.102976	8.48842e+08	0.234119	1.20694	0.271354	0.727138	0.0827219	0.501085	1.1855	0.245501	0.524829	0.279038	0.532293	1.01808	0.0258525	0.0362369	0.781673	0.964504
A0A1J6IMP0;A0A1S4DL03;A0A1U7YGV0	A0A1J6IMP0_NICAT;A0A1S4DL03_TOBAC;A0A1U7YGV0_NICSY	LOC104248729;LOC107830818;RPL18_0	Large ribosomal subunit protein uL18c	8	0	4.16596e+08	5.28626e+08	4.13029e+08	4.4197e+08	3.97256e+08	4.14351e+08	3.84859e+08	3.68426e+08	3.40225e+08	3.95997e+08	3.93372e+08	3.57449e+08	4.50055e+08	0.119857	3.91223e+08	0.0496408	3.71761e+08	0.0737272	0.869277	-0.202111	-0.452846	0.0828413	0.501085	0.826034	-0.275727	-0.431026	0.0334245	0.180183	1.05235	0.0736161	0.162442	0.369339	0.865301
I0B7J6;I0B7J5;Q58H59;P18212;A0A1S4BMY9;A0A1U7W4M1	A0A1S4BMY9_TOBAC;A0A1U7W4M1_NICSY;I0B7J5_NICBE;I0B7J6_NICBE;PSBP2_TOBAC;Q58H59_NICBE	LOC104220111;LOC107810044;PSBP2;psbP;psbP1;psbP2	23 kDa subunit of oxygen evolving system of photosystem II	8	0	5.36868e+09	5.29836e+09	5.33158e+09	5.501e+09	4.65544e+09	4.96233e+09	5.18876e+09	4.86466e+09	4.21684e+09	4.55306e+09	3.90908e+09	4.60418e+09	5.37491e+09	0.0165278	4.9178e+09	0.0450214	4.32079e+09	0.0749435	0.914955	-0.128227	-0.268708	0.082963	0.501085	0.803882	-0.314944	-0.502944	0.00345239	0.0667647	1.13817	0.186718	0.461288	0.0445156	0.70423
A0A314KW39;A0A1U7XTS3;A0A1S4D6G2	A0A1S4D6G2_TOBAC;A0A1U7XTS3_NICSY;A0A314KW39_NICAT	GSA_0;LOC104237424;LOC107826543	glutamate-1-semialdehyde 2,1-aminomutase	3	0	1.07084e+09	1.30297e+09	1.4854e+09	1.5446e+09	7.8542e+08	1.50676e+09	9.79637e+08	6.19993e+08	9.21628e+08	5.80704e+08	9.33697e+08	6.37952e+08	1.35095e+09	0.157803	9.72953e+08	0.395734	7.68495e+08	0.241167	0.720199	-0.473533	-1.12929	0.0829763	0.501085	0.568855	-0.813867	-1.41789	0.00339833	0.0667647	1.26605	0.340334	0.867187	0.351833	0.853527
A0A1J6L018;A0A1S3YRB7;A0A1U7WEQ8	A0A1J6L018_NICAT;A0A1S3YRB7_TOBAC;A0A1U7WEQ8_NICSY	A4A49_36738;LOC104225591;LOC107778796	Phd finger-like domain-containing protein 5b	3	3	1.93427e+07	3.06013e+07	4.98434e+07	1.47936e+07	1.38789e+07	3.58149e+07	1.12078e+06	1.08425e+06	1.05772e+07	5.11669e+06	1.25911e+07	840783	2.86452e+07	0.545156	1.29747e+07	1.26205	7.28144e+06	0.73198	0.452944	-1.14259	-2.79675	0.0830256	0.501085	0.254194	-1.976	-3.54907	0.0256766	0.158913	1.78189	0.833406	2.17002	0.989462	0.993571
A0A1S3X2J0;A0A1U7YMC7;A0A314L5T1	A0A1S3X2J0_TOBAC;A0A1U7YMC7_NICSY;A0A314L5T1_NICAT	HISN2;LOC104249529;LOC107760493	Histidine biosynthesis bifunctional protein hisIE, chloroplastic-like	3	0	1.17314e+08	1.34392e+08	1.10353e+08	1.05479e+08	1.07481e+08	9.59835e+07	7.89439e+07	1.09478e+08	9.84811e+07	9.90779e+07	1.07529e+08	8.74401e+07	1.16884e+08	0.108155	9.79717e+07	0.143	9.8132e+07	0.0839573	0.838192	-0.254647	-0.583776	0.0830841	0.501085	0.839564	-0.252287	-0.38804	0.0445227	0.206707	0.998366	-0.00235956	-0.0383074	0.935803	0.991198
P26573;Q8SAQ3;A0A0S4IJL0;A0A075M9G8;P69249;P69250;A0A1S4AZ56;A0A1U7XZI3	A0A075M9G8_TOBAC;A0A1S4AZ56_TOBAC;A0A1U7XZI3_NICSY;Q8SAQ3_NICBE;RBS1_NICSY;RBS_NICBE;RBS_NICPL;RBS_TOBAC	LOC104241799;LOC107802883;RBCS;RBCS1;rbcS	Ribulose bisphosphate carboxylase small subunit (Fragment)	2	0	3.17553e+10	4.55636e+10	3.91932e+10	4.73851e+10	1.70699e+10	4.55434e+10	3.09823e+10	1.18987e+10	2.18609e+10	1.33822e+10	2.74411e+10	1.27139e+10	4.09743e+10	0.172758	2.63736e+10	0.572867	1.88495e+10	0.375659	0.643661	-0.635626	-1.53326	0.0832758	0.501193	0.460034	-1.12019	-1.97964	0.0029001	0.063475	1.39916	0.484563	1.24828	0.442215	0.878118
A0A1J6ILT0;A0A1S3YUT4;A0A1S3YG63;A0A1U7Y148	A0A1J6ILT0_NICAT;A0A1S3YG63_TOBAC;A0A1S3YUT4_TOBAC;A0A1U7Y148_NICSY	AFRR;LOC104243374;LOC107775678;LOC107779915	monodehydroascorbate reductase (NADH)	14	0	1.77804e+09	1.65783e+09	2.08834e+09	2.12936e+09	1.46758e+09	1.82331e+09	1.68127e+09	1.54965e+09	1.59584e+09	1.81552e+09	1.89124e+09	1.84382e+09	1.91339e+09	0.121029	1.63045e+09	0.0955664	1.7866e+09	0.0733011	0.852127	-0.230859	-0.524493	0.0834974	0.501193	0.933737	-0.0989121	-0.106774	0.413791	0.647502	0.912599	-0.131947	-0.380715	0.19887	0.795354
Q9LEC8;A0A1S4AMP7;A0A1S3XAB9;A0A1S3YRG3;A0A1U7YEB9;A0A314KZR1	A0A1S3XAB9_TOBAC;A0A1S3YRG3_TOBAC;A0A1S4AMP7_TOBAC;A0A1U7YEB9_NICSY;A0A314KZR1_NICAT;DHEB_NICPL	GDHB;GDHB_0;LOC104246229;LOC107762966;LOC107778990;LOC107799349	Glutamate dehydrogenase	3	0	4.56638e+07	4.97288e+07	1.61281e+07	5.65243e+07	6.4984e+07	5.92186e+07	7.3384e+07	5.93469e+07	3.75473e+07	6.64056e+07	8.90051e+07	6.16333e+07	4.20112e+07	0.424353	6.42334e+07	0.103784	6.36478e+07	0.331544	1.52896	0.612548	1.57747	0.0837517	0.501193	1.51502	0.599335	1.17371	0.161352	0.403866	1.0092	0.0132124	0.00283813	0.773737	0.959976
A0A0M3VGN3;A0A1J6IT51;A0A1S3Z1Q7;A0A1U7YD86	A0A0M3VGN3_NICBE;A0A1J6IT51_NICAT;A0A1S3Z1Q7_TOBAC;A0A1U7YD86_NICSY	LOC104245910;LOC107782014;NbPLD_alpha;PLD1_2	Phospholipase D	10	0	4.25944e+07	4.83849e+07	3.76365e+07	3.6752e+07	3.75207e+07	3.45319e+07	3.38178e+07	3.66828e+07	3.78543e+07	4.00732e+07	4.89125e+07	3.77722e+07	4.1342e+07	0.129485	3.56383e+07	0.0490645	4.1153e+07	0.128342	0.862037	-0.214178	-0.48292	0.0839824	0.501193	0.99543	-0.00660803	0.0624981	0.962555	0.97999	0.865994	-0.20757	-0.580533	0.0831808	0.715673
A0A1S3XH45;A0A1S3Z2K0;A0A1U7XZK3	A0A1S3XH45_TOBAC;A0A1S3Z2K0_TOBAC;A0A1U7XZK3_NICSY	LOC104239470;LOC107765076;LOC107782058	Costars family protein-like	3	0	1.23605e+08	1.6762e+08	1.31948e+08	1.53257e+08	7.88662e+07	1.51849e+08	1.06342e+08	3.78067e+07	1.1131e+08	4.65212e+07	1.14555e+08	6.2112e+07	1.44108e+08	0.139061	9.37161e+07	0.511194	8.36247e+07	0.412089	0.65032	-0.620778	-1.49626	0.0839869	0.501193	0.580293	-0.785147	-1.36522	0.0214815	0.150319	1.12068	0.164368	0.402235	0.845796	0.977691
A0A1S3YLL8;A0A314KUH5	A0A1S3YLL8_TOBAC;A0A314KUH5_NICAT	CLPB3_1;LOC107777392	Chaperone protein ClpB3, chloroplastic-like	14	0	4.67074e+07	4.3545e+07	5.74133e+07	3.56071e+07	5.69922e+07	4.53607e+07	6.18319e+07	7.9701e+07	6.01698e+07	3.71338e+07	3.1022e+07	1.19034e+08	4.58182e+07	0.197103	6.09714e+07	0.234076	6.184e+07	0.649126	1.33073	0.412213	1.07819	0.0841344	0.501193	1.34968	0.432619	0.867975	0.563553	0.755992	0.985955	-0.0204059	-0.0859908	0.718517	0.942415
A0A1J6KHF1;A0A1S3X9J9;A0A1S3X9M6;A0A1U7WQD6;A0A1U7WQE1	A0A1J6KHF1_NICAT;A0A1S3X9J9_TOBAC;A0A1S3X9M6_TOBAC;A0A1U7WQD6_NICSY;A0A1U7WQE1_NICSY	DCP5_0;LOC104230931;LOC107762738	Protein decapping 5	2	0	2.15499e+07	1.73034e+07	2.81639e+07	9.54274e+06	3.23018e+07	1.88638e+07	3.91634e+07	3.03798e+07	2.49593e+07	2.71427e+07	2.65008e+07	2.19692e+07	1.914e+07	0.407746	3.01772e+07	0.279418	2.5143e+07	0.091705	1.57666	0.656869	1.68793	0.0846539	0.502321	1.31364	0.393568	0.79636	0.147812	0.390454	1.20022	0.263301	0.663643	0.340568	0.852522
A0A1J6JUU0;A0A1S3ZYY4;A0A1S4AAH9;A0A1S4AAI6;A0A1S4AAN3;A0A1U7XLW3;A0A1U7XUL2;A0A1U7XVU6;A0A314L111;A0A1S3ZMG1;A0A1S3ZMX7;A0A1S3ZN55	A0A1J6JUU0_NICAT;A0A1S3ZMG1_TOBAC;A0A1S3ZMX7_TOBAC;A0A1S3ZN55_TOBAC;A0A1S3ZYY4_TOBAC;A0A1S4AAH9_TOBAC;A0A1S4AAI6_TOBAC;A0A1S4AAN3_TOBAC;A0A1U7XLW3_NICSY;A0A1U7XUL2_NICSY;A0A1U7XVU6_NICSY;A0A314L111_NICAT	LOC104238037;LOC107788567;LOC107792006;LOC107795494;PP2AB2_0;PP2AB2_2	Serine/threonine-protein phosphatase 2A 55 kDa regulatory subunit B	5	0	4.15583e+07	4.03359e+07	4.28915e+07	5.77731e+07	5.49625e+07	5.43874e+07	5.31701e+07	5.12133e+07	4.66173e+07	4.21685e+07	5.85681e+07	5.14376e+07	4.56397e+07	0.178704	5.34333e+07	0.0310288	4.96978e+07	0.141276	1.17076	0.227451	0.617721	0.0846686	0.502321	1.08892	0.122894	0.299985	0.422134	0.65344	1.07516	0.104557	0.244196	0.317182	0.845449
A0A1S4BI11;A0A1S4BUS2;A0A1U7X6T7	A0A1S4BI11_TOBAC;A0A1S4BUS2_TOBAC;A0A1U7X6T7_NICSY	LOC104235697;LOC107808497;LOC107812105	phenylalanine--tRNA ligase	6	0	1.89424e+08	1.61624e+08	1.80078e+08	1.94737e+08	1.9877e+08	1.94987e+08	1.99513e+08	2.26154e+08	2.16778e+08	2.17564e+08	1.81456e+08	2.27809e+08	1.81466e+08	0.0801775	2.04856e+08	0.069982	2.10902e+08	0.0960791	1.12889	0.17491	0.486778	0.0850478	0.503545	1.16221	0.216873	0.472328	0.0676179	0.261402	0.971333	-0.0419624	-0.142949	0.690732	0.938878
A0A1J6KKB4;A0A1S4ABZ9;A0A1S4BFD9;A0A1U7VBP4	A0A1J6KKB4_NICAT;A0A1S4ABZ9_TOBAC;A0A1S4BFD9_TOBAC;A0A1U7VBP4_NICSY	CYP_1;LOC104211817;LOC107795870;LOC107807631	Peptidyl-prolyl cis-trans isomerase	3	0	2.17989e+08	1.8813e+08	2.35126e+08	1.88905e+08	1.65351e+08	1.66497e+08	2.12058e+08	1.57873e+08	2.32672e+08	1.86999e+08	2.36814e+08	2.17163e+08	2.07538e+08	0.111075	1.75445e+08	0.140823	2.18412e+08	0.103408	0.845364	-0.242355	-0.553141	0.0855749	0.505638	1.0524	0.0736788	0.209732	0.534662	0.741695	0.803275	-0.316034	-0.867123	0.0328438	0.671216
A0A1S3YNJ0;A0A1S3YNU8;A0A1U7Y1V7;A0A1U7YAX1	A0A1S3YNJ0_TOBAC;A0A1S3YNU8_TOBAC;A0A1U7Y1V7_NICSY;A0A1U7YAX1_NICSY	LOC104242563;LOC107778011	Peptidyl-prolyl cis-trans isomerase CYP37, chloroplastic-like isoform X2	3	0	8.15106e+07	7.90673e+07	8.93233e+07	1.00713e+08	5.10192e+07	8.08345e+07	7.53861e+07	7.6684e+07	7.00005e+07	6.42168e+07	7.65183e+07	8.00921e+07	8.76535e+07	0.111156	7.0981e+07	0.190321	7.27069e+07	0.0967584	0.809791	-0.304379	-0.707721	0.0862443	0.508392	0.829481	-0.269719	-0.420007	0.0420444	0.203308	0.976262	-0.0346603	-0.123655	0.752908	0.95116
A0A1S4BMK1;A0A1U7X3C1;A0A314KR53	A0A1S4BMK1_TOBAC;A0A1U7X3C1_NICSY;A0A314KR53_NICAT	IPP;LOC104229933;LOC107809932	inorganic diphosphatase	4	0	2.32722e+08	3.21335e+08	1.95815e+08	2.48187e+08	1.99651e+08	2.31612e+08	1.71201e+08	1.86734e+08	2.01805e+08	2.37111e+08	2.50656e+08	2.27084e+08	2.49515e+08	0.211131	1.97299e+08	0.130069	2.29164e+08	0.090062	0.790733	-0.338738	-0.793351	0.0866559	0.508392	0.918438	-0.122745	-0.15048	0.52257	0.731699	0.860953	-0.215993	-0.602788	0.0933574	0.723691
A0A314L5M5	A0A314L5M5_NICAT	DDB1B_1	Dna damage-binding protein 1b	7	0	1.284e+08	1.26546e+08	1.47995e+08	1.54177e+08	1.24435e+08	1.21122e+08	1.16234e+08	1.29379e+08	1.3185e+08	1.37046e+08	1.62553e+08	1.25094e+08	1.3928e+08	0.0996925	1.22792e+08	0.0450679	1.39136e+08	0.117587	0.881626	-0.181762	-0.402129	0.0867292	0.508392	0.998967	-0.00149087	0.0718822	0.977744	0.988268	0.882537	-0.180271	-0.508399	0.107092	0.725741
A0A1S3YTC2;A0A1U7XF00	A0A1S3YTC2_TOBAC;A0A1U7XF00_NICSY	LOC104236076;LOC107779488	proline--tRNA ligase	21	0	1.97202e+08	2.01972e+08	2.0397e+08	2.25521e+08	2.27485e+08	2.12666e+08	2.37194e+08	2.4592e+08	2.39063e+08	2.74526e+08	2.37614e+08	2.60516e+08	2.07166e+08	0.0606351	2.30816e+08	0.0617436	2.5293e+08	0.0703863	1.11416	0.155957	0.439542	0.08677	0.508392	1.2209	0.287948	0.602669	0.00878553	0.0954279	0.912571	-0.131991	-0.380831	0.145123	0.748377
A0A1S4DBS8;A0A1S3XMU6;A0A1U7WHG8;A0A1S3Z6T8;A0A1S3Z724	A0A1S3XMU6_TOBAC;A0A1S3Z6T8_TOBAC;A0A1S3Z724_TOBAC;A0A1S4DBS8_TOBAC;A0A1U7WHG8_NICSY	LOC104226414;LOC107766677;LOC107783690;LOC107827949	Secoisolariciresinol dehydrogenase-like	2	0	2.32562e+08	3.15135e+08	1.78916e+08	2.78713e+08	1.58126e+08	2.48251e+08	1.8368e+08	1.54607e+08	2.75067e+08	2.42867e+08	2.10979e+08	2.22145e+08	2.51331e+08	0.234457	1.86166e+08	0.232966	2.37764e+08	0.118436	0.740719	-0.433002	-1.02828	0.087003	0.508392	0.946019	-0.0800585	-0.0721989	0.769331	0.89153	0.782985	-0.352943	-0.96465	0.0596093	0.710633
A0A060INU6;A0A314L1D1;A0A060IVB8;A0A1S3YC69;A0A1S3X8D9;A0A1U7VYG9	A0A060INU6_NICBE;A0A060IVB8_NICBE;A0A1S3X8D9_TOBAC;A0A1S3YC69_TOBAC;A0A1U7VYG9_NICSY;A0A314L1D1_NICAT	LOC104218288;LOC107762320;LOC107774635;STAD_0	Acyl-[acyl-carrier-protein] desaturase	4	0	7.97578e+07	5.96973e+07	8.82647e+07	1.02502e+08	1.24514e+08	9.04139e+07	8.82354e+07	1.41215e+08	1.24061e+08	8.6922e+07	6.66187e+07	1.41085e+08	8.25555e+07	0.216773	1.11094e+08	0.234584	1.04672e+08	0.324684	1.34569	0.428351	1.11841	0.0870881	0.508392	1.2679	0.342438	0.702596	0.28656	0.538	1.06136	0.0859125	0.194932	0.678623	0.932285
A0A1S3X395;A0A1S4DGZ9;A0A1U7YK64	A0A1S3X395_TOBAC;A0A1S4DGZ9_TOBAC;A0A1U7YK64_NICSY	LOC104249698;LOC107760813;LOC107829677	Probable plastid-lipid-associated protein 13, chloroplastic	3	0	1.25101e+08	1.43172e+08	1.24058e+08	1.15876e+08	1.10204e+08	1.1172e+08	1.13688e+08	1.17552e+08	1.08872e+08	1.03275e+08	1.05732e+08	1.10314e+08	1.27052e+08	0.0906038	1.13291e+08	0.0280586	1.07049e+08	0.0295211	0.89169	-0.165386	-0.361318	0.0873861	0.509112	0.842558	-0.247153	-0.378624	0.0199641	0.145247	1.05831	0.0817667	0.183978	0.211106	0.806694
A0A1J6IHU9;A0A1S3XSK5;A0A1S3ZFG6;A0A1S4BQE6;A0A314L0B1	A0A1J6IHU9_NICAT;A0A1S3XSK5_TOBAC;A0A1S3ZFG6_TOBAC;A0A1S4BQE6_TOBAC;A0A314L0B1_NICAT	LOC107768257;LOC107786285;LOC107810798;RPL22_0;RPL22_1	Large ribosomal subunit protein uL22m	2	2	1.05527e+07	1.21925e+06	5.57128e+06	1.17035e+06	7.97158e+06	5.59526e+06	1.89505e+07	7.06624e+06	3.0769e+06	8.91243e+06	1.30984e+07	1.03822e+07	4.6284e+06	0.962746	9.8959e+06	0.617965	8.86748e+06	0.477241	2.13808	1.09632	2.78313	0.0883104	0.511033	1.91588	0.938009	1.79478	0.135856	0.372038	1.11598	0.158306	0.386218	0.761504	0.95377
A0A314KI28;P93338	A0A314KI28_NICAT;GAPN_NICPL	GAPN	NADP-dependent glyceraldehyde-3-phosphate dehydrogenase	25	0	1.53645e+09	1.80392e+09	1.51362e+09	1.55669e+09	1.5715e+09	1.4092e+09	1.34688e+09	1.34086e+09	1.3913e+09	1.43615e+09	1.35926e+09	1.24069e+09	1.60267e+09	0.084431	1.41711e+09	0.0758347	1.35685e+09	0.0616234	0.884219	-0.177524	-0.391567	0.0884237	0.511033	0.846621	-0.240212	-0.365896	0.0270935	0.162408	1.04441	0.0626885	0.133568	0.476363	0.886946
A0A1J6KCU6;A0A1S4BDA7;A0A1U7VIR8	A0A1J6KCU6_NICAT;A0A1S4BDA7_TOBAC;A0A1U7VIR8_NICSY	BAS1_1;LOC104217636;LOC107807034	thioredoxin-dependent peroxiredoxin	6	0	4.26521e+09	5.89008e+09	4.29223e+09	5.21948e+09	4.1562e+09	4.64059e+09	3.89388e+09	3.63583e+09	4.1043e+09	4.15713e+09	3.83077e+09	3.40753e+09	4.91675e+09	0.159869	4.08162e+09	0.105091	3.87493e+09	0.088481	0.830147	-0.268562	-0.618456	0.0884851	0.511033	0.788108	-0.343534	-0.555374	0.0344168	0.183493	1.05334	0.0749726	0.166026	0.500909	0.889619
A0A1J6IUQ8;A0A1S3ZGD7;A0A1S4C9D4;A0A1U7Z1K3	A0A1J6IUQ8_NICAT;A0A1S3ZGD7_TOBAC;A0A1S4C9D4_TOBAC;A0A1U7Z1K3_NICSY	LOC104249942;LOC107786522;LOC107816375;UBA1_0	E1 ubiquitin-activating enzyme	20	0	1.32628e+08	1.15535e+08	1.53135e+08	1.50724e+08	1.58355e+08	1.53589e+08	1.55902e+08	1.62641e+08	1.5565e+08	1.48854e+08	1.54162e+08	1.68634e+08	1.38006e+08	0.127203	1.57622e+08	0.0245596	1.56825e+08	0.0535336	1.14214	0.191736	0.528713	0.0884865	0.511033	1.13636	0.184426	0.412826	0.113099	0.337584	1.00508	0.00731039	-0.0127566	0.900188	0.987792
A0A1J6KAG9;A0A1S4B5R2	A0A1J6KAG9_NICAT;A0A1S4B5R2_TOBAC	CYP20-1;LOC107804715	Peptidyl-prolyl cis-trans isomerase	5	0	2.31205e+08	2.52869e+08	2.51435e+08	2.25709e+08	2.09594e+08	2.4082e+08	1.95658e+08	2.08597e+08	2.22539e+08	2.59975e+08	2.59438e+08	1.85433e+08	2.40304e+08	0.0577404	2.13667e+08	0.0897778	2.31846e+08	0.153372	0.889153	-0.169496	-0.37156	0.0887376	0.511033	0.964803	-0.0516941	-0.0201828	0.621969	0.798689	0.921591	-0.117802	-0.343339	0.427219	0.878118
A0A1S4B261;A0A1S4B2E8;A0A1S4B2H3	A0A1S4B261_TOBAC;A0A1S4B2E8_TOBAC;A0A1S4B2H3_TOBAC	LOC107803772	Ribokinase-like isoform X2	7	0	5.98126e+07	7.63926e+07	5.49425e+07	5.26341e+07	4.76869e+07	4.83806e+07	5.9416e+07	4.34793e+07	4.28624e+07	5.11375e+07	4.09536e+07	5.27021e+07	6.09454e+07	0.17596	4.97407e+07	0.13679	4.69139e+07	0.125069	0.816151	-0.293091	-0.679589	0.0891098	0.511033	0.769768	-0.377504	-0.617668	0.0358186	0.18846	1.06026	0.0844122	0.190968	0.537818	0.903784
A0A1S4A564	A0A1S4A564_TOBAC	LOC107793857	E1 ubiquitin-activating enzyme	3	0	3.09671e+07	1.22777e+08	7.86522e+07	6.18987e+07	1.97051e+07	6.60014e+07	3.57412e+07	2.72482e+07	2.68912e+07	2.50061e+07	4.80035e+07	4.59691e+07	7.35736e+07	0.520429	3.7174e+07	0.546188	3.64675e+07	0.33451	0.505262	-0.984896	-2.40373	0.0891217	0.511033	0.49566	-1.01258	-1.7823	0.0707874	0.266843	1.01937	0.0276814	0.0410695	0.890666	0.984652
A0A1U7W9W3	A0A1U7W9W3_NICSY	LOC104226465	ADP-ribosylation factor	2	0	4.41163e+07	4.20963e+07	5.34591e+07	4.53751e+07	3.0391e+07	4.9525e+07	3.57987e+07	3.56714e+07	3.89555e+07	4.05335e+07	4.35422e+07	3.90027e+07	4.62617e+07	0.10775	3.78465e+07	0.216222	4.05085e+07	0.0531058	0.818096	-0.289657	-0.671031	0.0892087	0.511033	0.875638	-0.191593	-0.276737	0.0837584	0.289917	0.934286	-0.0980639	-0.291186	0.437424	0.878118
A0A1J6KEX0;A0A1U7VRP7	A0A1J6KEX0_NICAT;A0A1U7VRP7_NICSY	A4A49_30115;LOC104218754	Titin-like	3	0	1.30447e+07	2.53639e+07	1.20012e+07	1.64486e+07	1.83643e+07	2.54446e+07	2.46027e+07	2.1002e+07	1.9442e+07	2.19251e+07	3.4858e+07	1.65683e+07	1.67146e+07	0.363206	2.23534e+07	0.146912	2.31984e+07	0.348102	1.33736	0.419387	1.09607	0.0892948	0.511033	1.38791	0.472914	0.94187	0.154206	0.394805	0.963578	-0.0535273	-0.173507	0.976866	0.993059
C0JT31	C0JT31_NICBE		assimilatory sulfite reductase (ferredoxin)	2	0	9.66986e+07	8.19457e+07	8.5131e+07	1.11258e+08	1.13584e+08	9.83346e+07	1.04861e+08	1.26925e+08	1.11934e+08	1.21013e+08	1.08041e+08	1.0504e+08	9.37583e+07	0.141612	1.10926e+08	0.111431	1.11507e+08	0.062214	1.18311	0.242579	0.655425	0.0895521	0.51128	1.1893	0.250116	0.533291	0.0525967	0.226158	0.99479	-0.00753678	-0.051987	0.904439	0.988824
A0A1S3X0T3;A0A314LAA4	A0A1S3X0T3_TOBAC;A0A314LAA4_NICAT	LOC107760024;RBG7	Glycine-rich RNA-binding protein-like isoform X1	3	0	1.25189e+07	1.27974e+07	6.60785e+06	1.70088e+07	1.43477e+07	1.78219e+07	1.48038e+07	3.12564e+07	5.76173e+06	1.58161e+07	2.16564e+07	1.36128e+07	1.22332e+07	0.349534	1.95574e+07	0.406505	1.42118e+07	0.462763	1.59871	0.676909	1.73787	0.089689	0.51128	1.16173	0.216278	0.471237	0.755918	0.884134	1.37614	0.460631	1.18505	0.256996	0.819838
A0A1S3XBY3;A0A1S3XJR7;A0A1U7WRC9;A0A314KGS1	A0A1S3XBY3_TOBAC;A0A1S3XJR7_TOBAC;A0A1U7WRC9_NICSY;A0A314KGS1_NICAT	A4A49_18810;LOC104226854;LOC107763359;LOC107765741	Coiled-coil domain-containing protein 12-like	2	0	2.20018e+07	1.52024e+07	1.43791e+07	1.66021e+07	1.49421e+07	1.33881e+07	7.58367e+06	1.42707e+07	1.4441e+07	1.40167e+07	1.73211e+07	1.28326e+07	1.70463e+07	0.20114	1.25461e+07	0.268526	1.46529e+07	0.129981	0.736002	-0.442219	-1.05125	0.0902754	0.512383	0.859591	-0.218278	-0.325673	0.224379	0.481686	0.856224	-0.223941	-0.623788	0.27846	0.829575
A0A1S3ZVV9	A0A1S3ZVV9_TOBAC	LOC107790993	Glycosyltransferase	3	0	1.38062e+08	1.50848e+08	1.198e+08	8.2802e+07	8.56532e+07	8.22624e+07	8.24738e+07	1.1635e+08	1.06223e+08	1.19895e+08	1.10228e+08	9.21705e+07	1.22878e+08	0.240888	9.16847e+07	0.180141	1.07129e+08	0.107402	0.746144	-0.422474	-1.00204	0.0909367	0.512383	0.871833	-0.197876	-0.288258	0.406771	0.642626	0.855833	-0.224598	-0.625526	0.134519	0.748377
A0A1S4A9L0;A0A1S4CQ77;A0A1U7YZN4	A0A1S4A9L0_TOBAC;A0A1S4CQ77_TOBAC;A0A1U7YZN4_NICSY	LOC104249443;LOC107795196;LOC107821468	serine--tRNA ligase	4	0	1.31372e+08	1.3108e+08	1.34628e+08	1.47491e+08	9.46986e+07	1.1915e+08	1.37423e+08	1.16484e+08	1.10159e+08	9.82402e+07	9.52324e+07	9.99635e+07	1.36143e+08	0.0568116	1.16939e+08	0.149698	1.00899e+08	0.064181	0.858942	-0.219368	-0.495853	0.0909885	0.512383	0.741123	-0.432214	-0.718	0.000681836	0.0451097	1.15897	0.212847	0.530329	0.131278	0.748377
A0A0M4J3A8;A0A224AU32;A0A1J6I5G8;A0A1S3XU77;A0A1J6IAA5;A0A1U7VN87;D0EJY9;K9JHZ2;A0A1S3XGK4;A0A1U7V0Q2;A0A1J6IJ71;A0A1S4BZY8;A0A1U7X602;A0A224AL28;A0A224AS81;A0A224ASY3;A0A224AT61;A0A224ATS2;K9JIF8	A0A0M4J3A8_NICBE;A0A1J6I5G8_NICAT;A0A1J6IAA5_NICAT;A0A1J6IJ71_NICAT;A0A1S3XGK4_TOBAC;A0A1S3XU77_TOBAC;A0A1S4BZY8_TOBAC;A0A1U7V0Q2_NICSY;A0A1U7VN87_NICSY;A0A1U7X602_NICSY;A0A224AL28_NICSU;A0A224AS81_9SOLA;A0A224ASY3_9SOLA;A0A224AT61_NICSU;A0A224ATS2_NICBE;A0A224AU32_9SOLA;D0EJY9_NICBE;K9JHZ2_NICAT;K9JIF8_NICAT	HSC80_0;HSC80_2;HSP83A_1;HSP90;LOC104211232;LOC104215281;LOC104233418;LOC107764955;LOC107768797;LOC107813596	Heat shock protein 90-1	4	0	7.00582e+08	5.22471e+08	6.98086e+08	4.88526e+08	8.0389e+08	7.27013e+08	5.99167e+08	9.27261e+08	7.13254e+08	4.04049e+08	4.66226e+08	9.35914e+08	6.02416e+08	0.187197	7.64333e+08	0.179997	6.29861e+08	0.387151	1.26878	0.34344	0.906793	0.0911477	0.512383	1.04556	0.0642728	0.192483	0.992727	0.996201	1.21349	0.279167	0.705566	0.259617	0.819838
A0A314LBL9	A0A314LBL9_NICAT	IIL1_2	3-isopropylmalate dehydratase large subunit	10	0	3.61898e+08	3.6495e+08	3.13789e+08	3.15866e+08	4.04901e+08	3.50154e+08	3.68821e+08	4.08638e+08	4.12702e+08	3.86487e+08	3.50608e+08	3.53886e+08	3.39126e+08	0.0828527	3.83129e+08	0.0740822	3.75921e+08	0.0781728	1.12975	0.176009	0.489517	0.0912058	0.512383	1.1085	0.148609	0.347143	0.148295	0.391376	1.01917	0.0274001	0.0403261	0.761134	0.953718
A0A1S3XXV9;A0A1U7VJH9;A0A1J6IVG0	A0A1J6IVG0_NICAT;A0A1S3XXV9_TOBAC;A0A1U7VJH9_NICSY	A4A49_29070;LOC104214505;LOC107769965	Pyridoxal phosphate homeostasis protein	3	0	5.06873e+07	8.37248e+07	5.13758e+07	5.649e+07	4.78278e+07	5.41475e+07	4.47488e+07	4.10096e+07	3.86984e+07	5.04834e+07	3.99933e+07	5.12953e+07	6.05695e+07	0.25842	4.69334e+07	0.118444	4.51176e+07	0.148363	0.77487	-0.367975	-0.866215	0.0914247	0.512383	0.74489	-0.4249	-0.704587	0.0648575	0.256174	1.04025	0.0569257	0.118341	0.65842	0.923777
A0A1J6IZC1;A0A1S4AZC1;A0A1U7XMF3	A0A1J6IZC1_NICAT;A0A1S4AZC1_TOBAC;A0A1U7XMF3_NICSY	LOC104235576;LOC107802935;RPL27C	60S ribosomal protein L27	2	0	2.08219e+08	2.37199e+08	2.28349e+08	2.43302e+08	1.55711e+08	2.45476e+08	1.98733e+08	1.5263e+08	2.06353e+08	1.52913e+08	2.29901e+08	1.59533e+08	2.29267e+08	0.0668045	1.88138e+08	0.231935	1.87175e+08	0.19826	0.820606	-0.285238	-0.660018	0.0914935	0.512383	0.816406	-0.292641	-0.462044	0.0670456	0.260282	1.00514	0.00740275	-0.0125126	0.997454	0.998486
A0A1U7XLN7;A0A1S3YEW7;A0A314KZ09;Q6TNI9	A0A1S3YEW7_TOBAC;A0A1U7XLN7_NICSY;A0A314KZ09_NICAT;Q6TNI9_NICBE	AXS1;AXS2_1;LOC104237969;LOC107775473	UDP-D-apiose/UDP-D-xylose synthase 2-like	2	0	7.84667e+07	5.05266e+07	7.92818e+07	1.05945e+08	1.07133e+08	8.89503e+07	9.79012e+07	1.12209e+08	9.78372e+07	1.10263e+08	1.19844e+08	1.3335e+08	7.85551e+07	0.288078	1.01548e+08	0.101204	1.15324e+08	0.130238	1.2927	0.37039	0.97396	0.0915652	0.512383	1.46806	0.553911	1.09041	0.0288322	0.167402	0.880552	-0.183521	-0.516986	0.174428	0.776126
A0A1J6IEL7;A0A1S4A4G2;A0A1U7XUA7	A0A1J6IEL7_NICAT;A0A1S4A4G2_TOBAC;A0A1U7XUA7_NICSY	A4A49_33735;LOC104237955;LOC107793685	RRM domain-containing protein (Fragment)	2	0	1.39329e+07	1.66086e+07	1.76029e+07	1.89096e+07	1.1282e+07	1.59684e+07	1.48699e+07	1.36307e+07	1.51045e+07	1.32003e+07	1.75399e+07	1.61563e+07	1.67635e+07	0.125823	1.39378e+07	0.144331	1.55002e+07	0.118006	0.831434	-0.266326	-0.612882	0.0916128	0.512383	0.924642	-0.113033	-0.13267	0.406994	0.642626	0.899196	-0.153292	-0.437114	0.279399	0.829575
A0A1S4BI32;A0A1U7VCY6;A0A1J6ID11;A0A1S3WZ66;A0A1S3XUP8;A0A1U7VFJ1	A0A1J6ID11_NICAT;A0A1S3WZ66_TOBAC;A0A1S3XUP8_TOBAC;A0A1S4BI32_TOBAC;A0A1U7VCY6_NICSY;A0A1U7VFJ1_NICSY	ACR11;LOC104214779;LOC104216710;LOC107759486;LOC107769014;LOC107808454	ACT domain-containing protein ACR	4	0	1.24857e+08	1.50107e+08	1.5448e+08	1.32978e+08	9.70242e+07	1.55427e+08	1.08451e+08	9.52687e+07	1.05319e+08	9.5891e+07	9.89064e+07	1.24091e+08	1.40606e+08	0.0996494	1.14043e+08	0.247293	1.06052e+08	0.119303	0.811083	-0.302079	-0.701987	0.0916414	0.512383	0.75425	-0.406885	-0.671549	0.00756454	0.0902475	1.07535	0.104806	0.244855	0.646522	0.922272
A0A1J6K9S7;A0A1S3XBX6;A0A1U7XVQ1	A0A1J6K9S7_NICAT;A0A1S3XBX6_TOBAC;A0A1U7XVQ1_NICSY	A4A49_38255;LOC104238393;LOC107763462	DUF4057 domain-containing protein (Fragment)	3	0	1.37699e+07	1.25396e+07	1.3462e+07	9.95871e+06	1.89364e+07	2.93308e+07	1.6581e+07	1.1129e+07	8.26313e+06	6.00178e+06	8.84934e+06	1.37547e+07	1.24326e+07	0.139159	1.89943e+07	0.401563	9.21723e+06	0.354186	1.52779	0.611442	1.57472	0.092193	0.51309	0.741378	-0.431719	-0.717092	0.0854489	0.292195	2.06074	1.04316	2.72426	0.0188921	0.583243
A0A059TCM2;A0A1J6IEY3;A0A1S3XED7;A0A1U7YFQ6	A0A059TCM2_TOBAC;A0A1J6IEY3_NICAT;A0A1S3XED7_TOBAC;A0A1U7YFQ6_NICSY	CYS5_2;LOC104244354;LOC107764160;LOC107777707	Cystein protease inhibitor 4	4	0	7.71506e+07	7.86698e+07	6.56233e+07	5.663e+07	6.43547e+07	5.05632e+07	5.56689e+07	6.13185e+07	5.40396e+07	5.99952e+07	6.25185e+07	4.48957e+07	6.95184e+07	0.149324	5.79763e+07	0.105452	5.53623e+07	0.141451	0.83397	-0.261932	-0.601934	0.0927194	0.51309	0.796368	-0.328493	-0.527791	0.0600815	0.245534	1.04722	0.0665607	0.1438	0.594152	0.912352
A0A1S3ZQJ0;A0A1U7XZX0	A0A1S3ZQJ0_TOBAC;A0A1U7XZX0_NICSY	LOC104241930;LOC107789350	CCT-theta	18	0	1.58028e+08	1.17873e+08	1.55507e+08	1.15028e+08	1.69747e+08	1.57564e+08	1.42449e+08	1.93432e+08	1.66547e+08	1.12917e+08	1.10918e+08	1.72462e+08	1.36609e+08	0.17077	1.65798e+08	0.129931	1.40711e+08	0.23698	1.21367	0.279373	0.747124	0.0927265	0.51309	1.03003	0.0426838	0.152892	0.892482	0.95061	1.17829	0.236689	0.593327	0.198907	0.795354
A0A1S3ZJR2;A0A1S3ZK43;A0A1U7WQ98;A0A1U7WRJ6	A0A1S3ZJR2_TOBAC;A0A1S3ZK43_TOBAC;A0A1U7WQ98_NICSY;A0A1U7WRJ6_NICSY	LOC104226539;LOC107787661	Dynein light chain	2	0	4.41189e+06	5.13662e+06	3.73358e+06	5.48652e+06	3.68642e+06	4.87822e+06	3.26365e+06	2.49724e+06	4.80972e+06	4.0402e+06	3.64975e+06	3.24893e+06	4.69215e+06	0.16627	3.58138e+06	0.277781	3.93715e+06	0.169004	0.76327	-0.389734	-0.920445	0.0931239	0.51309	0.839092	-0.253099	-0.38953	0.162786	0.404672	0.909638	-0.136635	-0.393101	0.471841	0.886946
A0A1J6IA77;A0A1S3XUB0;A0A1S3ZVE8;A0A1U7VG59	A0A1J6IA77_NICAT;A0A1S3XUB0_TOBAC;A0A1S3ZVE8_TOBAC;A0A1U7VG59_NICSY	CAFP_0;LOC104213494;LOC107768884;LOC107790858	Cell division cycle protein 48-like protein	2	4	1.08003e+06	6.14496e+06	2.04561e+06	1.17035e+06	1.52199e+07	2.29925e+07	1.12078e+06	8.31785e+06	1.52661e+07	1.09341e+06	6.42447e+06	1.11823e+07	2.61024e+06	0.91807	1.19128e+07	0.7861	8.49156e+06	0.719999	4.56386	2.19025	5.50948	0.0931436	0.51309	3.25318	1.70185	3.19555	0.128554	0.361535	1.40289	0.488405	1.25843	0.762155	0.953954
A0A1S3YBV7;A0A1U7X444	A0A1S3YBV7_TOBAC;A0A1U7X444_NICSY	LOC104234928;LOC107774646	T-complex protein 1 subunit gamma	11	0	9.03448e+07	6.53755e+07	9.33028e+07	5.97452e+07	9.39069e+07	8.87259e+07	8.74675e+07	1.13517e+08	1.05938e+08	6.15476e+07	7.03725e+07	1.10214e+08	7.71921e+07	0.221443	9.59043e+07	0.125833	8.7018e+07	0.283194	1.24241	0.313143	0.831286	0.0931942	0.51309	1.12729	0.172862	0.391619	0.54317	0.745482	1.10212	0.140281	0.338589	0.424717	0.878118
A0A1J6IRK1	A0A1J6IRK1_NICAT	NLP3_0	Omega-amidase, chloroplastic	2	0	5.56549e+07	7.05891e+07	5.46881e+07	5.20693e+07	5.43026e+07	4.95042e+07	5.03351e+07	4.44846e+07	4.59596e+07	5.19848e+07	4.4102e+07	4.06168e+07	5.82504e+07	0.143589	4.96566e+07	0.0812371	4.56658e+07	0.104221	0.852469	-0.230281	-0.52305	0.0932525	0.51309	0.783958	-0.351153	-0.569345	0.0240446	0.155542	1.08739	0.120872	0.287306	0.257604	0.819838
A0A1U7UXV1	A0A1U7UXV1_NICSY	LOC104211605	Selenium-binding protein 1-like	16	0	1.60167e+08	1.11861e+08	2.05742e+08	1.21167e+08	1.05281e+08	1.08379e+08	1.28039e+08	1.08092e+08	9.75415e+07	1.00071e+08	8.25486e+07	1.07735e+08	1.49734e+08	0.285857	1.12448e+08	0.0932701	9.69741e+07	0.108776	0.750982	-0.41315	-0.978801	0.0932593	0.51309	0.647641	-0.626734	-1.07472	0.0196189	0.143135	1.15957	0.213585	0.532279	0.0809834	0.715673
A0A314L876	A0A314L876_NICAT	A4A49_11745	Uncharacterized protein	2	2	4.45836e+06	6.39254e+06	3.69481e+06	1.17035e+06	1.1697e+06	2.82546e+06	1.12078e+06	1.80298e+06	2.34367e+06	1.13892e+06	3.26831e+06	2.33025e+06	3.92901e+06	0.550099	1.72973e+06	0.458926	2.27029e+06	0.384418	0.440245	-1.18362	-2.89899	0.0933531	0.51309	0.577826	-0.791292	-1.37649	0.275021	0.527743	0.761898	-0.39233	-1.06872	0.350424	0.853527
A0A1L2BNL6;A0A6B9IYG7;A0A411K8B6;A0A7T7D7W9;A0A7T7IFF9;S4X189;P11422	A0A1L2BNL6_NICOT;A0A411K8B6_NICGL;A0A6B9IYG7_TOBAC;A0A7T7D7W9_NICSU;A0A7T7IFF9_9SOLA;RBL_NICOT;S4X189_TOBAC	rbcL	Ribulose bisphosphate carboxylase large chain	7	0	4.83869e+10	5.24155e+10	5.72709e+10	6.45079e+10	3.15849e+10	6.10559e+10	4.27684e+10	1.74298e+10	4.20322e+10	2.28798e+10	4.51011e+10	2.12269e+10	5.56453e+10	0.124638	3.82097e+10	0.482202	3.281e+10	0.381042	0.686666	-0.54232	-1.30072	0.0941521	0.515662	0.589627	-0.762125	-1.32301	0.0160352	0.131526	1.16458	0.219806	0.548716	0.718824	0.942415
A0A1S3XMM0;A0A1U7UYL2	A0A1S3XMM0_TOBAC;A0A1U7UYL2_NICSY	LOC104211829;LOC107766615	ATP-dependent Clp protease proteolytic subunit	6	0	2.12682e+08	1.61864e+08	2.21752e+08	1.70339e+08	2.42633e+08	2.20335e+08	1.96017e+08	2.60268e+08	2.49262e+08	1.65205e+08	1.55443e+08	2.91686e+08	1.91659e+08	0.156232	2.29813e+08	0.121106	2.15399e+08	0.306555	1.19907	0.261918	0.703623	0.0946018	0.515662	1.12386	0.168466	0.383557	0.58535	0.771517	1.06692	0.0934524	0.214855	0.553549	0.906129
Q41246;A0A1J6L7W0;A0A1S3Z976;A0A1S4D0C1;A0A1U7XFK1;Q75XU8;Q762F4	1433_TOBAC;A0A1J6L7W0_NICAT;A0A1S3Z976_TOBAC;A0A1S4D0C1_TOBAC;A0A1U7XFK1_NICSY;Q75XU8_TOBAC;Q762F4_TOBAC	LOC104233953;LOC107784347;LOC107824572;Nt14-3-3epsilon;T(S)14-3-3;TFT7	14-3-3 protein 7	2	1	2.16758e+07	1.85987e+07	2.48998e+07	2.68868e+07	2.74779e+07	6.99733e+06	1.19754e+07	1.08425e+06	3.20101e+07	1.97361e+07	1.21527e+07	1.97764e+07	2.30153e+07	0.158338	1.18837e+07	0.951651	2.09188e+07	0.392813	0.516341	-0.953603	-2.32573	0.0947714	0.515662	0.90891	-0.13779	-0.17807	0.480676	0.704649	0.568088	-0.815813	-2.18768	0.148579	0.748377
A0A1J6ISV6;A0A1U7VK74	A0A1J6ISV6_NICAT;A0A1U7VK74_NICSY	LOC104214281;PPC4	phosphoenolpyruvate carboxylase	24	0	8.50309e+07	7.24167e+07	9.55734e+07	9.46459e+07	9.04753e+07	1.06887e+08	1.19563e+08	9.4969e+07	1.16354e+08	1.08017e+08	1.25727e+08	1.52925e+08	8.69167e+07	0.124002	1.02974e+08	0.12672	1.25756e+08	0.155097	1.18474	0.244569	0.660385	0.0947809	0.515662	1.44685	0.53292	1.05191	0.00568949	0.080887	0.818838	-0.288351	-0.793977	0.0730623	0.715673
A0A1S3ZKQ5;A0A1S3ZKF3	A0A1S3ZKF3_TOBAC;A0A1S3ZKQ5_TOBAC	LOC107787735	E3 ubiquitin-protein ligase CHFR-like isoform X2	3	0	2.15576e+07	1.68386e+07	2.00665e+07	1.72037e+07	1.98516e+07	2.10721e+07	2.25288e+07	2.32367e+07	1.99065e+07	1.81075e+07	2.23773e+07	2.28166e+07	1.89166e+07	0.12035	2.16723e+07	0.0697545	2.0802e+07	0.106058	1.14568	0.196199	0.539836	0.0949269	0.515662	1.09967	0.137067	0.325976	0.276317	0.529183	1.04184	0.0591325	0.124172	0.544979	0.904201
A0A1S3XKP8;A0A1U7YL23	A0A1S3XKP8_TOBAC;A0A1U7YL23_NICSY	LOC104249937;LOC107766315	Adenylosuccinate synthetase, chloroplastic	7	0	1.10767e+08	1.3301e+08	1.11517e+08	1.11585e+08	1.07873e+08	9.1734e+07	8.54641e+07	1.15083e+08	9.76346e+07	1.07875e+08	9.7036e+07	8.94066e+07	1.1672e+08	0.0930992	1.00038e+08	0.137677	9.79882e+07	0.0773706	0.857083	-0.222493	-0.503641	0.0949736	0.515662	0.839518	-0.252367	-0.388187	0.0306623	0.17165	1.02092	0.0298741	0.046863	0.848722	0.97841
A0A314L6W8	A0A314L6W8_NICAT	RPL7B	60s ribosomal protein l7-2 (Fragment)	2	0	2.11995e+08	2.84695e+08	2.97186e+08	3.41196e+08	1.92915e+08	2.96899e+08	2.02523e+08	1.10377e+08	2.91383e+08	1.79545e+08	2.48555e+08	1.47859e+08	2.83768e+08	0.189011	2.00679e+08	0.380332	2.16835e+08	0.3002	0.707193	-0.499823	-1.19481	0.0952289	0.515662	0.764129	-0.388111	-0.637121	0.124585	0.354513	0.925489	-0.111712	-0.327249	0.672253	0.92899
A0A1S3YUT4;A0A1S3YG63;A0A1U7Y148	A0A1S3YG63_TOBAC;A0A1S3YUT4_TOBAC;A0A1U7Y148_NICSY	LOC104243374;LOC107775678;LOC107779915	monodehydroascorbate reductase (NADH)	2	0	3.9016e+08	3.6698e+08	4.13873e+08	4.88552e+08	3.50761e+08	3.91689e+08	3.55061e+08	3.42316e+08	3.36579e+08	4.30813e+08	4.04074e+08	3.79506e+08	4.14891e+08	0.127038	3.59957e+08	0.0605822	3.87743e+08	0.103239	0.867593	-0.20491	-0.459821	0.095609	0.515662	0.934565	-0.0976326	-0.104427	0.446516	0.673127	0.928338	-0.107278	-0.315531	0.308533	0.839148
A0A314L1D1	A0A314L1D1_NICAT	STAD_0	Acyl-[acyl-carrier-protein] desaturase	4	0	2.40533e+07	1.83792e+07	2.46259e+07	2.34223e+07	2.6912e+07	2.55573e+07	2.35111e+07	3.4965e+07	2.84118e+07	2.40254e+07	2.27671e+07	3.08353e+07	2.26202e+07	0.126866	2.77363e+07	0.18091	2.65099e+07	0.141992	1.22618	0.294167	0.783994	0.0956206	0.515662	1.17196	0.228921	0.494422	0.140177	0.378501	1.04626	0.0652465	0.140327	0.707396	0.942415
A0A1J6I4X9;A0A1S4C4J1;A0A1U7XQG9	A0A1J6I4X9_NICAT;A0A1S4C4J1_TOBAC;A0A1U7XQG9_NICSY	GLYK;LOC104239031;LOC107815070	D-glycerate 3-kinase, chloroplastic	9	0	2.01336e+08	1.57723e+08	2.09329e+08	1.78881e+08	2.07826e+08	1.92421e+08	2.43693e+08	2.30048e+08	1.81757e+08	1.63305e+08	1.54795e+08	2.90396e+08	1.86817e+08	0.124658	2.18497e+08	0.104435	1.97563e+08	0.318397	1.16958	0.225987	0.614073	0.0956336	0.515662	1.05752	0.0806875	0.222585	0.847776	0.93071	1.10596	0.145299	0.35185	0.387324	0.871781
A0A1U7XW47;A0A1S3WY31;A0A1U7UV58	A0A1S3WY31_TOBAC;A0A1U7UV58_NICSY;A0A1U7XW47_NICSY	LOC104210814;LOC104238137;LOC107759229	60S ribosomal protein L35-like	3	0	6.67001e+08	5.88927e+08	6.63503e+08	6.83801e+08	7.71894e+08	6.44296e+08	7.25224e+08	8.54169e+08	8.40682e+08	7.94842e+08	8.68968e+08	8.1799e+08	6.50808e+08	0.064834	7.48896e+08	0.117205	8.30621e+08	0.0381432	1.15072	0.202533	0.55562	0.0957684	0.515662	1.27629	0.351958	0.720053	0.00183244	0.0575232	0.90161	-0.149425	-0.426896	0.146058	0.748377
C9DFA3;A0A1S4B8T4;A0A1U7VIU8	A0A1S4B8T4_TOBAC;A0A1U7VIU8_NICSY;C9DFA3_NICBE	FtsH;LOC104219041;LOC107805643	ATP-dependent zinc metalloprotease FTSH, chloroplastic	4	0	2.7589e+07	2.91346e+07	3.28298e+07	3.75222e+07	3.57552e+07	3.59316e+07	3.53144e+07	3.83134e+07	1.95669e+07	2.06224e+07	1.89684e+07	2.38998e+07	3.17689e+07	0.139163	3.63286e+07	0.0371158	2.07644e+07	0.105916	1.14353	0.193492	0.533089	0.0962446	0.516796	0.653607	-0.613505	-1.05046	0.00133379	0.0550521	1.74957	0.806997	2.10024	2.36165e-05	0.0114225
A0A1S3ZFN7;A0A1U7X681	A0A1S3ZFN7_TOBAC;A0A1U7X681_NICSY	LOC104233491;LOC107786342	NAD(P)H dehydrogenase (quinone)	2	2	1.08003e+06	2.2318e+07	1108312	2.19747e+07	1.87065e+07	2.85592e+07	2.42244e+07	1.67084e+07	1.95781e+07	2.13947e+07	1.9892e+07	1.70947e+07	1.16203e+07	1.04604	2.20496e+07	0.24396	1.94899e+07	0.0914716	1.89752	0.924112	2.35396	0.0964439	0.516796	1.67723	0.746083	1.44282	0.115757	0.34227	1.13134	0.178029	0.43833	0.419719	0.877599
A0A076KX89;A0A1S3ZMX9;A0A1U7UYW6;A0A1U7VAQ7;A0A314L7X8	A0A076KX89_TOBAC;A0A1S3ZMX9_TOBAC;A0A1U7UYW6_NICSY;A0A1U7VAQ7_NICSY;A0A314L7X8_NICAT	BCCP1;LOC104211915;LOC107788710	Biotin carboxyl carrier protein of acetyl-CoA carboxylase	2	0	6.97026e+07	6.85566e+07	6.88635e+07	6.71212e+07	5.62718e+07	6.05587e+07	6.1909e+07	6.90354e+07	5.57671e+07	5.10171e+07	5.64202e+07	5.16852e+07	6.8561e+07	0.0156816	6.19437e+07	0.0856186	5.37224e+07	0.0514592	0.903483	-0.14643	-0.314075	0.0966117	0.516796	0.783571	-0.351864	-0.570649	0.000889316	0.0501484	1.15303	0.205434	0.510742	0.0429312	0.70423
A0A1U7Y601	A0A1U7Y601_NICSY	LOC104241431	glutamate synthase (ferredoxin)	8	0	1.03356e+09	1.0922e+09	9.11099e+08	9.64711e+08	8.70009e+08	8.4581e+08	9.54829e+08	9.10582e+08	8.00276e+08	9.63575e+08	8.99656e+08	8.47669e+08	1.00039e+09	0.0790801	8.95307e+08	0.0534346	8.77794e+08	0.0798888	0.894957	-0.160111	-0.34817	0.0966886	0.516796	0.87745	-0.188612	-0.271269	0.0764813	0.276912	1.01995	0.0285013	0.0432358	0.720601	0.942415
A0A1S3YYF0;A0A1U7VFH1;A0A1S4A2X7;A0A314KWG6	A0A1S3YYF0_TOBAC;A0A1S4A2X7_TOBAC;A0A1U7VFH1_NICSY;A0A314KWG6_NICAT	LOC104218103;LOC107781098;LOC107793156;YLS3_3	Protein YLS3-like	3	3	1.46319e+08	2.82008e+08	1.6131e+08	1.38267e+08	4.50942e+07	1.44386e+08	7.51558e+07	1.08425e+06	9.06764e+07	1.09341e+06	4.32512e+07	840783	1.81976e+08	0.370203	6.643e+07	0.906484	3.39655e+07	1.25834	0.365048	-1.45384	-3.57244	0.0970903	0.51709	0.186648	-2.42161	-4.36625	0.0225832	0.153643	1.95581	0.967766	2.52504	0.420354	0.877603
A0A1J6ISS4;A0A1S4ACT0;A0A1S4ACZ6;A0A1S4BRC4;A0A1U7WH70	A0A1J6ISS4_NICAT;A0A1S4ACT0_TOBAC;A0A1S4ACZ6_TOBAC;A0A1S4BRC4_TOBAC;A0A1U7WH70_NICSY	A4A49_19433;LOC104228516;LOC107796242;LOC107811021	UMP kinase	2	0	2.83421e+07	2.02715e+07	2.87395e+07	2.79127e+07	2.91267e+07	2.87574e+07	3.14093e+07	3.68662e+07	2.4515e+07	2.28719e+07	2.30842e+07	2.92176e+07	2.63165e+07	0.153671	3.15399e+07	0.118565	2.49222e+07	0.118575	1.19849	0.261212	0.701863	0.097135	0.51709	0.947019	-0.0785349	-0.0694048	0.62949	0.803804	1.26553	0.339747	0.865636	0.0210534	0.590128
A0A314KL46	A0A314KL46_NICAT	A4A49_20601	Uncharacterized protein	3	3	1.08003e+06	1.21925e+06	7.45688e+07	4.83796e+07	6.01842e+07	4.25444e+07	7.50721e+07	5.66616e+07	6.93425e+07	1.09341e+06	6.61273e+07	7.06248e+07	3.13119e+07	1.16354	5.86156e+07	0.227906	5.1797e+07	0.653615	1.87199	0.904573	2.30527	0.0972761	0.51709	1.65423	0.726157	1.40628	0.456032	0.682525	1.13164	0.178416	0.439353	0.386131	0.871781
A0A1S4A695;A0A1U7X6L6	A0A1U7X6L6_NICSY;PMM_TOBAC	LOC104235636;PMM	Phosphomannomutase	2	2	1.02869e+07	3.71471e+07	8.99374e+06	1.01902e+07	7.64821e+06	1.47732e+07	3.48237e+06	972491	1.43435e+06	1.09341e+06	867321	840783	1.66545e+07	0.821064	6.71908e+06	0.89806	1.05897e+06	0.259432	0.40344	-1.30957	-3.2129	0.0981884	0.519858	0.0635845	-3.97518	-7.21527	5.37472e-05	0.0182634	6.34494	2.66561	7.01122	0.0280057	0.657676
A0A1J6ILB9	A0A1J6ILB9_NICAT	A4A49_28406	DUF6817 domain-containing protein	6	0	4.19045e+07	3.35489e+07	4.15095e+07	4.36547e+07	3.55497e+07	3.82159e+07	3.43789e+07	2.79614e+07	4.0794e+07	3.83274e+07	3.89354e+07	4.24321e+07	4.01544e+07	0.112099	3.40265e+07	0.127856	4.01222e+07	0.0464431	0.847392	-0.238899	-0.544529	0.0982204	0.519858	0.999199	-0.00115567	0.0724969	0.96124	0.97999	0.848071	-0.237743	-0.660259	0.0508309	0.710633
A0A1J6KXQ4;A0A1S3X4I1;A0A1S3XQS4;A0A1U7WDT7	A0A1J6KXQ4_NICAT;A0A1S3X4I1_TOBAC;A0A1S3XQS4_TOBAC;A0A1U7WDT7_NICSY	A4A49_30880;LOC104226503;LOC107761075;LOC107767513	Uncharacterized protein	2	0	3.6118e+07	4.97415e+07	4.50422e+07	4.66798e+07	4.81394e+07	6.31629e+07	4.54299e+07	5.84187e+07	5.61136e+07	4.23545e+07	4.30881e+07	4.62778e+07	4.43954e+07	0.131812	5.37877e+07	0.155954	4.69585e+07	0.13494	1.21156	0.276867	0.740879	0.0985628	0.519858	1.05773	0.0809769	0.223116	0.560436	0.754244	1.14543	0.19589	0.485526	0.21297	0.806694
A0A0S0N610;A0A1U7UXV3;Q676U1	A0A0S0N610_TOBAC;A0A1U7UXV3_NICSY;Q676U1_NICAT	LOC104210380;TUB;TUB1	Tubulin beta chain	4	0	3.34717e+08	2.42125e+08	3.45145e+08	2.67308e+08	3.29275e+08	3.63308e+08	3.25795e+08	3.88277e+08	3.80192e+08	2.60168e+08	2.24257e+08	3.38237e+08	2.97324e+08	0.169651	3.51664e+08	0.0844604	3.00713e+08	0.236818	1.18276	0.242163	0.654388	0.0989984	0.519858	1.0114	0.0163546	0.104608	0.995174	0.996201	1.16943	0.225808	0.564577	0.183684	0.778176
A0A314KXC5	A0A314KXC5_NICAT	RPS2D	40s ribosomal protein s2-4	2	0	1.68021e+08	1.67426e+08	1.76984e+08	1.66685e+08	2.15198e+08	1.81429e+08	1.68542e+08	2.04919e+08	2.09937e+08	1.84341e+08	1.79962e+08	1.50623e+08	1.69779e+08	0.0284735	1.92522e+08	0.110836	1.81216e+08	0.13412	1.13396	0.181364	0.502862	0.0990385	0.519858	1.06736	0.09405	0.24709	0.450399	0.676528	1.06239	0.0873136	0.198635	0.493236	0.886946
A0A1S3ZP32;A0A1S4CL02;A0A1U7V019	A0A1S3ZP32_TOBAC;A0A1S4CL02_TOBAC;A0A1U7V019_NICSY	LOC104213756;LOC107788808;LOC107820186	Zinc finger BED domain-containing protein DAYSLEEPER-like	7	0	1.75097e+07	1.51438e+07	2.22961e+07	2.04891e+07	2.36202e+07	2.00103e+07	2.10095e+07	3.38515e+07	1.75343e+07	1.63903e+07	1.51278e+07	2.2773e+07	1.88597e+07	0.167936	2.46229e+07	0.257397	1.79563e+07	0.187017	1.30558	0.384694	1.00961	0.0990527	0.519858	0.952103	-0.0708104	-0.0552393	0.677106	0.836023	1.37126	0.455505	1.1715	0.0590013	0.710633
A0A1S4B2J7	A0A1S4B2J7_TOBAC	LOC107803885	Heat shock cognate 70 kDa protein 2	2	0	7.10173e+07	1.64795e+08	1.26293e+08	1.33169e+08	5.72307e+07	1.5178e+08	1.28553e+07	4.82879e+07	3.51325e+07	4.48439e+07	1.20104e+08	4.86681e+06	1.23819e+08	0.314893	6.75384e+07	0.87861	5.12369e+07	0.955687	0.545462	-0.874449	-2.12846	0.0995283	0.519858	0.413806	-1.27297	-2.25982	0.0638872	0.255461	1.31816	0.398524	1.02094	0.57446	0.906129
A0A1S4DC28;A0A1S4DC59;A0A1U7XHA6;A0A1U7XY37	A0A1S4DC28_TOBAC;A0A1S4DC59_TOBAC;A0A1U7XHA6_NICSY;A0A1U7XY37_NICSY	LOC104238697;LOC107828221	Glutathionyl-hydroquinone reductase YqjG-like isoform X2	5	0	1.31122e+08	9.8103e+07	8.71528e+07	1.22754e+08	1.30325e+08	1.32098e+08	1.65271e+08	1.1472e+08	1.24741e+08	1.37428e+08	1.86483e+08	1.19814e+08	1.09783e+08	0.187575	1.35603e+08	0.15681	1.42116e+08	0.21457	1.23519	0.304738	0.810338	0.0996099	0.519858	1.29452	0.372418	0.757574	0.0846154	0.291153	0.954171	-0.0676802	-0.210903	0.744292	0.949623
A0A1S3XEW2;A0A1S4A3G0;A0A1U7Z0Z6	A0A1S3XEW2_TOBAC;A0A1S4A3G0_TOBAC;A0A1U7Z0Z6_NICSY	LOC104250174;LOC107764484;LOC107793292	non-specific serine/threonine protein kinase	2	0	9.88064e+07	8.87706e+07	8.87987e+07	5.31617e+07	8.09638e+07	5.3091e+07	5.80668e+07	4.90427e+07	4.49357e+07	4.51933e+07	4.38272e+07	4.53499e+07	8.23843e+07	0.243328	6.02911e+07	0.236642	4.48265e+07	0.0153432	0.731827	-0.450425	-1.0717	0.0997499	0.519858	0.544115	-0.878017	-1.53554	0.00237034	0.0616076	1.34499	0.427592	1.09775	0.03182	0.671216
A0A314L036;A0A1S4BE22;A0A1U7Y3U7;A0A1U7YJD5;A0A1U7YM61	A0A1S4BE22_TOBAC;A0A1U7Y3U7_NICSY;A0A1U7YJD5_NICSY;A0A1U7YM61_NICSY;A0A314L036_NICAT	HISN8_0;LOC104244158;LOC104249467;LOC107807270	histidinol dehydrogenase	6	0	1.98123e+08	2.26737e+08	1.74632e+08	1.78705e+08	1.77322e+08	1.53604e+08	1.73254e+08	1.732e+08	1.69549e+08	1.79897e+08	1.65561e+08	1.47107e+08	1.94549e+08	0.122234	1.69345e+08	0.0630078	1.65528e+08	0.0826828	0.870448	-0.200169	-0.448006	0.0998084	0.519858	0.85083	-0.233056	-0.352774	0.0721806	0.270422	1.02306	0.0328869	0.0548239	0.703777	0.942415
A0A1J6KN28;A0A1U7VU95;I0B7J1;I0B7J2;Q58H58;Q84QE8;A0A1S4BSA2;A0A1U7UV67	A0A1J6KN28_NICAT;A0A1S4BSA2_TOBAC;A0A1U7UV67_NICSY;A0A1U7VU95_NICSY;I0B7J1_NICBE;I0B7J2_NICBE;Q58H58_NICBE;Q84QE8_TOBAC	LOC104212390;LOC104219516;LOC107811352;PSBO_1;PsbO;psbO;psbO1;psbO2	Oxygen-evolving enhancer protein 1, chloroplastic	2	0	4.97127e+08	6.86344e+08	5.1715e+08	6.82312e+08	5.58805e+08	5.37346e+08	4.26781e+08	4.02719e+08	4.28715e+08	4.46121e+08	3.86239e+08	3.76525e+08	5.95733e+08	0.172292	4.81413e+08	0.162216	4.094e+08	0.0814858	0.808101	-0.307393	-0.715231	0.0998661	0.519858	0.687221	-0.541155	-0.917779	0.00506936	0.0774163	1.1759	0.233762	0.585593	0.125655	0.748377
A0A1S3YLC5;A0A1S4AJL4;A0A1U7XBD2	A0A1S3YLC5_TOBAC;A0A1S4AJL4_TOBAC;A0A1U7XBD2_NICSY	LOC104232293;LOC107777405;LOC107798381	phosphoenolpyruvate carboxylase	10	0	8.74419e+07	7.26268e+07	8.17536e+07	9.10905e+07	8.78827e+07	9.00231e+07	1.02505e+08	9.60333e+07	9.28813e+07	9.56551e+07	1.01232e+08	1.02009e+08	8.32282e+07	0.0966541	9.41109e+07	0.0698533	9.79443e+07	0.0449717	1.13076	0.17729	0.492709	0.0999384	0.519858	1.17682	0.23489	0.505368	0.030796	0.172068	0.960861	-0.0575997	-0.184268	0.458716	0.886871
A0A1S3XDC8;A0A1S4AH78;A0A1U7VLZ2;A0A314KMT4	A0A1S3XDC8_TOBAC;A0A1S4AH78_TOBAC;A0A1U7VLZ2_NICSY;A0A314KMT4_NICAT	ABA2_1;LOC104218557;LOC107763949;LOC107797654	Zeaxanthin epoxidase, chloroplastic	4	0	1.00613e+07	5.53476e+06	8.71764e+06	7.65644e+06	1.03486e+07	8.82445e+06	9.61096e+06	1.09417e+07	9.94714e+06	7.52376e+06	5.55058e+06	1.42934e+07	7.99253e+06	0.239134	9.93144e+06	0.0923367	9.32872e+06	0.403768	1.24259	0.313352	0.831806	0.100166	0.520114	1.16718	0.223028	0.483617	0.602474	0.786106	1.06461	0.0903233	0.206587	0.542447	0.903784
A0A1S3YEW7;A0A314KZ09	A0A1S3YEW7_TOBAC;A0A314KZ09_NICAT	AXS2_1;LOC107775473	UDP-D-apiose/UDP-D-xylose synthase 2-like	4	0	7.27402e+07	6.27063e+07	5.85512e+07	7.05514e+07	7.09755e+07	6.94243e+07	8.07756e+07	7.91617e+07	7.07408e+07	8.13655e+07	7.82074e+07	6.9772e+07	6.61373e+07	0.100448	7.50843e+07	0.0760955	7.50214e+07	0.0755123	1.13528	0.183047	0.507057	0.100497	0.520902	1.13433	0.181839	0.408081	0.102334	0.323096	1.00084	0.00120842	-0.0288798	0.98992	0.993687
A0A1S3XC54;A0A1U7W6T8;S6A1Z8;A0A1J6ISF3;A0A1S4BN22;A0A1U7VGZ4	A0A1J6ISF3_NICAT;A0A1S3XC54_TOBAC;A0A1S4BN22_TOBAC;A0A1U7VGZ4_NICSY;A0A1U7W6T8_NICSY;S6A1Z8_NICAT	LOC104217161;LOC104223225;LOC107763541;LOC107810046;METK1_0;SAM2	S-adenosylmethionine synthase	2	0	7.10389e+07	6.70694e+07	6.83577e+07	6.84043e+07	6.25064e+07	6.92025e+07	3.97146e+07	5.5198e+07	5.86457e+07	4.69429e+07	4.9342e+07	5.73559e+07	6.87176e+07	0.0242532	5.66554e+07	0.223445	5.30716e+07	0.109273	0.824467	-0.278466	-0.643139	0.101534	0.525159	0.772315	-0.372738	-0.608929	0.00378385	0.0688425	1.06753	0.0942721	0.217021	0.703486	0.942415
A0A1J6HWI2	A0A1J6HWI2_NICAT	A4A49_18642	2,4-dienoyl-CoA reductase [(3E)-enoyl-CoA-producing]	8	0	3.77929e+07	3.51402e+07	3.46958e+07	3.75385e+07	4.1657e+07	3.77827e+07	3.83042e+07	4.15638e+07	3.98499e+07	4.18322e+07	3.74547e+07	4.59906e+07	3.62919e+07	0.0440893	3.98269e+07	0.0519932	4.12819e+07	0.0875328	1.09741	0.134098	0.385065	0.101679	0.525159	1.1375	0.185862	0.41546	0.0647915	0.256174	0.964756	-0.0517646	-0.168849	0.577786	0.906719
A0A314LF76	A0A314LF76_NICAT	PGM1_0	phosphoglucomutase (alpha-D-glucose-1,6-bisphosphate-dependent) (Fragment)	3	0	9.90481e+07	1.15849e+08	1.13892e+08	9.78734e+07	1.30437e+08	1.52378e+08	1.10592e+08	1.11561e+08	1.57769e+08	1.06284e+08	1.01539e+08	1.32605e+08	1.06666e+08	0.0892495	1.26242e+08	0.15584	1.24549e+08	0.208934	1.18353	0.243099	0.656719	0.102014	0.525957	1.16766	0.223619	0.484699	0.22233	0.479008	1.01359	0.01948	0.0193991	0.867553	0.980024
A0A1S4ARL8;A0A1U7Y7I4;A0A314L8A6	A0A1S4ARL8_TOBAC;A0A1U7Y7I4_NICSY;A0A314L8A6_NICAT	KAB1_1;LOC104244223;LOC107800680	Probable voltage-gated potassium channel subunit beta	9	0	1.90684e+08	1.3656e+08	1.97916e+08	1.68139e+08	1.93031e+08	1.8578e+08	2.1869e+08	2.19232e+08	1.81832e+08	1.63939e+08	1.97221e+08	2.66442e+08	1.73324e+08	0.159217	2.04183e+08	0.0848269	2.02359e+08	0.221562	1.17804	0.236389	0.639999	0.102343	0.526724	1.16751	0.223439	0.484369	0.273452	0.525772	1.00902	0.0129506	0.00214653	0.8342	0.975285
A0A1S4DBS8	A0A1S4DBS8_TOBAC	LOC107827949	Secoisolariciresinol dehydrogenase-like	4	0	4.39272e+08	5.63652e+08	3.42814e+08	4.5302e+08	2.87216e+08	4.00397e+08	4.02367e+08	3.36729e+08	3.69269e+08	3.87472e+08	3.23231e+08	2.88209e+08	4.49689e+08	0.20108	3.56677e+08	0.155443	3.42045e+08	0.131367	0.793162	-0.334312	-0.782319	0.102656	0.526958	0.760626	-0.394742	-0.64928	0.0523443	0.226075	1.04278	0.0604299	0.1276	0.708989	0.942415
A0A1J6HTL5;A0A1S3XSR0;A0A1U7YWT3	A0A1J6HTL5_NICAT;A0A1S3XSR0_TOBAC;A0A1U7YWT3_NICSY	LOC104248610;LOC107768370;RPL15	50s ribosomal protein l15, chloroplastic	11	0	2.79189e+08	3.49125e+08	3.33883e+08	3.56549e+08	2.76899e+08	3.08069e+08	2.75816e+08	2.9846e+08	2.55707e+08	2.61992e+08	3.14973e+08	2.81787e+08	3.29687e+08	0.106047	2.89811e+08	0.0553075	2.78615e+08	0.0957044	0.87905	-0.185983	-0.412651	0.103129	0.526958	0.84509	-0.242823	-0.370684	0.0603988	0.246248	1.04018	0.0568395	0.118113	0.517054	0.895852
A0A2I2MNC5	A0A2I2MNC5_NICAT	UGT90A1_1	Glycosyltransferase	5	0	2.90577e+07	1.90181e+07	2.21611e+07	2.66573e+07	2.598e+07	3.30097e+07	3.07178e+07	2.70246e+07	3.14916e+07	2.61792e+07	2.89334e+07	4.16392e+07	2.42235e+07	0.185605	2.9183e+07	0.111769	3.20609e+07	0.210349	1.20474	0.268721	0.720577	0.103257	0.526958	1.32354	0.404404	0.816232	0.0642125	0.256059	0.910239	-0.135683	-0.390585	0.466626	0.886946
A0A1S3XT86;A0A1U7WL01;A0A1J6IVV2	A0A1J6IVV2_NICAT;A0A1S3XT86_TOBAC;A0A1U7WL01_NICSY	A4A49_04259;LOC104229668;LOC107768545	Npl4-like protein 1	4	0	5.89614e+07	5.87936e+07	6.15433e+07	6.65574e+07	6.26387e+07	7.17818e+07	7.26804e+07	6.60403e+07	6.85034e+07	7.00345e+07	7.39673e+07	6.75033e+07	6.14639e+07	0.0589186	6.82853e+07	0.06996	7.00021e+07	0.040585	1.11098	0.151835	0.42927	0.103417	0.526958	1.13891	0.187658	0.418753	0.0338601	0.181857	0.975475	-0.0358234	-0.126728	0.630404	0.922272
Q07760;A0A1J6ID12;A0A1S3XSQ1;A0A1U7WKR1;A0A1U7WNV2	A0A1J6ID12_NICAT;A0A1S3XSQ1_TOBAC;A0A1U7WKR1_NICSY;A0A1U7WNV2_NICSY;RL23_TOBAC	LOC104225196;LOC104230490;LOC107768301;RPL23;RPL23_0	60s ribosomal protein l23	2	0	3.55819e+08	2.51792e+08	3.54504e+08	3.74625e+08	4.01616e+08	3.47147e+08	3.93975e+08	4.85228e+08	4.67501e+08	4.24858e+08	4.99478e+08	4.44877e+08	3.34185e+08	0.166652	4.06991e+08	0.141151	4.59179e+08	0.0697319	1.21786	0.284352	0.759532	0.103494	0.526958	1.37403	0.458409	0.915269	0.00963157	0.100456	0.886347	-0.174057	-0.491981	0.149036	0.748377
P68158;Q40450;A0A1S4AQT9;A0A1U7WWN8;A0A314KQS7	A0A1S4AQT9_TOBAC;A0A1U7WWN8_NICSY;A0A314KQS7_NICAT;EFTUA_NICSY;EFTU_TOBAC	LOC104228341;LOC107800308;TUFA;TUFA_0	Elongation factor Tu	7	0	7.48849e+08	7.76056e+08	7.60659e+08	7.0622e+08	7.22194e+08	7.03815e+08	6.08145e+08	6.72815e+08	6.88969e+08	5.3123e+08	4.93732e+08	6.31952e+08	7.47946e+08	0.0400631	6.76742e+08	0.0739813	5.86471e+08	0.153228	0.904801	-0.144328	-0.308837	0.103505	0.526958	0.784108	-0.350875	-0.568836	0.0154861	0.129913	1.15392	0.206547	0.513683	0.118347	0.74058
A0A1S4AT66	A0A1S4AT66_TOBAC	LOC107800941	Protein EXORDIUM-like	4	0	1.11034e+08	1.11377e+08	1.40795e+08	1.34554e+08	1.43046e+08	1.57868e+08	1.63741e+08	1.22436e+08	1.55014e+08	1.73877e+08	1.86782e+08	1.43795e+08	1.2444e+08	0.124507	1.46773e+08	0.125456	1.64867e+08	0.11628	1.17947	0.238136	0.644351	0.103655	0.526958	1.32487	0.405854	0.818892	0.0117444	0.112109	0.890249	-0.167719	-0.475233	0.213868	0.806694
A0A1J6I723;A0A1S4A731;A0A1U7VX82	A0A1J6I723_NICAT;A0A1S4A731_TOBAC;A0A1U7VX82_NICSY	LOC104217929;LOC107794405;RPS4_2	40S ribosomal protein S4	5	0	9.25679e+08	9.19526e+08	1.00258e+09	1.0723e+09	5.58252e+08	1.15174e+09	7.31284e+08	6.5792e+08	9.18118e+08	6.90401e+08	8.51336e+08	4.00175e+08	9.80021e+08	0.0736694	7.748e+08	0.337003	7.15008e+08	0.322549	0.790595	-0.338989	-0.793976	0.103973	0.527656	0.729584	-0.454854	-0.759518	0.0739051	0.274061	1.08362	0.115865	0.274077	0.695026	0.939385
A0A1J6I4H2;A0A1S3ZHH0;A0A1U7YZF3	A0A1J6I4H2_NICAT;A0A1S3ZHH0_TOBAC;A0A1U7YZF3_NICSY	LOC104249728;LOC107786772;PPL1	Psbp-like protein 1, chloroplastic	9	0	8.38524e+08	9.15614e+08	8.14142e+08	8.98794e+08	7.78488e+08	8.30576e+08	7.50847e+08	7.98759e+08	6.46139e+08	7.54799e+08	7.57465e+08	7.45115e+08	8.66769e+08	0.0556452	7.89668e+08	0.0425576	7.25879e+08	0.0736	0.911048	-0.134402	-0.284098	0.104618	0.52834	0.837454	-0.255917	-0.394698	0.0160736	0.131526	1.08788	0.121516	0.289006	0.153749	0.752037
A0A1S4C3K9;A0A1J6IGG6;A0A1U7WZU0;A0A1U7X0Y8	A0A1J6IGG6_NICAT;A0A1S4C3K9_TOBAC;A0A1U7WZU0_NICSY;A0A1U7X0Y8_NICSY	GPP2;LOC104229239;LOC107814702	(Dl)-glycerol-3-phosphatase 2	5	0	6.63621e+07	6.36745e+07	8.09798e+07	7.71698e+07	8.45034e+07	8.52006e+07	7.94377e+07	7.65405e+07	9.42793e+07	7.84639e+07	9.18301e+07	8.70812e+07	7.20466e+07	0.115699	8.14205e+07	0.0509067	8.79136e+07	0.079312	1.13011	0.176463	0.490649	0.105152	0.52834	1.22023	0.287157	0.601219	0.0279258	0.165227	0.926143	-0.110694	-0.324557	0.224129	0.806694
A0A1S4BYQ8;A0A1U7X4N3	A0A1S4BYQ8_TOBAC;A0A1U7X4N3_NICSY	LOC104234033;LOC107813306	Carboxypeptidase	2	0	1.39384e+08	1.13342e+08	1.35863e+08	1.32014e+08	1.35023e+08	1.43033e+08	1.80674e+08	1.46489e+08	1.22504e+08	1.62067e+08	1.77455e+08	1.84226e+08	1.3015e+08	0.0891509	1.51305e+08	0.133241	1.61563e+08	0.171083	1.16254	0.217276	0.592363	0.10528	0.52834	1.24136	0.311917	0.646625	0.0737286	0.273755	0.936505	-0.0946414	-0.282142	0.592144	0.912352
A0A1S4DIS8;A0A1U7W1T0;A0A314L6B5	A0A1S4DIS8_TOBAC;A0A1U7W1T0_NICSY;A0A314L6B5_NICAT	LOC104219259;LOC107830216;PAB2_1	Polyadenylate-binding protein	2	0	2.92369e+07	3.03391e+07	3.10532e+07	3.13414e+07	3.49888e+07	3.16013e+07	3.38172e+07	3.24583e+07	3.13701e+07	3.191e+07	2.5409e+07	2.97494e+07	3.04926e+07	0.0307349	3.32164e+07	0.0449428	2.96096e+07	0.0995305	1.08933	0.123436	0.358492	0.105301	0.52834	0.971042	-0.0423945	-0.00312879	0.612672	0.792047	1.12181	0.16583	0.406098	0.098975	0.725741
A0A1S3ZP05;A0A1S3XTA8;A0A1U7W4G9;A0A314KK63;A0A1J6KNN7;A0A1S3Z4U1;A0A1S4C6B2;A0A1S4C929;A0A1U7UWY0;A0A1U7XHG8	A0A1J6KNN7_NICAT;A0A1S3XTA8_TOBAC;A0A1S3Z4U1_TOBAC;A0A1S3ZP05_TOBAC;A0A1S4C6B2_TOBAC;A0A1S4C929_TOBAC;A0A1U7UWY0_NICSY;A0A1U7W4G9_NICSY;A0A1U7XHG8_NICSY;A0A314KK63_NICAT	LOC104210147;LOC104220365;LOC104234521;LOC107768309;LOC107782966;LOC107789018;LOC107815406;LOC107816410;PAC1_1;PAC1_2	Proteasome subunit alpha type	3	0	6.57855e+07	8.02207e+07	5.96029e+07	6.38658e+07	6.66509e+07	6.07366e+07	5.03198e+07	4.87049e+07	6.22489e+07	5.99925e+07	6.16311e+07	4.67381e+07	6.73687e+07	0.132837	5.6603e+07	0.151258	5.76527e+07	0.127286	0.840198	-0.251199	-0.575184	0.105354	0.52834	0.855778	-0.224692	-0.337434	0.12995	0.363384	0.981794	-0.0265077	-0.102114	0.842001	0.977395
A0A1U7VM52;A0A1U7VVQ4;A0A1S4APC8	A0A1S4APC8_TOBAC;A0A1U7VM52_NICSY;A0A1U7VVQ4_NICSY	LOC104219972;LOC107799701	Arginine biosynthesis bifunctional protein ArgJ, chloroplastic	2	0	8.03998e+07	8.19342e+07	7.29242e+07	6.53034e+07	7.42377e+07	6.34439e+07	5.61813e+07	6.614e+07	6.6467e+07	5.53091e+07	6.795e+07	7.04154e+07	7.51404e+07	0.101789	6.50007e+07	0.114724	6.50354e+07	0.102799	0.865057	-0.209133	-0.470344	0.105422	0.52834	0.865518	-0.208364	-0.307493	0.101252	0.320376	0.999468	-0.000768142	-0.0341024	0.987797	0.993479
A0A1S3XHC6;A0A1S4BXH5;A0A1U7WZC0;A0A1J6J1Y9	A0A1J6J1Y9_NICAT;A0A1S3XHC6_TOBAC;A0A1S4BXH5_TOBAC;A0A1U7WZC0_NICSY	CCR2_1;LOC104231439;LOC107765220;LOC107812927	Cinnamoyl-coa reductase 2	3	0	1.33383e+08	1.05563e+08	1.4359e+08	1.39491e+08	1.35184e+08	1.50513e+08	1.70856e+08	1.51438e+08	1.36382e+08	1.43908e+08	1.61506e+08	1.97143e+08	1.30507e+08	0.13141	1.51998e+08	0.0961556	1.59735e+08	0.169467	1.16468	0.219928	0.598974	0.105665	0.52834	1.22396	0.291555	0.609285	0.092656	0.305115	0.951564	-0.0716267	-0.221331	0.65568	0.923777
A0A1S4A9T6;A0A1S4CNM1;A0A1U7VEZ3;A0A314L6V8	A0A1S4A9T6_TOBAC;A0A1S4CNM1_TOBAC;A0A1U7VEZ3_NICSY;A0A314L6V8_NICAT	FKBP18;LOC104217972;LOC107795307;LOC107820813	peptidylprolyl isomerase	4	0	3.64864e+08	3.26812e+08	3.21702e+08	3.07798e+08	2.88536e+08	2.93153e+08	2.91342e+08	3.19757e+08	2.98345e+08	2.67142e+08	2.63629e+08	3.06968e+08	3.30294e+08	0.0738949	2.98197e+08	0.0486209	2.84021e+08	0.0769368	0.902823	-0.147485	-0.316705	0.105786	0.52834	0.859904	-0.217753	-0.32471	0.0409496	0.201971	1.04991	0.0702675	0.153594	0.390693	0.87349
A0A455QYV0;A0A1S4ABX7;A0A1U7WN71;Q40403	A0A1S4ABX7_TOBAC;A0A1U7WN71_NICSY;A0A455QYV0_NICBE;Q40403_NICPL	LOC104225937;LOC107795918;NbRACK1	Guanine nucleotide-binding protein subunit beta-like protein	8	0	5.99174e+08	7.27017e+08	6.94137e+08	7.69221e+08	5.74085e+08	7.8839e+08	4.06918e+08	4.13657e+08	6.84121e+08	4.63261e+08	4.99451e+08	4.06976e+08	6.97387e+08	0.103714	5.45763e+08	0.328453	5.13453e+08	0.233658	0.782582	-0.353687	-0.830606	0.106131	0.52834	0.736252	-0.441729	-0.735448	0.0256557	0.158913	1.06293	0.0880424	0.20056	0.817315	0.970478
A0A1S3ZI49;A0A1S3ZTG1;A0A1U7VP23	A0A1S3ZI49_TOBAC;A0A1S3ZTG1_TOBAC;A0A1U7VP23_NICSY	LOC104215519;LOC107786930;LOC107790297	N-carbamoylputrescine amidase-like	4	0	9.69368e+07	9.92821e+07	8.21159e+07	8.00157e+07	8.23104e+07	7.49563e+07	8.30126e+07	7.50456e+07	7.13224e+07	8.48593e+07	8.68928e+07	7.61782e+07	8.95876e+07	0.110772	7.88312e+07	0.0562247	7.98132e+07	0.0917553	0.879934	-0.184533	-0.409036	0.106233	0.52834	0.890895	-0.166672	-0.231036	0.171567	0.417419	0.987697	-0.0178603	-0.0792646	0.869777	0.980024
A0A1J6ILV4;A0A1U7VWG1;A0A1U7VXP0	A0A1J6ILV4_NICAT;A0A1U7VWG1_NICSY;A0A1U7VXP0_NICSY	LOC104218047;TPR3_0	Topless-related protein 3	11	0	3.44014e+07	2.52719e+07	3.71643e+07	3.50462e+07	3.98021e+07	3.51657e+07	4.05951e+07	3.88168e+07	3.26333e+07	3.09753e+07	3.31537e+07	3.58877e+07	3.29709e+07	0.159735	3.85949e+07	0.0621599	3.31625e+07	0.0615299	1.17057	0.227215	0.617134	0.106245	0.52834	1.00581	0.00835727	0.0899422	0.872534	0.942117	1.16381	0.218858	0.546212	0.0248393	0.623021
A0A1S3XBA9;A0A314KJX5	A0A1S3XBA9_TOBAC;A0A314KJX5_NICAT	A4A49_19127;LOC107763119	Thylakoid lumenal 19 kDa protein, chloroplastic-like	8	0	7.13602e+08	8.86905e+08	7.38104e+08	8.18759e+08	6.19763e+08	7.62508e+08	7.33821e+08	6.39534e+08	5.92452e+08	7.57847e+08	7.18812e+08	5.75792e+08	7.89342e+08	0.100144	6.88907e+08	0.101448	6.61226e+08	0.137172	0.87276	-0.196343	-0.438469	0.106285	0.52834	0.837692	-0.255508	-0.393948	0.0686378	0.262555	1.04186	0.0591655	0.124259	0.617515	0.919932
A0A1J6J7W7;A0A1S4DHQ4;A0A1U7XP15	A0A1J6J7W7_NICAT;A0A1S4DHQ4_TOBAC;A0A1U7XP15_NICSY	A4A49_40263;LOC104240621;LOC107829944	Protein creg1	4	0	3.91477e+07	3.89937e+07	3.30979e+07	3.90411e+07	2.47478e+07	3.26747e+07	4.04443e+07	2.65444e+07	3.07787e+07	4.36196e+07	3.72016e+07	4.57037e+07	3.75701e+07	0.0793754	3.11028e+07	0.228025	3.93259e+07	0.171638	0.827861	-0.272539	-0.628368	0.106716	0.529196	1.04673	0.0658958	0.195459	0.714562	0.858859	0.790899	-0.338435	-0.926314	0.107981	0.725741
A0A1J6IJC5;A0A1S3ZX72;A0A1U7XN87	A0A1J6IJC5_NICAT;A0A1S3ZX72_TOBAC;A0A1U7XN87_NICSY	A4A49_15303;LOC104238432;LOC107791365	Haloacid dehalogenase-like hydrolase domain-containing protein	15	0	1.94022e+09	2.09364e+09	2.24326e+09	2.54417e+09	1.68432e+09	2.1012e+09	2.09548e+09	1.64845e+09	1.57683e+09	1.70281e+09	1.81991e+09	1.60817e+09	2.20532e+09	0.11679	1.88236e+09	0.132723	1.67693e+09	0.0651976	0.853553	-0.228447	-0.51848	0.107142	0.529196	0.7604	-0.395169	-0.650064	0.00560748	0.080887	1.12251	0.166722	0.408454	0.186189	0.784281
A0A1J6K1B7;A0A1S4DC34;A0A1U7W3H4;A0A1U7WES9;U3RE33	A0A1J6K1B7_NICAT;A0A1S4DC34_TOBAC;A0A1U7W3H4_NICSY;A0A1U7WES9_NICSY;U3RE33_TOBAC	LOC104223412;LOC107828222;MDAR5	monodehydroascorbate reductase (NADH)	13	0	9.71172e+07	9.39739e+07	1.20012e+08	1.29201e+08	1.18021e+08	1.41973e+08	1.35499e+08	1.19865e+08	1.33009e+08	1.47029e+08	1.71365e+08	1.56239e+08	1.10076e+08	0.156624	1.28839e+08	0.0912232	1.51911e+08	0.106029	1.17046	0.227074	0.616784	0.107201	0.529196	1.38005	0.464722	0.926846	0.00855029	0.0949996	0.848127	-0.237648	-0.660005	0.0568369	0.710633
A0A1S4CPU3;A0A314KQK3	A0A1S4CPU3_TOBAC;A0A314KQK3_NICAT	A4A49_12840;LOC107821167	Heme-binding protein 2-like	9	0	1.22552e+09	1.40321e+09	1.09083e+09	1.09149e+09	1.07441e+09	1.1049e+09	9.92122e+08	1.04855e+09	9.42967e+08	1.08579e+09	1.14403e+09	1.19766e+09	1.20276e+09	0.122953	1.055e+09	0.0453342	1.09261e+09	0.100425	0.877144	-0.189114	-0.420453	0.107274	0.529196	0.908419	-0.138569	-0.179499	0.277396	0.530204	0.965572	-0.0505444	-0.165626	0.626604	0.921134
A0A314KR44;A0A1S4AE94	A0A1S4AE94_TOBAC;A0A314KR44_NICAT	LOC107796714;THRRS_0	threonine--tRNA ligase	2	0	1.61914e+08	1.09718e+08	1.45902e+08	1.39558e+08	1.52785e+08	1.48623e+08	1.70344e+08	1.88806e+08	1.73682e+08	1.73687e+08	1.77649e+08	1.74474e+08	1.39273e+08	0.156768	1.65139e+08	0.111251	1.74873e+08	0.0107954	1.18572	0.245769	0.663374	0.107365	0.529196	1.25561	0.328389	0.676833	0.0227578	0.153708	0.944341	-0.0826208	-0.25038	0.34777	0.853527
P93343;A0A1J6J2S4;A0A1U7UNE2;Q5KTN5;Q75ZE3	1433C_TOBAC;A0A1J6J2S4_NICAT;A0A1U7UNE2_NICSY;Q5KTN5_TOBAC;Q75ZE3_TOBAC	14-3-3;A4A49_27417;LOC104210463	14-3-3-like protein c	9	0	4.87048e+08	5.40343e+08	5.39516e+08	5.46457e+08	4.82627e+08	5.23091e+08	4.62474e+08	4.40405e+08	4.77425e+08	4.70176e+08	4.84232e+08	5.2473e+08	5.28341e+08	0.0524319	4.77149e+08	0.0736623	4.89141e+08	0.0499049	0.903108	-0.147029	-0.315568	0.107558	0.529253	0.925805	-0.11122	-0.129344	0.17384	0.420305	0.975484	-0.0358094	-0.126691	0.645648	0.922272
A0A1S3Z922;A0A1S4AN14;A0A1U7VE07;A0A314KPU5;B9A6I8	A0A1S3Z922_TOBAC;A0A1S4AN14_TOBAC;A0A1U7VE07_NICSY;A0A314KPU5_NICAT;B9A6I8_TOBAC	ABP19A_0;LOC104212873;LOC107784278;LOC107799261;glp	Germin-like protein	4	0	5.19637e+09	7.33428e+09	6.14653e+09	7.04116e+09	6.33997e+09	4.8078e+09	4.79994e+09	5.48373e+09	4.36736e+09	4.35378e+09	3.32915e+09	3.18958e+09	6.42959e+09	0.150081	5.35786e+09	0.136057	3.80997e+09	0.167549	0.833313	-0.263069	-0.604766	0.107836	0.529695	0.592568	-0.754948	-1.30984	0.00157577	0.0560682	1.40628	0.491879	1.26761	0.0109756	0.522151
A0A1S4BLM6;A0A1S4D4U9;A0A1U7W8R5;A0A314KK54	A0A1S4BLM6_TOBAC;A0A1S4D4U9_TOBAC;A0A1U7W8R5_NICSY;A0A314KK54_NICAT	A4A49_29478;LOC104223791;LOC107809642;LOC107826017	GDSL esterase/lipase At1g54790-like	2	3	2.26863e+07	2.56782e+07	2.61968e+07	2.53949e+07	863029	2.78328e+07	2.77599e+07	1.08425e+06	1.58011e+07	1.09341e+06	2.57584e+07	3.44636e+07	2.49891e+07	0.0628534	1.4385e+07	1.07657	1.92791e+07	0.74288	0.575652	-0.796731	-1.93477	0.108012	0.529695	0.771503	-0.374256	-0.611714	0.285882	0.538	0.746144	-0.422475	-1.14837	0.515115	0.895852
A0A1S3X2Z0;A0A1U7XMB3	A0A1S3X2Z0_TOBAC;A0A1U7XMB3_NICSY	LOC104235952;LOC107760622	Triosephosphate isomerase, chloroplastic-like	12	0	6.78886e+08	8.54585e+08	6.1756e+08	6.78687e+08	6.34265e+08	6.30605e+08	6.00102e+08	5.88044e+08	5.23046e+08	6.2747e+08	5.37858e+08	5.40489e+08	7.07429e+08	0.144553	6.13254e+08	0.037078	5.57216e+08	0.085176	0.866877	-0.206101	-0.46279	0.108615	0.529745	0.787663	-0.34435	-0.55687	0.0223045	0.153636	1.10057	0.138249	0.33322	0.114725	0.738211
A0A1J6K9P0;A0A1S3Y274	A0A1J6K9P0_NICAT;A0A1S3Y274_TOBAC	LOC107771396;SG1_1	Protein slow green 1, chloroplastic	8	0	1.79839e+08	1.52087e+08	1.69083e+08	1.58341e+08	1.55094e+08	1.26943e+08	1.50609e+08	1.5287e+08	1.43864e+08	1.62969e+08	1.632e+08	1.43576e+08	1.64837e+08	0.0741244	1.46379e+08	0.0893996	1.53402e+08	0.0728869	0.888019	-0.171338	-0.37615	0.108802	0.529745	0.930628	-0.103723	-0.115597	0.273685	0.525873	0.954215	-0.0676141	-0.210729	0.480924	0.886946
A0A1S4AZS0	A0A1S4AZS0_TOBAC	LOC107803087	Pyruvate kinase	2	0	1.97216e+08	2.09097e+08	1.69273e+08	2.04539e+08	1.39535e+08	2.02744e+08	1.69145e+08	9.04466e+07	1.22028e+08	1.17586e+08	1.66757e+08	1.37125e+08	1.95031e+08	0.0915547	1.50468e+08	0.316497	1.35874e+08	0.16355	0.771506	-0.374251	-0.881856	0.108807	0.529745	0.696678	-0.521436	-0.881618	0.00411139	0.0712396	1.10741	0.147185	0.356833	0.701686	0.942293
A0A1U7V9V6	A0A1U7V9V6_NICSY	LOC104211662	2-hydroxyacyl-CoA lyase	4	0	4.35912e+07	3.58901e+07	4.31763e+07	4.59746e+07	3.35389e+07	4.27902e+07	3.52692e+07	3.45962e+07	4.61239e+07	4.05038e+07	3.64993e+07	3.77187e+07	4.21581e+07	0.103344	3.65486e+07	0.115505	4.02114e+07	0.106516	0.866943	-0.20599	-0.462513	0.109608	0.529745	0.953826	-0.0682023	-0.0504565	0.560982	0.754622	0.908912	-0.137788	-0.396148	0.250536	0.813809
A0A060IVB8;A0A1S3YC69	A0A060IVB8_NICBE;A0A1S3YC69_TOBAC	LOC107774635	Acyl-[acyl-carrier-protein] desaturase	2	0	2.93092e+07	1.68056e+07	2.43865e+07	5.27204e+07	3.79493e+07	4.85289e+07	3.73326e+07	4.65101e+07	2.59645e+07	3.03314e+07	1.88461e+07	3.9571e+07	3.08054e+07	0.502793	4.25802e+07	0.135465	2.86783e+07	0.302262	1.38223	0.466999	1.21473	0.109612	0.529745	0.930949	-0.103225	-0.114683	0.943187	0.972588	1.48475	0.570224	1.47462	0.0276604	0.657676
A0A1S3YK08;A0A1S3YKK3;A0A1U7XGA4;A0A1U7XHM4	A0A1S3YK08_TOBAC;A0A1S3YKK3_TOBAC;A0A1U7XGA4_NICSY;A0A1U7XHM4_NICSY	LOC104234155;LOC107777101	Uncharacterized protein LOC107777101 isoform X2	3	0	6.63271e+07	9.0668e+07	9.76169e+07	4.30541e+07	7.95405e+07	8.33901e+07	1.48566e+08	1.23331e+08	8.49023e+07	9.31824e+07	8.07571e+07	8.87084e+07	7.44165e+07	0.333827	1.08707e+08	0.304831	8.68875e+07	0.0610686	1.46079	0.546748	1.41348	0.109736	0.529745	1.16758	0.223526	0.48453	0.276626	0.529356	1.25112	0.323222	0.821971	0.221986	0.806694
A0A1S4BT67;A0A314L4Y4;A0A1J6I9Y7;A0A1S3X0E5;A0A1S4A8X0;A0A1U7UVX8	A0A1J6I9Y7_NICAT;A0A1S3X0E5_TOBAC;A0A1S4A8X0_TOBAC;A0A1S4BT67_TOBAC;A0A1U7UVX8_NICSY;A0A314L4Y4_NICAT	LOC104212589;LOC107759935;LOC107795041;LOC107811627;UBA2C_2;UBA2C_3	Ubp1-associated protein 2c	2	4	7.84113e+07	5.88727e+07	9.08498e+07	7.83028e+07	8.19741e+07	1.078e+06	1.12078e+06	9.46942e+07	7.42249e+07	1.09341e+06	995230	9.93335e+07	7.66092e+07	0.172431	4.47168e+07	1.13228	4.39118e+07	1.15116	0.5837	-0.776701	-1.88485	0.109788	0.529745	0.573192	-0.80291	-1.3978	0.106497	0.32945
A0A1S3Y189;A0A1S4D8T5;A0A1S4D8W5;A0A1U7W419	A0A1S3Y189_TOBAC;A0A1S4D8T5_TOBAC;A0A1S4D8W5_TOBAC;A0A1U7W419_NICSY	LOC104223588;LOC107771052;LOC107827241	Uncharacterized protein YMR315W-like	5	0	7.20439e+07	6.15629e+07	7.44189e+07	8.34586e+07	7.41084e+07	8.777e+07	1.00114e+08	8.04672e+07	8.96277e+07	9.36118e+07	1.09888e+08	1.11197e+08	7.28711e+07	0.123519	8.5615e+07	0.130374	1.01081e+08	0.109402	1.17488	0.232517	0.630347	0.110457	0.529745	1.38712	0.472097	0.940371	0.00499247	0.0773036	0.846992	-0.23958	-0.665112	0.0839641	0.715673
A0A1J6JM35;A0A1U7XJW5;C5MQG8;A0A1S4AYQ8;A0A1U7V6Z3	A0A1J6JM35_NICAT;A0A1S4AYQ8_TOBAC;A0A1U7V6Z3_NICSY;A0A1U7XJW5_NICSY;C5MQG8_NICGU	CAFP_2;CDC48;LOC104214220;LOC104234846;LOC107802633	Cell division cycle protein 48-like protein	2	0	6.12029e+07	2.42967e+07	2.4022e+07	1.82945e+07	4.3912e+07	4.20659e+07	3.95856e+07	5.1561e+07	4.4384e+07	2.24145e+07	3.38324e+07	4.72019e+07	3.1954e+07	0.616341	4.42811e+07	0.116682	3.69582e+07	0.30507	1.38578	0.470694	1.22394	0.110617	0.529745	1.15661	0.209897	0.459536	0.453884	0.680359	1.19814	0.260797	0.657028	0.226105	0.806694
A0A314LD48;A0A1S4C1D3;A0A1U7WGR7	A0A1S4C1D3_TOBAC;A0A1U7WGR7_NICSY;A0A314LD48_NICAT	A4A49_23553;LOC104228135;LOC107814072	Uncharacterized protein LOC107814072	3	0	1.79437e+07	2.20824e+07	1.48864e+07	2.1219e+07	1.30887e+07	9.86319e+06	2.28864e+07	1.07556e+07	1.18999e+07	2.10477e+07	1.53107e+07	1.22479e+07	1.90329e+07	0.172821	1.41485e+07	0.422795	1.51266e+07	0.279936	0.74337	-0.427847	-1.01543	0.110938	0.529745	0.794759	-0.33141	-0.533139	0.136634	0.373818	0.93534	-0.0964372	-0.286887	0.65384	0.922272
A0A1J6IT20;A0A1S3YEX6;A0A1S4B4K0;A0A1U7YDR0	A0A1J6IT20_NICAT;A0A1S3YEX6_TOBAC;A0A1S4B4K0_TOBAC;A0A1U7YDR0_NICSY	LOC104243819;LOC107775341;LOC107804469;RPL34_1	50s ribosomal protein l34, chloroplastic	2	3	7.0672e+07	1.10583e+08	7.11587e+07	9.10019e+07	2.30592e+07	8.175e+07	4.87292e+07	1.08425e+06	3.50026e+07	1.09341e+06	4.42423e+07	840783	8.58538e+07	0.221454	3.86557e+07	0.897817	2.02948e+07	1.11528	0.45025	-1.1512	-2.8182	0.111351	0.529745	0.236388	-2.08077	-3.74121	0.0271846	0.162494	1.90471	0.929572	2.42412	0.436385	0.878118
A0A1U7XLN7	A0A1U7XLN7_NICSY	LOC104237969	UDP-D-apiose/UDP-D-xylose synthase 2-like	2	0	1.1935e+08	1.09633e+08	1.08365e+08	2.13053e+08	2.59078e+08	2.23283e+08	2.75579e+08	1.08319e+08	2.88856e+08	1.16349e+08	1.23903e+08	1.21099e+08	1.376e+08	0.3673	2.16565e+08	0.348133	1.62552e+08	0.518364	1.57387	0.654315	1.68157	0.111467	0.529745	1.18133	0.240415	0.515501	0.616025	0.794922	1.33228	0.4139	1.06157	0.3007	0.836786
A0A1S3XDC3;A0A1J6KJW4;A0A1U7Y8R3	A0A1J6KJW4_NICAT;A0A1S3XDC3_TOBAC;A0A1U7Y8R3_NICSY	LOC104246394;LOC107763852;UP3	Stress-response ab barrel domain-containing protein up3	2	0	4.05041e+07	3.86243e+07	4.91676e+07	4.97429e+07	4.961e+07	5.21022e+07	5.31712e+07	4.73575e+07	3.87134e+07	4.47935e+07	4.23954e+07	5.8749e+07	4.45098e+07	0.129561	5.05602e+07	0.0515194	4.61628e+07	0.189665	1.13594	0.183882	0.509138	0.111549	0.529745	1.03714	0.05261	0.171095	0.783264	0.896611	1.09526	0.131272	0.314786	0.296437	0.833397
A0A1J6IZG6;A0A1S4B413	A0A1J6IZG6_NICAT;A0A1S4B413_TOBAC	LOC107804193;LTP1_3	Non-specific lipid-transfer protein	2	3	2.00114e+08	2.47762e+08	2.03917e+08	9.50729e+07	7.98553e+07	1.078e+06	1.64585e+08	4.60518e+07	1.16451e+08	6.5887e+07	995230	840783	1.86716e+08	0.347096	7.28925e+07	0.948279	4.60436e+07	1.21725	0.390392	-1.35701	-3.33111	0.11157	0.529745	0.246597	-2.01978	-3.62935	0.0382356	0.194587	1.58312	0.662769	1.71915	0.478396	0.886946
A0A1S3YYN8	A0A1S3YYN8_TOBAC	LOC107780867	Patellin-3-like	2	0	2.55062e+07	2.4546e+07	3.47518e+07	4.00482e+07	3.57336e+07	4.26729e+07	4.12238e+07	3.37043e+07	3.31853e+07	2.81988e+07	3.17521e+07	4.35311e+07	3.1213e+07	0.239464	3.83336e+07	0.112075	3.41668e+07	0.192741	1.22813	0.296462	0.789713	0.111689	0.529745	1.09463	0.130447	0.313837	0.499783	0.715626	1.12195	0.166015	0.406585	0.268173	0.826155
A0A314LFT5;A0A1S4C5X4;A0A1U7Y3J2	A0A1S4C5X4_TOBAC;A0A1U7Y3J2_NICSY;A0A314LFT5_NICAT	CPX;LOC104240653;LOC107815524	coproporphyrinogen oxidase	14	0	1.12234e+09	1.22748e+09	1.09407e+09	1.08591e+09	1.12339e+09	8.58318e+08	9.29348e+08	1.08021e+09	8.86655e+08	9.31324e+08	8.49415e+08	8.00911e+08	1.13245e+09	0.057614	9.97817e+08	0.125046	8.67076e+08	0.06387	0.881113	-0.182602	-0.404223	0.111797	0.529745	0.765663	-0.385218	-0.631815	0.00144448	0.0560651	1.15078	0.202616	0.503297	0.103563	0.725741
P08509;A0A1S3ZD90;A0A1U7UPF8	A0A1S3ZD90_TOBAC;A0A1U7UPF8_NICSY;NIA2_TOBAC	LOC104210745;LOC107785409;NIA2	Nitrate reductase	2	7	6.24976e+06	1.21925e+06	1108312	1.17035e+06	7.32262e+06	6.51414e+06	1.12078e+06	1.85123e+07	2.23446e+07	1.09341e+06	995230	840783	2.43692e+06	1.04324	8.36746e+06	0.872669	6.31851e+06	1.691	3.43362	1.77973	4.48636	0.111992	0.529745						1.32428	0.405206	1.0386	0.302339	0.836786
A0A1S3YBJ9;A0A1U7XX52	A0A1S3YBJ9_TOBAC;A0A1U7XX52_NICSY	LOC104238444;LOC107774569	U6 snRNA-associated Sm-like protein LSm8	3	0	1.04059e+08	7.99149e+07	1.17386e+08	9.20649e+07	1.07443e+08	4.89969e+07	7.14465e+07	7.30865e+07	5.50556e+07	6.35711e+07	1.00664e+08	5.68186e+07	9.83562e+07	0.163342	7.52431e+07	0.320507	6.90272e+07	0.310136	0.765006	-0.386457	-0.912277	0.11203	0.529745	0.701808	-0.510851	-0.862207	0.0377398	0.193416	1.09005	0.124394	0.296611	0.693484	0.939385
A0A1J6IG23;A0A1S3X211;A0A1U7WC58;Q43580;Q2QFR2	A0A1J6IG23_NICAT;A0A1S3X211_TOBAC;A0A1U7WC58_NICSY;Q2QFR2_NICBE;Q43580_TOBAC	LOC104226053;LOC107760226;RD19C	Putative cysteine protease rd19c	2	1	3.10268e+07	3.724e+07	3.70852e+07	3.43416e+07	2.0288e+07	3.59595e+07	3.34678e+07	2.22352e+07	986870	3.30721e+07	3.19794e+07	2.94829e+07	3.49234e+07	0.0835838	2.79876e+07	0.281307	2.38803e+07	0.642204	0.8014	-0.319406	-0.74517	0.112043	0.529745	0.683791	-0.548372	-0.931015	0.247103	0.49896	1.172	0.228966	0.572922	0.388898	0.871901
A0A1S4AQ32;A0A1U7WSS3	A0A1S4AQ32_TOBAC;A0A1U7WSS3_NICSY	LOC104227225;LOC107800041	14 kDa zinc-binding protein-like	2	1	2.01812e+07	4.71008e+07	2.66294e+07	3.03638e+07	2.02796e+07	2.82281e+07	9.99583e+06	1.08425e+06	3.00764e+07	2.68003e+07	9.51839e+06	9.88739e+06	3.10688e+07	0.369689	1.48969e+07	0.795689	1.90706e+07	0.571578	0.479483	-1.06045	-2.59202	0.112109	0.529745	0.613819	-0.704114	-1.21662	0.110136	0.334662	0.781146	-0.356336	-0.973613	0.406843	0.876262
A0A1S4AFT8;A0A1U7WLS7	A0A1S4AFT8_TOBAC;A0A1U7WLS7_NICSY	LOC104228692;LOC107797139	40S ribosomal protein S10-like	2	0	1.76953e+08	1.99408e+08	1.62345e+08	1.78371e+08	1.57327e+08	1.86591e+08	1.41714e+08	1.33677e+08	1.73893e+08	1.77272e+08	1.50849e+08	1.10629e+08	1.79269e+08	0.0850965	1.54827e+08	0.150756	1.53161e+08	0.200373	0.86366	-0.211465	-0.476158	0.112298	0.529745	0.854363	-0.22708	-0.341813	0.163205	0.405021	1.01088	0.0156143	0.00918456	0.878343	0.982255
A0A1S3XAC7;A0A1U7VKJ8	A0A1S3XAC7_TOBAC;A0A1U7VKJ8_NICSY	LOC104219523;LOC107762835	Uncharacterized protein LOC107762835 isoform X1	4	0	5.93776e+07	4.62239e+07	7.19252e+07	6.31145e+07	6.24951e+07	6.9096e+07	7.4043e+07	8.34001e+07	6.55524e+07	4.87547e+07	5.23291e+07	1.04582e+08	6.01603e+07	0.177471	7.22586e+07	0.12187	6.78045e+07	0.376974	1.2011	0.264357	0.709699	0.112326	0.529745	1.12706	0.172568	0.391081	0.647632	0.813125	1.06569	0.0917882	0.210458	0.547148	0.904743
A0A1J6JCD1;A0A1S3Z042;A0A1S4BKA6;A0A1U7WMQ9	A0A1J6JCD1_NICAT;A0A1S3Z042_TOBAC;A0A1S4BKA6_TOBAC;A0A1U7WMQ9_NICSY	LOC104227898;LOC107781593;LOC107809229;LSM1B_1	U6 snRNA-associated Sm-like protein LSm1	2	1	3.06974e+07	1.64204e+07	1.60817e+07	1.61142e+07	4.7797e+06	1.61983e+07	1.95187e+07	1.08425e+06	1.15862e+07	1.53747e+07	1.06934e+07	1.38531e+07	1.98284e+07	0.365514	1.03953e+07	0.851667	1.28769e+07	0.165503	0.52426	-0.931646	-2.27101	0.112526	0.529745	0.649414	-0.62279	-1.06749	0.0428733	0.204933	0.807282	-0.308856	-0.848158	0.283516	0.830997
A0A1S3Z4L8;A0A1U7XXX5	A0A1S3Z4L8_TOBAC;A0A1U7XXX5_NICSY	LOC104241242;LOC107782907	Pyruvate kinase	13	0	8.64643e+07	7.86899e+07	1.09913e+08	9.07896e+07	1.10801e+08	9.99591e+07	9.52883e+07	1.20018e+08	1.10738e+08	7.9396e+07	7.35357e+07	1.06008e+08	9.14642e+07	0.145182	1.06517e+08	0.104221	9.24193e+07	0.202082	1.16457	0.2198	0.598653	0.112904	0.529745	1.01044	0.0149878	0.102102	0.984506	0.991325	1.15254	0.204812	0.509099	0.199152	0.795354
A0A314L6W8;A0A1S4ALX4;A0A1S4C1Q2	A0A1S4ALX4_TOBAC;A0A1S4C1Q2_TOBAC;A0A314L6W8_NICAT	LOC107799086;LOC107814165;RPL7B	60S ribosomal protein L7-4-like	2	0	2.06753e+08	1.99618e+08	2.03686e+08	2.17219e+08	2.40495e+08	2.22835e+08	2.04918e+08	2.806e+08	2.67883e+08	2.46949e+08	2.84612e+08	2.47929e+08	2.06819e+08	0.0363787	2.37212e+08	0.136447	2.61843e+08	0.0686836	1.14696	0.19781	0.54385	0.112925	0.529745	1.26605	0.340336	0.698741	0.00235724	0.0616076	0.905932	-0.142526	-0.408667	0.21471	0.806694
A0A1U7VVU1;A0A1S3ZJ22;A0A1S4A813;Q40451	A0A1S3ZJ22_TOBAC;A0A1S4A813_TOBAC;A0A1U7VVU1_NICSY;Q40451_TOBAC	LOC104220000;LOC107787309;LOC107794768;pabf	Translation initiation factor IF-2-like	2	0	3.31689e+06	5.29947e+06	4.3685e+06	4.15776e+06	4.10844e+06	3.812e+06	2.48635e+06	3.04931e+06	2.93646e+06	2.37917e+06	2.44375e+06	1.86379e+06	4.28565e+06	0.19002	3.36403e+06	0.218725	2.40579e+06	0.182375	0.784951	-0.349326	-0.819738	0.112936	0.529745	0.56136	-0.833002	-1.45298	0.00203129	0.0589843	1.3983	0.483676	1.24594	0.0443915	0.70423
A0A1J6IRS8;A0A1S4CCB3;A0A1S4DBP8;A0A1U7XE67;A0A1U7XIN0;E5L8B5	A0A1J6IRS8_NICAT;A0A1S4CCB3_TOBAC;A0A1S4DBP8_TOBAC;A0A1U7XE67_NICSY;A0A1U7XIN0_NICSY;E5L8B5_TOBAC	LOC104233123;LOC104237099;LOC107813342;LOC107817447;LOC107828114;TRXM_0	Thioredoxin m-type, chloroplastic	2	0	2.34498e+09	3.00823e+09	2.32581e+09	2.72003e+09	2.38481e+09	2.32663e+09	2.33452e+09	1.94446e+09	2.05711e+09	2.34535e+09	2.31929e+09	2.20584e+09	2.59976e+09	0.125877	2.2476e+09	0.0906453	2.2319e+09	0.0588406	0.864542	-0.209991	-0.472484	0.11301	0.529745	0.8585	-0.220109	-0.329031	0.078944	0.282317	1.00704	0.0101182	-0.00533753	0.937615	0.991198
A0A1S4AIS8;A0A1U7X1S0;O81102;P93369;A0A1S4BL86;A0A1S4B6G7;A0A1U7VXC9;A0A314KNX1;A0A1S4AI09;A0A1U7V4Y1;A0A1S3ZR94	A0A1S3ZR94_TOBAC;A0A1S4AI09_TOBAC;A0A1S4AIS8_TOBAC;A0A1S4B6G7_TOBAC;A0A1S4BL86_TOBAC;A0A1U7V4Y1_NICSY;A0A1U7VXC9_NICSY;A0A1U7X1S0_NICSY;A0A314KNX1_NICAT;O81102_TOBAC;P93369_TOBAC	GAD1;LOC104213611;LOC104217976;LOC104229813;LOC107789472;LOC107797840;LOC107798147;LOC107804984;LOC107809522;NtGAD1	Glutamate decarboxylase	2	0	2.38244e+08	2.00517e+08	2.33025e+08	2.38517e+08	2.08887e+08	3.01318e+08	3.27626e+08	2.67887e+08	3.07538e+08	3.3929e+08	3.75822e+08	3.77099e+08	2.27576e+08	0.080041	2.76429e+08	0.18535	3.49937e+08	0.0950479	1.21467	0.280565	0.750094	0.113332	0.529745	1.53767	0.620749	1.21298	0.000323678	0.0329943	0.78994	-0.340185	-0.930937	0.0481646	0.710633
A0A1J6HXA5	A0A1J6HXA5_NICAT	LOS1_1	Elongation factor 2	2	0	1.28636e+09	1.20747e+09	1.65266e+09	1.63051e+09	1.5218e+09	1.6242e+09	1.73453e+09	1.86404e+09	1.6138e+09	1.71511e+09	1.79417e+09	1.55592e+09	1.44425e+09	0.159465	1.68614e+09	0.0871877	1.66975e+09	0.0634042	1.16748	0.223404	0.607635	0.11343	0.529745	1.15613	0.209308	0.458455	0.116749	0.342508	1.00982	0.0140959	0.00517271	0.893456	0.985861
J7ES67;A0A1J6IKE9;A0A1S4B7N5;A0A1U7VZE2;Q1KYS7;R4JDV1	A0A1J6IKE9_NICAT;A0A1S4B7N5_TOBAC;A0A1U7VZE2_NICSY;J7ES67_NICBE;Q1KYS7_TOBAC;R4JDV1_TOBAC	LOC104218546;LOC107805360;PPOB_1	catechol oxidase	8	0	9.73918e+07	8.29297e+07	8.59973e+07	8.7352e+07	6.64479e+07	8.86733e+07	8.03141e+07	7.59495e+07	6.35895e+07	7.83215e+07	8.1026e+07	7.27581e+07	8.84177e+07	0.0708254	7.78462e+07	0.118858	7.39238e+07	0.104181	0.880437	-0.183709	-0.406983	0.113478	0.529745	0.836075	-0.258296	-0.39906	0.0321169	0.175721	1.05306	0.0745872	0.165008	0.551648	0.905989
A0A1S4BYF1;A0A1S4BYR9;A0A1U7Y5J2;A0A1U7Y8F5;A0A1U7YJI5;A0A314L5W5	A0A1S4BYF1_TOBAC;A0A1S4BYR9_TOBAC;A0A1U7Y5J2_NICSY;A0A1U7Y8F5_NICSY;A0A1U7YJI5_NICSY;A0A314L5W5_NICAT	A4A49_17497;LOC104245478;LOC107813212	G3BP-like protein isoform X2	3	1	2.41622e+07	1.21925e+06	2.52714e+07	1.42742e+07	3.185e+07	2.67806e+07	3.09036e+07	3.99152e+07	3.18547e+07	1.98929e+07	3.19831e+07	3.54951e+07	1.62317e+07	0.687705	3.23623e+07	0.169803	2.98064e+07	0.228838	1.99377	0.995498	2.53187	0.113715	0.530004	1.83631	0.876806	1.68255	0.145382	0.387831	1.08575	0.118692	0.281545	0.523671	0.897294
A0A1S4BG83	A0A1S4BG83_TOBAC	LOC107807935	Amidase 1-like	3	0	1.34074e+08	1.45228e+08	1.10505e+08	1.29585e+08	1.22043e+08	1.05385e+08	1.14149e+08	1.15435e+08	1.04907e+08	1.1341e+08	1.06882e+08	1.10697e+08	1.29848e+08	0.111482	1.14253e+08	0.0599481	1.08974e+08	0.034967	0.879899	-0.18459	-0.409178	0.114397	0.531614	0.839243	-0.252839	-0.389052	0.0345534	0.183885	1.04844	0.0682492	0.148261	0.369607	0.865301
A0A1S4D973;A0A1S4D978;A0A1S4D9A1;A0A1S4D9A8;A0A1S4D9D1;A0A1S4D9D6;A0A1S4D9E0;A0A1S4D9W0	A0A1S4D973_TOBAC;A0A1S4D978_TOBAC;A0A1S4D9A1_TOBAC;A0A1S4D9A8_TOBAC;A0A1S4D9D1_TOBAC;A0A1S4D9D6_TOBAC;A0A1S4D9E0_TOBAC;A0A1S4D9W0_TOBAC	LOC107827382	Titin-like isoform X1	2	0	1.73298e+07	2.31887e+07	1.36486e+07	2.35762e+07	2.39558e+07	2.34405e+07	2.9777e+07	2.08378e+07	2.82725e+07	3.14648e+07	2.86122e+07	2.67783e+07	1.94358e+07	0.247028	2.45028e+07	0.15393	2.8782e+07	0.0680273	1.2607	0.334228	0.883834	0.114426	0.531614	1.48087	0.566447	1.11339	0.0117293	0.112109	0.851324	-0.232219	-0.645663	0.076881	0.715673
A0A1S4AHY5;A0A1U7Y612	A0A1S4AHY5_TOBAC;A0A1U7Y612_NICSY	LOC104244780;LOC107797859	Thioredoxin-like protein Clot	4	0	2.1129e+07	1.91768e+07	2.94617e+07	2.42099e+07	3.28332e+07	3.20059e+07	2.06879e+07	3.8673e+07	3.23911e+07	2.90916e+07	3.845e+07	3.88002e+07	2.34943e+07	0.190915	3.105e+07	0.242137	3.46833e+07	0.136924	1.32159	0.40228	1.05344	0.114719	0.532128	1.47624	0.561926	1.1051	0.00792696	0.0919337	0.895245	-0.159646	-0.453903	0.386519	0.871781
A0A1J6KVT3;A0A1S3XFD7;A0A1S4BNV8;A0A1U7XBM4	A0A1J6KVT3_NICAT;A0A1S3XFD7_TOBAC;A0A1S4BNV8_TOBAC;A0A1U7XBM4_NICSY	A4A49_25186;LOC104235063;LOC107764509;LOC107810292	Uncharacterized protein	4	0	2.19364e+07	7.91691e+06	2.5084e+07	1.5069e+07	2.12923e+07	2.32744e+07	2.227e+07	3.88737e+07	1.1369e+07	1.83622e+07	2.02208e+07	2.62915e+07	1.75016e+07	0.436326	2.64276e+07	0.315457	1.90609e+07	0.322383	1.51001	0.594562	1.53265	0.115186	0.533135	1.08909	0.123129	0.300417	0.652316	0.815061	1.38649	0.471432	1.21359	0.138378	0.748377
A0A1S4BQK3	A0A1S4BQK3_TOBAC	LOC107810770	Proteasome subunit beta	3	0	4.30462e+07	4.98591e+07	4.68588e+07	4.13552e+07	4.09242e+07	4.25529e+07	4.1449e+07	3.80546e+07	3.67741e+07	3.88938e+07	3.98892e+07	3.04792e+07	4.52798e+07	0.0844393	4.07452e+07	0.0470692	3.65091e+07	0.115714	0.899853	-0.152239	-0.328552	0.115302	0.533135	0.806299	-0.310613	-0.495	0.0230083	0.15397	1.11603	0.158374	0.386396	0.139879	0.748377
A0A1S3XFW8;A0A1S3XFZ9;A0A1S3XG50;A0A1U7YKX5;A0A1U7YM35	A0A1S3XFW8_TOBAC;A0A1S3XFZ9_TOBAC;A0A1S3XG50_TOBAC;A0A1U7YKX5_NICSY;A0A1U7YM35_NICSY	LOC104245894;LOC107764684	YTH domain-containing family protein	6	0	2.89993e+07	2.9961e+07	3.81013e+07	2.91766e+07	3.76789e+07	3.95636e+07	3.11014e+07	3.81082e+07	3.43015e+07	2.6933e+07	2.37568e+07	2.39734e+07	3.15595e+07	0.138822	3.6613e+07	0.102748	2.72412e+07	0.180787	1.16013	0.214281	0.5849	0.115587	0.533605	0.863167	-0.212288	-0.314687	0.18278	0.431608	1.34403	0.426569	1.09504	0.015853	0.532917
A0A314KUB6	A0A314KUB6_NICAT	BSL1	Serine/threonine-protein phosphatase	13	0	9.33929e+07	7.51116e+07	7.31183e+07	8.10576e+07	6.7553e+07	6.91139e+07	7.8004e+07	7.00778e+07	7.75787e+07	6.36192e+07	7.57102e+07	6.20965e+07	8.06701e+07	0.113149	7.11872e+07	0.0654907	6.97512e+07	0.114984	0.882448	-0.180416	-0.398777	0.116151	0.535265	0.864647	-0.209817	-0.310156	0.112067	0.33701	1.02059	0.0294005	0.0456117	0.741993	0.949623
A0A1S4B0H5;A0A1U7YIB7	A0A1S4B0H5_TOBAC;A0A1U7YIB7_NICSY	LOC104245119;LOC107803163	NifU-like protein 1, chloroplastic	4	0	3.03608e+08	4.13949e+08	3.0545e+08	3.41232e+08	3.21031e+08	2.72514e+08	2.86353e+08	2.93743e+08	3.02065e+08	2.95352e+08	2.60163e+08	2.74713e+08	3.4106e+08	0.151253	2.9341e+08	0.0695542	2.83073e+08	0.0678364	0.86029	-0.217106	-0.490215	0.116314	0.535265	0.829982	-0.268849	-0.418412	0.0599891	0.245534	1.03652	0.051743	0.104647	0.549104	0.905989
A0A1S4A1U3;A0A1U7WQ51	A0A1S4A1U3_TOBAC;A0A1U7WQ51_NICSY	LOC104226168;LOC107792812	Diaminopimelate decarboxylase 1, chloroplastic-like	16	0	3.905e+08	5.54048e+08	3.38183e+08	3.04712e+08	3.73632e+08	3.29947e+08	2.2e+08	2.6346e+08	3.05956e+08	2.21919e+08	1.77587e+08	2.10878e+08	3.96861e+08	0.278632	2.9676e+08	0.230292	2.29085e+08	0.238347	0.747768	-0.419337	-0.994222	0.116934	0.535756	0.577243	-0.79275	-1.37917	0.00981442	0.100953	1.29541	0.373413	0.95459	0.127461	0.748377
P93395;A0A1J6IG84;A0A1S4BQH6;A0A1S4C4U4;A0A1U7Y321	A0A1J6IG84_NICAT;A0A1S4BQH6_TOBAC;A0A1S4C4U4_TOBAC;A0A1U7Y321_NICSY;PSB6_TOBAC	LOC104244749;LOC107810801;LOC107815086;PSB6_2	Proteasome subunit beta	3	0	1.07934e+08	1.33856e+08	1.27762e+08	1.20547e+08	1.19257e+08	1.14288e+08	9.52848e+07	1.02256e+08	1.09018e+08	9.90364e+07	9.97078e+07	9.48666e+07	1.22525e+08	0.0909608	1.07772e+08	0.101746	1.00657e+08	0.059321	0.87959	-0.185096	-0.41044	0.117139	0.535756	0.821526	-0.283622	-0.445504	0.0157441	0.130801	1.07068	0.0985261	0.228261	0.340774	0.852522
A0A1U7WVD4;A0A314KTA9	A0A1U7WVD4_NICSY;A0A314KTA9_NICAT	LOC104227621;REMO_1	Remorin-like isoform X2	3	0	8.51434e+07	7.57583e+07	6.44579e+07	8.51768e+07	5.74857e+07	4.82264e+07	8.22568e+07	6.54694e+07	5.5404e+07	5.6569e+07	6.68278e+07	4.92926e+07	7.76341e+07	0.126734	6.33596e+07	0.22782	5.70234e+07	0.127557	0.816131	-0.293128	-0.679679	0.117233	0.535756	0.734514	-0.445138	-0.741699	0.00980055	0.100953	1.11112	0.15201	0.369581	0.468713	0.886946
A0A1J6KF10;A0A1S3Z811;A0A1S3XER8;A0A1U7VVK9	A0A1J6KF10_NICAT;A0A1S3XER8_TOBAC;A0A1S3Z811_TOBAC;A0A1U7VVK9_NICSY	LOC104217807;LOC107764314;LOC107783972;SFGH_0	S-formylglutathione hydrolase	4	0	1.47814e+08	1.54803e+08	1.4174e+08	1.34097e+08	1.40056e+08	1.27213e+08	1.2569e+08	1.33828e+08	1.32313e+08	1.32127e+08	1.41027e+08	1.12186e+08	1.44614e+08	0.0609305	1.31697e+08	0.0501021	1.29413e+08	0.0943652	0.910681	-0.134982	-0.285544	0.11765	0.535756	0.89489	-0.160218	-0.219199	0.121167	0.348926	1.01765	0.025236	0.034608	0.753419	0.95116
A0A1J6IFD1;A0A1J6J2F1;A0A1S4B380;A0A1S4B7M1;A0A1S4BHF2;A0A1S4DPX6;A0A1U7V1G9;A0A1U7XLQ7;A0A1U7YP64	A0A1J6IFD1_NICAT;A0A1J6J2F1_NICAT;A0A1S4B380_TOBAC;A0A1S4B7M1_TOBAC;A0A1S4BHF2_TOBAC;A0A1S4DPX6_TOBAC;A0A1U7V1G9_NICSY;A0A1U7XLQ7_NICSY;A0A1U7YP64_NICSY	LOC104212617;LOC104235770;LOC104249092;LOC107804080;LOC107805336;LOC107808292;LOC107832170;RPL24_2;RPL24_4	60s ribosomal protein l24	6	0	4.18383e+08	3.83398e+08	4.20634e+08	4.34731e+08	4.77172e+08	4.52465e+08	4.09566e+08	5.25284e+08	5.36589e+08	4.45674e+08	4.93004e+08	4.02106e+08	4.14287e+08	0.0526838	4.66122e+08	0.103685	4.69343e+08	0.12401	1.12512	0.170078	0.474735	0.118075	0.535756	1.1329	0.180014	0.404735	0.137558	0.374584	0.993136	-0.00993648	-0.0583277	0.951708	0.993059
A0A1S3Z7J1;A0A1S4AP54;A0A1U7V7Q1	A0A1S3Z7J1_TOBAC;A0A1S4AP54_TOBAC;A0A1U7V7Q1_NICSY	LOC104210980;LOC107783928;LOC107799624	Non-specific lipid-transfer protein-like 1	3	0	1.786e+07	2.65568e+07	2.28653e+07	2.96912e+07	1.76369e+07	2.8007e+07	1.3632e+07	1.18534e+07	2.3371e+07	2.05e+07	2.08855e+07	1.95218e+07	2.42433e+07	0.209891	1.77823e+07	0.406745	2.10696e+07	0.0777497	0.733494	-0.447143	-1.06352	0.118278	0.535756	0.869089	-0.202424	-0.296598	0.293455	0.540534	0.84398	-0.244719	-0.67869	0.242014	0.813809
P69384;Q3C1L3;Q76IC3;A0A140G1T3;A0A1L2BNN0;A0A1U8QE29;A0A286MUR8;A0A6V8F4D8;A0A6V8F4R5;A0A6V8F4W5;A0A6V8F5C8;A0A6V8F7L7;A0A7T7D7N4;A0A7T7D7T4;A0A7T7D843;A0A7T7D893;A0A7T7IF67;G3LV19;Q7YJ37;Q95DV7	A0A140G1T3_TOBAC;A0A1L2BNN0_NICOT;A0A1U8QE29_NICSY;A0A286MUR8_NICAT;A0A6V8F4D8_9SOLA;A0A6V8F4R5_9SOLA;A0A6V8F4W5_NICGL;A0A6V8F5C8_NICPA;A0A6V8F7L7_NICRU;A0A7T7D7N4_NICDE;A0A7T7D7T4_NICSU;A0A7T7D843_9SOLA;A0A7T7D893_9SOLA;A0A7T7IF67_9SOLA;G3LV19_9SOLA;PSBE_NICSY;PSBE_NICTO;PSBE_TOBAC;Q7YJ37_NICSY;Q95DV7_NICSY	psbE	Cytochrome b559 subunit alpha	2	0	1.41051e+08	1.52391e+08	1.73677e+08	1.64284e+08	1.64803e+08	1.37605e+08	1.27164e+08	1.05427e+08	9.24818e+07	9.71249e+07	1.34178e+08	9.83886e+07	1.57851e+08	0.0898821	1.3375e+08	0.184393	1.05543e+08	0.182465	0.847318	-0.239025	-0.544842	0.118312	0.535756	0.668627	-0.580726	-0.990347	0.00272651	0.062657	1.26725	0.341701	0.870798	0.083889	0.715673
A0A1J6J2C2;A0A1J6J3L7;A0A1S4A451;A0A1S4A579;A0A1U7VXX3;A0A1U7XEB6	A0A1J6J2C2_NICAT;A0A1J6J3L7_NICAT;A0A1S4A451_TOBAC;A0A1S4A579_TOBAC;A0A1U7VXX3_NICSY;A0A1U7XEB6_NICSY	LOC104222970;LOC104236873;LOC107793582;LOC107793821;RPL36A;RPL36B_1	60S ribosomal protein L36	2	0	5.52278e+08	5.38095e+08	5.57875e+08	5.72641e+08	6.22725e+08	5.56616e+08	5.94965e+08	7.19898e+08	6.89548e+08	6.49414e+08	7.56772e+08	6.44871e+08	5.55222e+08	0.0257344	6.23551e+08	0.111804	6.85151e+08	0.0755985	1.12307	0.167442	0.468167	0.118362	0.535756	1.23401	0.303357	0.630928	0.0047451	0.0764007	0.910093	-0.135915	-0.391198	0.205092	0.799504
A0A1S4BJ77;A0A1U7Y261	A0A1S4BJ77_TOBAC;A0A1U7Y261_NICSY	LOC104239837;LOC107808897	Tryptophan synthase	5	0	6.62703e+07	6.12287e+07	8.1175e+07	5.96535e+07	8.33318e+07	7.78405e+07	6.62262e+07	8.61287e+07	7.68857e+07	7.02374e+07	5.49696e+07	8.36501e+07	6.70819e+07	0.146241	7.83818e+07	0.112331	7.14357e+07	0.171725	1.16845	0.224595	0.610605	0.11844	0.535756	1.0649	0.0907223	0.240987	0.607151	0.788321	1.09724	0.133873	0.321658	0.364564	0.865301
A0A1J6KAJ1;A0A1S4AQU4;A0A1U7X4G4	A0A1J6KAJ1_NICAT;A0A1S4AQU4_TOBAC;A0A1U7X4G4_NICSY	LOC104235014;LOC107800312;NTF2_0	Nuclear transport factor 2	4	0	7.11448e+07	7.98333e+07	8.25635e+07	8.74003e+07	9.03773e+07	8.89937e+07	9.70236e+07	8.19334e+07	8.42881e+07	8.56053e+07	9.3967e+07	9.10673e+07	8.02355e+07	0.0850057	8.9582e+07	0.0690716	8.87319e+07	0.0513917	1.11649	0.158969	0.447049	0.118479	0.535756	1.10589	0.145213	0.340915	0.127556	0.361202	1.00958	0.0137557	0.00427375	0.875069	0.981717
A0A1S3ZVS3;A0A1S3Y7T8;A0A1U7YKM8	A0A1S3Y7T8_TOBAC;A0A1S3ZVS3_TOBAC;A0A1U7YKM8_NICSY	LOC104248046;LOC107773322;LOC107791051	Sorbitol dehydrogenase	11	0	3.15145e+08	4.14151e+08	3.24293e+08	3.58713e+08	2.34597e+08	3.55015e+08	3.23696e+08	2.64434e+08	2.18679e+08	3.07495e+08	2.6791e+08	2.03817e+08	3.53076e+08	0.12697	2.94435e+08	0.186095	2.49475e+08	0.189984	0.833916	-0.262026	-0.602166	0.118633	0.535756	0.706578	-0.50108	-0.844289	0.0117035	0.112109	1.18022	0.239055	0.599577	0.222136	0.806694
A0A1S4BTZ7;E5LLE7;A0A1J6HWB9;A0A1U7VMT0;A0A1S4AJ36;A0A1J6INF9;A0A1S3Z828;A0A1U7XH34;A0A1S4CGR1;A0A1U7WUE6	A0A1J6HWB9_NICAT;A0A1J6INF9_NICAT;A0A1S3Z828_TOBAC;A0A1S4AJ36_TOBAC;A0A1S4BTZ7_TOBAC;A0A1S4CGR1_TOBAC;A0A1U7VMT0_NICSY;A0A1U7WUE6_NICSY;A0A1U7XH34_NICSY;E5LLE7_NICBE	LOC104215547;LOC104227335;LOC104238651;LOC107783850;LOC107798205;LOC107811868;LOC107818768;PGKH_1;PGKY_3	Phosphoglycerate kinase	5	0	2.94288e+09	3.48613e+09	2.75526e+09	2.83286e+09	2.6744e+09	2.94676e+09	2.31125e+09	2.58042e+09	2.62758e+09	2.50233e+09	2.23572e+09	2.17706e+09	3.00428e+09	0.109953	2.62821e+09	0.0997898	2.38567e+09	0.0899455	0.874821	-0.192941	-0.429991	0.118635	0.535756	0.79409	-0.332625	-0.535367	0.014971	0.128216	1.10166	0.139684	0.337012	0.213669	0.806694
A0A1S3ZLX6;A0A1S4ACT1;A0A1U7WDY7	A0A1S3ZLX6_TOBAC;A0A1S4ACT1_TOBAC;A0A1U7WDY7_NICSY	LOC104222819;LOC107788118;LOC107796130	UDP-N-acetylglucosamine diphosphorylase	8	0	4.43479e+07	3.59091e+07	3.98097e+07	4.67626e+07	4.21386e+07	4.58893e+07	5.25532e+07	5.09211e+07	4.6777e+07	4.54828e+07	4.82261e+07	5.48204e+07	4.17073e+07	0.11561	4.78756e+07	0.0994543	4.88266e+07	0.084995	1.14789	0.19899	0.546791	0.118812	0.535756	1.1707	0.227367	0.491572	0.0674457	0.261083	0.980523	-0.0283768	-0.107052	0.771098	0.95752
A0A1S3XWU1;A0A1U7WFN5	A0A1S3XWU1_TOBAC;A0A1U7WFN5_NICSY	LOC104227038;LOC107769685	indole-3-glycerol-phosphate synthase	2	0	2.49884e+07	2.16573e+07	2.16964e+07	2.29573e+07	2.6503e+07	2.31645e+07	2.41761e+07	2.88168e+07	2.48306e+07	2.88051e+07	2.82383e+07	3.18555e+07	2.28249e+07	0.0685069	2.56651e+07	0.0983273	2.84324e+07	0.101261	1.12444	0.169202	0.472553	0.119117	0.536303	1.24568	0.316929	0.655817	0.0129651	0.117868	0.902672	-0.147727	-0.422409	0.203515	0.798359
A0A1S3XQ62;A0A1S4CWV3;A0A1U7XN34;A0A1S4DGM0;A0A1J6IGW4;A0A1J6IQW5;A0A1S3WYR8;A0A1S3Y2I1;A0A1U7VNL8;F2VJ75;Q9SXX5	A0A1J6IGW4_NICAT;A0A1J6IQW5_NICAT;A0A1S3WYR8_TOBAC;A0A1S3XQ62_TOBAC;A0A1S3Y2I1_TOBAC;A0A1S4CWV3_TOBAC;A0A1S4DGM0_TOBAC;A0A1U7VNL8_NICSY;A0A1U7XN34_NICSY;F2VJ75_TOBAC;Q9SXX5_NICPA	FBA2_0;FBA2_1;LOC104217906;LOC104238386;LOC107759369;LOC107767559;LOC107771489;LOC107797422;LOC107823486;LOC107829473	Fructose-bisphosphate aldolase	8	0	1.7149e+10	1.77027e+10	1.98403e+10	2.08906e+10	1.3188e+10	1.86815e+10	1.85711e+10	1.30197e+10	1.7128e+10	1.38133e+10	1.79805e+10	1.36078e+10	1.88957e+10	0.0934098	1.58651e+10	0.201035	1.56324e+10	0.143793	0.839615	-0.2522	-0.577678	0.119996	0.538971	0.827301	-0.273516	-0.42697	0.055594	0.23319	1.01488	0.0213159	0.0242499	0.952916	0.993059
A0A1S3XHV4;A0A314KHN7	A0A1S3XHV4_TOBAC;A0A314KHN7_NICAT	EXPA3_2;LOC107765424	Expansin	2	0	4.31737e+07	4.09213e+07	4.9628e+07	5.68204e+07	2.87035e+07	5.96703e+07	1.98439e+07	3.20871e+07	2.54093e+07	2.67144e+07	4.74013e+07	4.52883e+07	4.76359e+07	0.150074	3.50762e+07	0.490062	3.62033e+07	0.324671	0.736341	-0.441555	-1.04959	0.12008	0.538971	0.760001	-0.395926	-0.651453	0.104565	0.325898	0.968868	-0.0456287	-0.152637	0.784437	0.964927
A0A1J6KIP4;A0A1S4AZE4;A0A1S4CDL2;A0A1U7WMY1	A0A1J6KIP4_NICAT;A0A1S4AZE4_TOBAC;A0A1S4CDL2_TOBAC;A0A1U7WMY1_NICSY	CUTA;LOC104227964;LOC107802963;LOC107817862	Protein cuta, chloroplastic	3	0	2.5632e+08	3.32893e+08	2.40204e+08	2.46756e+08	2.50361e+08	2.41633e+08	2.16288e+08	2.12803e+08	2.32267e+08	2.80137e+08	2.41962e+08	1.9972e+08	2.69043e+08	0.160114	2.30271e+08	0.0805986	2.38522e+08	0.138804	0.85589	-0.224502	-0.508649	0.12046	0.539126	0.886555	-0.173718	-0.243957	0.267373	0.519498	0.965412	-0.0507841	-0.166259	0.717538	0.942415
A0A1J6IN16;P43643;A0A1S4D4L2;A0A1U7X0R1;A0A1U7Y4V7;P93769;A0A1J6K7H0	A0A1J6IN16_NICAT;A0A1J6K7H0_NICAT;A0A1S4D4L2_TOBAC;A0A1U7X0R1_NICSY;A0A1U7Y4V7_NICSY;EF1A_TOBAC;P93769_TOBAC	EF1A_0;EF1A_4;LOC104231890;LOC104240657;LOC107825911;tel1	Elongation factor 1-alpha	14	0	4.72998e+09	4.04731e+09	5.70808e+09	5.05307e+09	5.15367e+09	5.85941e+09	5.34697e+09	6.07548e+09	5.72781e+09	4.44103e+09	4.56672e+09	6.84175e+09	4.88461e+09	0.141416	5.60888e+09	0.0767745	5.39433e+09	0.208637	1.14828	0.199469	0.547986	0.120812	0.539126	1.10435	0.1432	0.337223	0.462188	0.689318	1.03977	0.0562695	0.116607	0.627959	0.921769
A0A1J6IDA0;A0A1S3XBV7;A0A1S4AEL0;A0A1U7WSP4;A0A1U7WW62;A0A1J6IZC1;A0A1S4AZC1;A0A1U7XMF3	A0A1J6IDA0_NICAT;A0A1J6IZC1_NICAT;A0A1S3XBV7_TOBAC;A0A1S4AEL0_TOBAC;A0A1S4AZC1_TOBAC;A0A1U7WSP4_NICSY;A0A1U7WW62_NICSY;A0A1U7XMF3_NICSY	LOC104230430;LOC104230482;LOC104235576;LOC107763424;LOC107796761;LOC107802935;RPL27C;RPL27_2	60S ribosomal protein L27	2	0	5.05887e+08	4.23053e+08	4.451e+08	4.60428e+08	5.09545e+08	4.55324e+08	5.21132e+08	6.27959e+08	5.63404e+08	5.99193e+08	6.62458e+08	6.16077e+08	4.58617e+08	0.0764223	5.2849e+08	0.136711	6.10283e+08	0.0674044	1.15236	0.204587	0.56074	0.121006	0.539126	1.3307	0.412189	0.830509	0.00161521	0.0560682	0.865975	-0.207602	-0.580617	0.0892047	0.715673
A0A1J6JEG6;A0A1S4ASN5;A0A1U7VTL9	A0A1J6JEG6_NICAT;A0A1S4ASN5_TOBAC;A0A1U7VTL9_NICSY	LOC104220513;LOC107800868;PPD2	Psbp domain-containing protein 2, chloroplastic	3	0	2.01808e+07	2.35474e+07	1.83907e+07	1.90827e+07	1.97798e+07	1.6997e+07	1.85461e+07	1.54957e+07	1.65179e+07	2.49456e+07	1.72638e+07	1.7347e+07	2.03004e+07	0.112644	1.77046e+07	0.105137	1.90186e+07	0.208686	0.872132	-0.197381	-0.441056	0.121029	0.539126	0.936857	-0.0940999	-0.0979488	0.497726	0.715353	0.930914	-0.103281	-0.30497	0.576469	0.906129
A0A1J6JW50;A0A1S4A5Z2;A0A1S4D5C4;A0A1U7X2X8	A0A1J6JW50_NICAT;A0A1S4A5Z2_TOBAC;A0A1S4D5C4_TOBAC;A0A1U7X2X8_NICSY	LOC104229817;LOC107794124;LOC107826102;RPL7D_0	60s ribosomal protein l7-4	2	0	2.28352e+08	2.2031e+08	2.16484e+08	2.46432e+08	2.46613e+08	2.3322e+08	2.50529e+08	2.76351e+08	2.73359e+08	2.89923e+08	3.02556e+08	2.6412e+08	2.27894e+08	0.0584092	2.51678e+08	0.0716829	2.82489e+08	0.0605848	1.10436	0.143214	0.407785	0.12104	0.539126	1.23956	0.309831	0.642799	0.00470845	0.0764007	0.89093	-0.166616	-0.47232	0.0735235	0.715673
A0A1S4CF40;A0A1U7Y9B4;A0A1U7X3E4	A0A1S4CF40_TOBAC;A0A1U7X3E4_NICSY;A0A1U7Y9B4_NICSY	LOC104232649;LOC104244747;LOC107818292	Alpha-soluble NSF attachment protein isoform X1	6	0	4.93534e+07	4.69878e+07	5.50624e+07	5.53427e+07	5.33031e+07	6.00803e+07	6.09551e+07	5.52852e+07	5.60967e+07	6.0403e+07	6.23322e+07	5.23524e+07	5.16866e+07	0.0807706	5.74059e+07	0.0644613	5.77961e+07	0.0773091	1.11065	0.15141	0.428211	0.121584	0.540306	1.1182	0.161182	0.3702	0.120389	0.34767	0.99325	-0.00977186	-0.0578928	0.920355	0.990161
A0A1J6I498;A0A1S3Y5Q7;A0A1S3ZYQ4;A0A1U7WD24	A0A1J6I498_NICAT;A0A1S3Y5Q7_TOBAC;A0A1S3ZYQ4_TOBAC;A0A1U7WD24_NICSY	A4A49_08123;LOC104227354;LOC107772245;LOC107791861	Single-stranded dna-binding protein, mitochondrial	3	0	8.77086e+06	9.88941e+06	1.23992e+07	1.07643e+07	7.01067e+06	9.68167e+06	7.72157e+06	1.02458e+07	9.79751e+06	5.35483e+06	1.00235e+07	6.96625e+06	1.04559e+07	0.146422	8.66493e+06	0.178286	8.03553e+06	0.281833	0.82871	-0.271061	-0.624684	0.12182	0.540306	0.768514	-0.379856	-0.621982	0.0991443	0.316667	1.07833	0.108795	0.255395	0.569098	0.906129
A0A224AU32;A0A1J6I5G8;A0A1J6IJ71;A0A1S4BZY8;A0A1U7X602;A0A224AL28;A0A224AS81;A0A224ASY3;A0A224AT61;A0A224ATS2;K9JIF8	A0A1J6I5G8_NICAT;A0A1J6IJ71_NICAT;A0A1S4BZY8_TOBAC;A0A1U7X602_NICSY;A0A224AL28_NICSU;A0A224AS81_9SOLA;A0A224ASY3_9SOLA;A0A224AT61_NICSU;A0A224ATS2_NICBE;A0A224AU32_9SOLA;K9JIF8_NICAT	HSC80_2;HSP83A_1;HSP90;LOC104233418;LOC107813596	Heat shock protein 83	3	0	6.74346e+07	4.18086e+07	6.6766e+07	3.90991e+07	7.34751e+07	5.7262e+07	6.01082e+07	9.58609e+07	5.68501e+07	3.87148e+07	3.59426e+07	9.93871e+07	5.37771e+07	0.286859	7.16766e+07	0.245606	5.77236e+07	0.507285	1.33285	0.41451	1.08392	0.122176	0.540306	1.07339	0.102171	0.261983	0.948574	0.974435	1.24172	0.312339	0.793216	0.268499	0.826283
A0A1J6KNP7;A0A1S4C3U3;A0A1U7VT94;A0A1J6J9B5;A0A1S4D7I7;A0A1U7VMX3	A0A1J6J9B5_NICAT;A0A1J6KNP7_NICAT;A0A1S4C3U3_TOBAC;A0A1S4D7I7_TOBAC;A0A1U7VMX3_NICSY;A0A1U7VT94_NICSY	LOC104218835;LOC104220410;LOC107814855;LOC107826880;TUBB5;TUBB8_0	Tubulin beta chain	2	0	2.15854e+08	1.61434e+08	1.80511e+08	1.29284e+08	2.12543e+08	2.12595e+08	1.79358e+08	2.15833e+08	2.50221e+08	1.40398e+08	1.4095e+08	1.91623e+08	1.71771e+08	0.210755	2.05082e+08	0.0839576	1.80798e+08	0.288406	1.19393	0.255719	0.688171	0.122413	0.540306	1.05256	0.0738963	0.210131	0.816876	0.915798	1.13432	0.181822	0.448353	0.293161	0.833255
A0A1S4BZW1;A0A1U7XAJ5	A0A1S4BZW1_TOBAC;A0A1U7XAJ5_NICSY	LOC104232434;LOC107813666	Uncharacterized protein LOC107813666	2	0	1.18671e+08	1.1905e+08	1.19333e+08	1.14096e+08	1.15511e+08	1.06086e+08	1.12147e+08	9.32371e+07	1.08352e+08	1.13784e+08	9.99485e+07	9.82152e+07	1.17788e+08	0.0210228	1.06745e+08	0.091935	1.05075e+08	0.0694862	0.906251	-0.142018	-0.303078	0.122593	0.540306	0.892071	-0.16477	-0.227547	0.0549995	0.231738	1.0159	0.0227524	0.0280457	0.830355	0.975285
A0A1J6IWL9;A0A1U7XP58	A0A1J6IWL9_NICAT;A0A1U7XP58_NICSY	FUSA2;LOC104240659	Elongation factor G, chloroplastic	36	0	9.88685e+08	9.09063e+08	1.01217e+09	1.05732e+09	1.14969e+09	1.02502e+09	1.03232e+09	1.19257e+09	1.10995e+09	9.6598e+08	9.79254e+08	1.07275e+09	9.91808e+08	0.0625945	1.0999e+09	0.0765003	1.03198e+09	0.0682403	1.10898	0.149237	0.422795	0.122692	0.540306	1.04051	0.0572893	0.179676	0.512176	0.725306	1.06581	0.0919479	0.21088	0.316416	0.845449
A0A314L6W8;A0A1S4ALX4;A0A1J6JW50;A0A1S4A5Z2;A0A1S4D5C4;A0A1U7X2X8;A0A1S3ZQ52;A0A1U7XQG1;A0A1S4C1Q2	A0A1J6JW50_NICAT;A0A1S3ZQ52_TOBAC;A0A1S4A5Z2_TOBAC;A0A1S4ALX4_TOBAC;A0A1S4C1Q2_TOBAC;A0A1S4D5C4_TOBAC;A0A1U7X2X8_NICSY;A0A1U7XQG1_NICSY;A0A314L6W8_NICAT	LOC104229817;LOC104236498;LOC107789245;LOC107794124;LOC107799086;LOC107814165;LOC107826102;RPL7B;RPL7D_0	60s ribosomal protein l7-4	4	0	1.06264e+09	8.77291e+08	9.63734e+08	1.06337e+09	1.13873e+09	9.62454e+08	1.15694e+09	1.32593e+09	1.17475e+09	1.22789e+09	1.40531e+09	1.29164e+09	9.91757e+08	0.0902603	1.14601e+09	0.129659	1.2749e+09	0.0778169	1.15554	0.208567	0.570658	0.122744	0.540306	1.28549	0.362323	0.739061	0.00584123	0.0815034	0.898907	-0.153756	-0.43834	0.193215	0.789732
A0A1J6IJF3;A0A1S4CCT3;A0A1S4C0H3;A0A1U7YAR6;E1AXT8;A0A1S4DPP6;A0A1U7WZD9	A0A1J6IJF3_NICAT;A0A1S4C0H3_TOBAC;A0A1S4CCT3_TOBAC;A0A1S4DPP6_TOBAC;A0A1U7WZD9_NICSY;A0A1U7YAR6_NICSY;E1AXT8_NICBE	GOX;GOX_0;LOC104232443;LOC104245167;LOC107813857;LOC107817582;LOC107831828	(S)-2-hydroxy-acid oxidase	2	0	1.73531e+09	1.69643e+09	2.36155e+09	1.34857e+09	2.32416e+09	1.83884e+09	2.15235e+09	2.35231e+09	2.32127e+09	2.11654e+09	1.76361e+09	1.47113e+09	1.78547e+09	0.236118	2.16692e+09	0.108864	1.91814e+09	0.196358	1.21364	0.279344	0.74705	0.122788	0.540306	1.07431	0.103408	0.264251	0.60339	0.786413	1.1297	0.175936	0.432799	0.265679	0.824625
A0A1U7VKK3	A0A1U7VKK3_NICSY	LOC104214421	2-methylene-furan-3-one reductase	2	0	4.21863e+08	5.49998e+08	4.4851e+08	5.17178e+08	4.58938e+08	4.37312e+08	4.14601e+08	3.8238e+08	4.01234e+08	4.39137e+08	4.0303e+08	4.13413e+08	4.84387e+08	0.122579	4.23308e+08	0.0773529	4.14204e+08	0.0421715	0.873904	-0.194453	-0.433759	0.12303	0.540553	0.855109	-0.22582	-0.339504	0.064209	0.256059	1.02198	0.0313674	0.0508089	0.721483	0.942415
A0A1U7XPU7	A0A1U7XPU7_NICSY	LOC104236673	protein-serine/threonine phosphatase	6	0	6.34277e+07	7.36051e+07	6.77978e+07	6.31411e+07	5.49171e+07	6.22313e+07	6.59861e+07	5.75171e+07	5.51501e+07	5.9155e+07	5.66189e+07	5.59679e+07	6.69929e+07	0.0730838	6.01629e+07	0.0818271	5.6723e+07	0.0304837	0.898049	-0.155134	-0.335769	0.12334	0.541096	0.846701	-0.240075	-0.365646	0.0150778	0.128714	1.06064	0.0849409	0.192365	0.325096	0.846123
A0A1S4A2J0;A0A1U7X2E5	A0A1S4A2J0_TOBAC;A0A1U7X2E5_NICSY	LOC104232356;LOC107793129	cysteine desulfurase	10	0	1.10161e+08	1.45377e+08	9.20977e+07	8.64247e+07	1.0929e+08	9.34763e+07	6.02051e+07	6.41565e+07	8.98572e+07	6.63881e+07	5.15704e+07	5.41817e+07	1.08515e+08	0.244915	8.17819e+07	0.288466	6.54993e+07	0.266808	0.753647	-0.408039	-0.966064	0.12375	0.54208	0.603598	-0.72834	-1.26105	0.0129568	0.117868	1.24859	0.320301	0.814254	0.256207	0.819838
A0A314KR44;A0A1S4AE94;A0A1S3ZPT5;A0A1U7Y6Y6	A0A1S3ZPT5_TOBAC;A0A1S4AE94_TOBAC;A0A1U7Y6Y6_NICSY;A0A314KR44_NICAT	LOC104241330;LOC107789064;LOC107796714;THRRS_0	threonine--tRNA ligase	4	0	1.95609e+08	1.62838e+08	1.97948e+08	1.95172e+08	2.17613e+08	1.92914e+08	2.09502e+08	2.14957e+08	2.09505e+08	2.19664e+08	2.39969e+08	2.29901e+08	1.87892e+08	0.0891317	2.08746e+08	0.0530884	2.2476e+08	0.0583746	1.11099	0.151851	0.429309	0.12433	0.543803	1.19622	0.258484	0.548637	0.0220096	0.152547	0.928753	-0.106633	-0.313828	0.193054	0.789732
A0A1S4DC09;A0A1U7VF20;A0A1S3XQ99;A0A314LGT5	A0A1S3XQ99_TOBAC;A0A1S4DC09_TOBAC;A0A1U7VF20_NICSY;A0A314LGT5_NICAT	CBSX3_0;LOC104216574;LOC107767529;LOC107828185	CBS domain-containing protein CBSX3, mitochondrial-like	6	0	3.57778e+08	3.30428e+08	3.89856e+08	3.58529e+08	3.28011e+08	3.5686e+08	3.11578e+08	2.99794e+08	2.81927e+08	2.81124e+08	3.15961e+08	3.34348e+08	3.59148e+08	0.0676341	3.24061e+08	0.0763414	3.0334e+08	0.0866556	0.902305	-0.148313	-0.318767	0.124565	0.544013	0.844611	-0.243641	-0.372185	0.0281424	0.16559	1.06831	0.0953286	0.219813	0.324235	0.845847
A0A1J6J1Y9	A0A1J6J1Y9_NICAT	CCR2_1	Cinnamoyl-coa reductase 2	4	0	2.35292e+07	2.50124e+07	1.89127e+07	2.63712e+07	2.55186e+07	3.6362e+07	3.39897e+07	2.23945e+07	3.7472e+07	3.6194e+07	4.75714e+07	3.83971e+07	2.34564e+07	0.138293	2.95662e+07	0.22568	3.99086e+07	0.129991	1.26048	0.333971	0.883193	0.125147	0.545366	1.7014	0.766722	1.48067	0.000555474	0.0400353	0.740848	-0.432751	-1.17552	0.0354417	0.686628
A0A1S3YLJ1;A0A1U7VVX0	A0A1S3YLJ1_TOBAC;A0A1U7VVX0_NICSY	LOC104217511;LOC107777564	Glyoxylate/succinic semialdehyde reductase 1-like	12	0	6.32845e+08	8.49151e+08	6.19938e+08	6.58129e+08	6.32868e+08	6.15032e+08	5.86874e+08	5.51293e+08	5.12692e+08	5.53012e+08	5.3447e+08	4.56941e+08	6.90016e+08	0.155459	5.96517e+08	0.0596824	5.14279e+08	0.0809395	0.864498	-0.210066	-0.472671	0.125249	0.545366	0.745314	-0.42408	-0.703082	0.0099991	0.102131	1.15991	0.214013	0.533411	0.0370081	0.688646
A0A1S3Z240;A0A1U7VPK1	A0A1S3Z240_TOBAC;A0A1U7VPK1_NICSY	LOC104219352;LOC107782150	tRNA-dihydrouridine(47) synthase [NAD(P)(+)]	5	0	1.30432e+07	1.00525e+07	1.33228e+07	1.08138e+07	1.45212e+07	1.29801e+07	1.35548e+07	1.26405e+07	1.47054e+07	1.58311e+07	1.53291e+07	1.81491e+07	1.18081e+07	0.137347	1.34241e+07	0.0613074	1.60037e+07	0.0938883	1.13686	0.185051	0.512053	0.125946	0.547582	1.35531	0.438626	0.87899	0.00685505	0.0864708	0.838815	-0.253575	-0.702089	0.0235768	0.616396
P06384;Q33BZ5;Q3C1L8;A0A140G1V4;A0A1L2BNQ4;A0A1U8QE37;A0A286RX14;A0A6V8F4D1;A0A6V8F4T7;A0A6V8F4X4;A0A6V8F524;A0A6V8F560;A0A7T7D7M7;A0A7T7D7V0;A0A7T7D864;A0A7T7IFC9;A0A7T7IFL2;G3LV40	A0A140G1V4_TOBAC;A0A1L2BNQ4_NICOT;A0A1U8QE37_NICSY;A0A286RX14_NICAT;A0A6V8F4D1_9SOLA;A0A6V8F4T7_NICRU;A0A6V8F4X4_NICGL;A0A6V8F524_9SOLA;A0A6V8F560_NICPA;A0A7T7D7M7_NICDE;A0A7T7D7V0_NICSU;A0A7T7D864_9SOLA;A0A7T7IFC9_9SOLA;A0A7T7IFL2_9SOLA;G3LV40_9SOLA;RK16_NICSY;RK16_NICTO;RK16_TOBAC	rpl16	ribosomal protein L16	4	0	1.43786e+08	1.4887e+08	1.37874e+08	1.26707e+08	1.64089e+08	1.5486e+08	1.37097e+08	1.6579e+08	1.65643e+08	1.23808e+08	1.22982e+08	1.19978e+08	1.39309e+08	0.0683897	1.55459e+08	0.0845853	1.33103e+08	0.163449	1.11593	0.158246	0.445247	0.126483	0.547813	0.95545	-0.0657474	-0.0459545	0.549042	0.748945	1.16796	0.223993	0.559782	0.102237	0.725741
A0A1S4A3R7;A0A1U7W1A6	A0A1S4A3R7_TOBAC;A0A1U7W1A6_NICSY	LOC104221604;LOC107793398	Remorin-like	2	5	1.08003e+06	1.21925e+06	1108312	1.17035e+06	1.93666e+06	1.078e+06	8.02178e+06	1.52353e+06	1.6264e+06	6.60006e+06	1.12779e+06	1.32968e+06	1.14449e+06	0.0546172	3.13999e+06	1.04247	2.67098e+06	0.983675	2.74358	1.45606	3.6797	0.126489	0.547813	2.33378	1.22267	2.31681	0.162161	0.404301	1.17559	0.233389	0.584608	0.835479	0.975285
A0A1J6JDU8;A0A1S3ZDI1;A0A1U7WM95	A0A1J6JDU8_NICAT;A0A1S3ZDI1_TOBAC;A0A1U7WM95_NICSY	LOC104230044;LOC107785488;TKTC_1	transketolase	14	0	7.68801e+09	7.85713e+09	7.91437e+09	8.00953e+09	7.88743e+09	8.4574e+09	8.98733e+09	8.88197e+09	8.22982e+09	7.63976e+09	7.65838e+09	9.95146e+09	7.86726e+09	0.0171627	8.55353e+09	0.0584157	8.36985e+09	0.130156	1.08723	0.12066	0.351574	0.126825	0.547813	1.06388	0.0893417	0.238455	0.437859	0.664897	1.02195	0.0313181	0.0506787	0.723909	0.943749
A0A1S3X9U8;A0A1U7XD36	A0A1S3X9U8_TOBAC;A0A1U7XD36_NICSY	LOC104235480;LOC107762828	Actin-104	2	0	2.11932e+07	2.70775e+07	2.37482e+07	2.46777e+07	1.80626e+07	2.47615e+07	2.25646e+07	1.5747e+07	1.66213e+07	1.89819e+07	1.86595e+07	1.35084e+07	2.41741e+07	0.100623	2.02839e+07	0.202807	1.69428e+07	0.148551	0.839075	-0.253129	-0.579992	0.127026	0.547813	0.700864	-0.512793	-0.865769	0.00487799	0.0764007	1.1972	0.259664	0.654035	0.194535	0.792893
A0A1J6KB43;A0A1S4D1U6;A0A1U7WYY1;A0A1S4BM69;A0A1U7Y9S3	A0A1J6KB43_NICAT;A0A1S4BM69_TOBAC;A0A1S4D1U6_TOBAC;A0A1U7WYY1_NICSY;A0A1U7Y9S3_NICSY	LOC104231253;LOC104242253;LOC107809779;LOC107824985;RPL28A_0	60s ribosomal protein l28-1	2	5	5.651e+07	1.21925e+06	1108312	1.17035e+06	1.25518e+08	8.30331e+07	1.12078e+06	5.44565e+07	1.01967e+08	1.03015e+08	995230	1.23016e+08	1.5002e+07	1.84456	6.60321e+07	0.790552	8.22484e+07	0.669044	4.40156	2.13802	5.37929	0.127197	0.547813	5.48251	2.45484	4.57641	0.117059	0.342508	0.802838	-0.31682	-0.8692	0.905343	0.988824
A0A1J6J3D7;A0A1U7V3B8;G5ELZ3	A0A1J6J3D7_NICAT;A0A1U7V3B8_NICSY;G5ELZ3_TOBAC	CYP40;LOC104211985	peptidylprolyl isomerase	3	0	3.70538e+08	4.00341e+08	3.76309e+08	2.90817e+08	4.22934e+08	4.21777e+08	3.68632e+08	4.27289e+08	4.939e+08	5.0887e+08	3.05073e+08	3.68133e+08	3.59501e+08	0.132332	4.10158e+08	0.0677429	4.18994e+08	0.235679	1.14091	0.190183	0.524843	0.127432	0.547813	1.16549	0.220933	0.479774	0.325913	0.575338	0.978912	-0.0307495	-0.113322	0.992645	0.995042
A0A1J6IMQ7;A0A1S4C0C1;A0A1U7WCX2;A0A1S4ALM3;A0A1U7VY22	A0A1J6IMQ7_NICAT;A0A1S4ALM3_TOBAC;A0A1S4C0C1_TOBAC;A0A1U7VY22_NICSY;A0A1U7WCX2_NICSY	LOC104223017;LOC104225033;LOC107799069;LOC107813709;UBI3_1	Ubiquitin-40s ribosomal protein s27a	2	3	9.1727e+07	1.1992e+08	1.14866e+08	1.20517e+08	3.70626e+07	1.27989e+08	5.0816e+07	1.08425e+06	5.73001e+07	1.09341e+06	3.99813e+07	840783	1.11757e+08	0.121622	5.42379e+07	0.985502	2.48039e+07	1.14571	0.485318	-1.043	-2.54853	0.127623	0.547813	0.221944	-2.17173	-3.90801	0.0253735	0.15877	2.18667	1.12873	2.95037	0.408609	0.876262
A0A1S3XJN1;A0A1S4ADK0;A0A1U7XPS8	A0A1S3XJN1_TOBAC;A0A1S4ADK0_TOBAC;A0A1U7XPS8_NICSY	LOC104238847;LOC107765950;LOC107796484	T-complex protein 1 subunit zeta 1-like	12	0	7.76292e+07	6.04486e+07	8.3816e+07	5.02359e+07	8.67111e+07	7.92203e+07	7.13837e+07	9.30237e+07	8.84675e+07	5.48098e+07	5.63704e+07	8.67823e+07	6.80324e+07	0.226993	8.25847e+07	0.113328	7.16075e+07	0.258619	1.2139	0.279652	0.747818	0.127963	0.547813	1.05255	0.0738879	0.210116	0.784898	0.896718	1.1533	0.205764	0.511613	0.257653	0.819838
A0A314KUN7	A0A314KUN7_NICAT	GUN	Endoglucanase	2	8	4.80274e+07	3.7879e+07	1108312	3.95302e+07	863029	1.078e+06	3.52285e+07	1.08425e+06	986870	1.09341e+06	995230	840783	3.16362e+07	0.658484	9.56345e+06	1.78914	979073	0.106339	0.302294	-1.72598	-4.25066	0.12809	0.547813	0.0309479	-5.01402	-9.12033	0.0085054	0.0948629
A0A9E7VCB0	A0A9E7VCB0_NICBE	PDI2	Protein disulfide-isomerase	26	0	2.78096e+08	2.88631e+08	2.825e+08	2.85927e+08	2.40862e+08	2.78547e+08	2.76753e+08	2.41562e+08	2.69998e+08	2.74526e+08	2.60611e+08	2.73824e+08	2.83788e+08	0.0160305	2.59431e+08	0.081147	2.6974e+08	0.0237371	0.914171	-0.129464	-0.271792	0.128225	0.547813	0.950496	-0.0732482	-0.05971	0.260092	0.512051	0.961784	-0.0562157	-0.180611	0.461482	0.886946
A0A1J6HRZ6;A0A1S3WZM1;A0A1S4D7J4;A0A1U7WZ24;A8S9M2	A0A1J6HRZ6_NICAT;A0A1S3WZM1_TOBAC;A0A1S4D7J4_TOBAC;A0A1U7WZ24_NICSY;A8S9M2_TOBAC	LOC104231295;LOC107759529;LOC107826839;MIND1	Putative septum site-determining protein mind-like, chloroplastic	3	4	1.08003e+06	1.20218e+06	9.52438e+06	1.17035e+06	1.8687e+06	1.1246e+07	5.01513e+06	7.22288e+06	4.80477e+06	1.09341e+06	995230	1.11473e+07	3.24423e+06	1.29062	6.33818e+06	0.621798	4.51017e+06	1.0569	1.95367	0.96619	2.45883	0.128252	0.547813						1.40531	0.490885	1.26499	0.337799	0.852522
A0A1J6IRL3;A0A1S4D678;A0A1U7VYZ2	A0A1J6IRL3_NICAT;A0A1S4D678_TOBAC;A0A1U7VYZ2_NICSY	LOC104222102;LOC107826335;PRXIIE-1	Glutaredoxin-dependent peroxiredoxin	6	0	1.86462e+08	2.36032e+08	2.07059e+08	2.22685e+08	1.7288e+08	2.17161e+08	1.87622e+08	1.68639e+08	1.3608e+08	1.50421e+08	1.28144e+08	2.01439e+08	2.13059e+08	0.100074	1.86575e+08	0.117664	1.54021e+08	0.213795	0.875696	-0.191498	-0.426395	0.128256	0.547813	0.722902	-0.468128	-0.783861	0.0149754	0.128216	1.21136	0.27663	0.698863	0.10415	0.725741
A0A1S3X544;A0A1S4C7N1;A0A1U7WJ69;A0A238MN04;Q43797	A0A1S3X544_TOBAC;A0A1S4C7N1_TOBAC;A0A1U7WJ69_NICSY;A0A238MN04_NICBE;Q43797_TOBAC	LOC104229096;LOC107761395;LOC107815824;NbPPA1.1;ppa	H(+)-exporting diphosphatase	2	0	3.26046e+07	2.19098e+07	3.35846e+07	2.33905e+07	3.14452e+07	2.83141e+07	5.09001e+07	3.54901e+07	2.24201e+07	3.2145e+07	4.2654e+07	4.49581e+07	2.78724e+07	0.217905	3.65374e+07	0.274119	3.55443e+07	0.291909	1.31088	0.390536	1.02417	0.129898	0.550989	1.27525	0.350782	0.717897	0.240589	0.492861	1.02794	0.0397543	0.0729695	0.844149	0.977691
A0A314LDC5;A0A1S3YUH0;A0A1U7YQQ1	A0A1S3YUH0_TOBAC;A0A1U7YQQ1_NICSY;A0A314LDC5_NICAT	LOC104247289;LOC107779688;RPL4_3	60S ribosomal protein L4-1-like	2	0	1.42877e+08	1.56697e+08	1.65894e+08	1.71317e+08	1.27598e+08	1.5913e+08	1.40201e+08	1.4231e+08	1.63418e+08	1.30467e+08	1.60912e+08	1.35157e+08	1.59196e+08	0.0781479	1.4231e+08	0.0910635	1.47489e+08	0.115842	0.893926	-0.161773	-0.352314	0.130037	0.550989	0.926459	-0.110201	-0.127476	0.319168	0.567908	0.964884	-0.0515723	-0.168341	0.668076	0.927265
A0A1J6IKM9;A0A1S4AQC1;A0A1U7WZ83	A0A1J6IKM9_NICAT;A0A1S4AQC1_TOBAC;A0A1U7WZ83_NICSY	A4A49_38656;LOC104228703;LOC107800068	methionine--tRNA ligase	2	0	4.24581e+07	2.82348e+07	3.056e+07	2.95091e+07	4.36062e+07	3.33511e+07	3.66321e+07	4.18665e+07	3.85983e+07	2.62184e+07	3.33225e+07	3.26729e+07	3.26905e+07	0.201305	3.8864e+07	0.121487	3.2703e+07	0.155107	1.18885	0.249562	0.672827	0.130108	0.550989	1.00038	0.00055199	0.0756285	0.968411	0.982305	1.18839	0.24901	0.625882	0.110312	0.725741
A0A1S4BPE0;A0A1U7YKH2	A0A1S4BPE0_TOBAC;A0A1U7YKH2_NICSY	LOC104249793;LOC107810461	LOW QUALITY PROTEIN: WD-40 repeat-containing protein MSI4-like	6	0	1.87858e+08	1.95674e+08	1.84202e+08	1.71631e+08	1.80322e+08	1.57518e+08	1.536e+08	1.78253e+08	1.73814e+08	1.61975e+08	1.61303e+08	1.33502e+08	1.84841e+08	0.0542236	1.67423e+08	0.0825351	1.57648e+08	0.108423	0.905769	-0.142785	-0.304992	0.130128	0.550989	0.852886	-0.229575	-0.346389	0.0466027	0.212634	1.062	0.0867894	0.197249	0.419138	0.877589
A0A1J6ID28;A0A1S3Z627;A0A1S4BEC1;A0A1U7XKN4	A0A1J6ID28_NICAT;A0A1S3Z627_TOBAC;A0A1S4BEC1_TOBAC;A0A1U7XKN4_NICSY	LOC104239637;LOC107783402;LOC107807321;NLTP2_6	Non-specific lipid-transfer protein 2	2	2	1.83841e+07	3.56059e+07	1.74458e+07	1.18168e+07	5.67892e+06	1.88755e+07	1.68815e+07	1.08425e+06	1.52988e+07	2.32504e+07	2.56125e+07	840783	2.08131e+07	0.49389	1.063e+07	0.810529	1.62506e+07	0.688004	0.510737	-0.969346	-2.36497	0.130201	0.550989	0.780788	-0.356998	-0.580064	0.368013	0.607994	0.654131	-0.612348	-1.65007	0.726029	0.944391
Q1MSG9;A0A1J6IDN8	A0A1J6IDN8_NICAT;Q1MSG9_NICBE	ALY4;aly	Tho complex subunit 4d	3	0	1.11354e+08	1.08685e+08	1.23421e+08	1.19811e+08	1.35628e+08	1.21561e+08	1.16778e+08	1.4247e+08	1.16832e+08	1.02142e+08	1.09992e+08	1.04719e+08	1.15818e+08	0.0599358	1.29109e+08	0.0927337	1.08421e+08	0.0598547	1.11476	0.156732	0.441473	0.130234	0.550989	0.936134	-0.0952125	-0.0999891	0.263553	0.514142	1.19081	0.251944	0.633635	0.0246672	0.623021
A0A1J6J5M7;A0A1U7XSD4;A0A1S4AM84;A0A1S4AMN0	A0A1J6J5M7_NICAT;A0A1S4AM84_TOBAC;A0A1S4AMN0_TOBAC;A0A1U7XSD4_NICSY	LOC104239569;LOC107799096;UPF1_3	Regulator of nonsense transcripts 1-like protein	3	0	3.43833e+06	5.94215e+06	1.79879e+06	1.19614e+06	5.93948e+06	6.91862e+06	3.22413e+06	3.7021e+06	1.12287e+07	823317	5.10314e+06	5.12943e+06	3.09385e+06	0.685909	4.94608e+06	0.357699	5.57115e+06	0.768305	1.59868	0.676882	1.73781	0.130323	0.550989	1.80071	0.84857	1.63076	0.488037	0.70967	0.887804	-0.171688	-0.48572	0.744607	0.949623
A0A1J6K2H1	A0A1J6K2H1_NICAT	UGPA_2	UTP--glucose-1-phosphate uridylyltransferase (Fragment)	16	0	4.16285e+08	3.9651e+08	4.60104e+08	5.01018e+08	4.53197e+08	5.39e+08	5.15333e+08	4.84065e+08	4.96656e+08	5.14347e+08	5.6806e+08	6.16265e+08	4.4348e+08	0.105224	4.97899e+08	0.0749958	5.48832e+08	0.0988425	1.12271	0.166986	0.467029	0.130713	0.551836	1.23756	0.307497	0.63852	0.0226955	0.153643	0.907197	-0.140511	-0.403344	0.190308	0.788964
A0A1S4ARI0;A0A1S4DGP2	A0A1S4ARI0_TOBAC;A0A1S4DGP2_TOBAC	LOC107800449;LOC107829706	Lysine--tRNA ligase	2	0	2.48939e+07	2.99519e+07	2.70082e+07	2.63239e+07	2.22791e+07	2.86589e+07	1.94214e+07	2.34854e+07	2.15169e+07	2.58077e+07	2.60904e+07	2.71293e+07	2.70445e+07	0.0787253	2.34612e+07	0.164592	2.51361e+07	0.0986143	0.867504	-0.205058	-0.460188	0.131771	0.554318	0.929435	-0.105574	-0.11899	0.3169	0.566296	0.933367	-0.0994839	-0.294938	0.446418	0.879109
A0A1S3YLH9;A0A1U7YDB0;A0A314L772	A0A1S3YLH9_TOBAC;A0A1U7YDB0_NICSY;A0A314L772_NICAT	A4A49_06102;LOC104245931;LOC107777417	glucose-6-phosphate 1-epimerase	3	0	3.16958e+07	3.02698e+07	3.546e+07	3.32678e+07	2.65835e+07	2.78389e+07	3.43239e+07	2.74783e+07	2.6235e+07	2.97162e+07	3.09547e+07	2.63158e+07	3.26734e+07	0.0680978	2.90561e+07	0.122221	2.83054e+07	0.0847262	0.889291	-0.169272	-0.371002	0.131836	0.554318	0.866315	-0.207036	-0.305057	0.0510526	0.223659	1.02652	0.0377644	0.0677116	0.758937	0.953022
A0A1J6JQF2;A0A1S3ZJA6;A0A1U7Y8D9	A0A1J6JQF2_NICAT;A0A1S3ZJA6_TOBAC;A0A1U7Y8D9_NICSY	A4A49_41512;LOC104242188;LOC107787429	phenylalanine--tRNA ligase	4	0	1.39869e+07	1.19113e+07	1.5806e+07	1.57524e+07	1.71265e+07	1.4776e+07	1.63962e+07	1.67996e+07	1.37052e+07	1.71747e+07	1.64977e+07	1.39298e+07	1.43642e+07	0.128147	1.62746e+07	0.0640711	1.53269e+07	0.115289	1.133	0.180145	0.499826	0.131872	0.554318	1.06702	0.0935867	0.24624	0.47257	0.698654	1.06183	0.0865587	0.19664	0.393583	0.874615
C0LSK7;A0A314KM27;A0A1J6IRI9;A0A1U7UZ28;O22402	A0A1J6IRI9_NICAT;A0A1U7UZ28_NICSY;A0A314KM27_NICAT;C0LSK7_NICBE;O22402_TOBAC	GDI;GDI2_0;GDI2_1;LOC104210726	Guanosine nucleotide diphosphate dissociation inhibitor	3	0	6.38086e+07	5.42446e+07	6.91129e+07	6.56412e+07	7.4359e+07	7.40024e+07	7.74014e+07	6.15404e+07	6.9147e+07	7.71695e+07	6.65238e+07	7.34959e+07	6.32018e+07	0.100689	7.18258e+07	0.0977994	7.1584e+07	0.0657204	1.13645	0.184536	0.510768	0.132576	0.555092	1.13263	0.179672	0.404107	0.0998456	0.317999	1.00338	0.00486427	-0.01922	0.986317	0.993059
A0A1S4AJI1;A0A314L8G6;A0A1S3XIY1	A0A1S3XIY1_TOBAC;A0A1S4AJI1_TOBAC;A0A314L8G6_NICAT	A4A49_33706;LOC107765714;LOC107798126	Probable Xaa-Pro aminopeptidase P	4	0	2.77041e+07	2.41525e+07	3.06901e+07	2.89359e+07	2.8556e+07	3.22108e+07	3.4212e+07	3.01435e+07	3.15952e+07	3.24804e+07	3.60325e+07	3.93253e+07	2.78707e+07	0.0992092	3.12806e+07	0.0786861	3.48583e+07	0.101608	1.12235	0.16652	0.465867	0.132745	0.555092	1.25072	0.322757	0.666504	0.01854	0.139813	0.897363	-0.156237	-0.444896	0.157635	0.757254
A0A1U7X6Z2;A0A1U7XER0;A0A1U7XG59;A0A314L6J2	A0A1U7X6Z2_NICSY;A0A1U7XER0_NICSY;A0A1U7XG59_NICSY;A0A314L6J2_NICAT	A4A49_03693;LOC104233702	Petal death protein isoform X3	5	0	1.68e+08	5.02377e+08	4.04815e+08	6.32532e+08	2.41293e+08	4.26696e+08	1.53822e+08	1.25252e+08	4.2539e+08	2.52993e+08	4.10267e+08	1.97931e+08	4.26931e+08	0.459589	2.36766e+08	0.573999	3.21645e+08	0.35282	0.554576	-0.850543	-2.06889	0.132799	0.555092	0.753389	-0.408533	-0.674571	0.485819	0.708973	0.736108	-0.44201	-1.19999	0.249406	0.813809
A0A1J6JU69;A0A1S4BYJ2;A0A1U7XEV9	A0A1J6JU69_NICAT;A0A1S4BYJ2_TOBAC;A0A1U7XEV9_NICSY	EBP1_0;LOC104237038;LOC107813246	Erbb-3 binding protein 1	8	0	4.73773e+08	5.07791e+08	4.64273e+08	4.71475e+08	5.45955e+08	4.83766e+08	5.08104e+08	5.57187e+08	5.02605e+08	5.57955e+08	5.2084e+08	5.02208e+08	4.79328e+08	0.0404777	5.23753e+08	0.0647909	5.20902e+08	0.0502715	1.09268	0.127875	0.369555	0.132818	0.555092	1.08673	0.12	0.294677	0.129828	0.363384	1.00547	0.00787491	-0.011265	0.929226	0.991198
A0A2I2MNE6;A0A1S3Z6B4;A0A1S4C7P7;A0A1U7VDE8	A0A1S3Z6B4_TOBAC;A0A1S4C7P7_TOBAC;A0A1U7VDE8_NICSY;A0A2I2MNE6_NICAT	LOC104212687;LOC107783549;LOC107816012;UGT89A2	Glycosyltransferase	3	0	1.87522e+07	1.06014e+07	1.80287e+07	1.19569e+07	1.95382e+07	1.7539e+07	1.8233e+07	1.71317e+07	1.65935e+07	1.35528e+07	1.36016e+07	2.12224e+07	1.48348e+07	0.279973	1.81105e+07	0.0582438	1.62426e+07	0.222354	1.22081	0.287839	0.768223	0.133192	0.555724	1.0949	0.130796	0.314477	0.54463	0.747133	1.115	0.157043	0.382879	0.269956	0.827439
A0A314KXF6	A0A314KXF6_NICAT	KDSA1	3-deoxy-8-phosphooctulonate synthase	7	0	1.77617e+08	2.03539e+08	1.53181e+08	1.73947e+08	1.48452e+08	1.76144e+08	1.53885e+08	1.43258e+08	1.42987e+08	1.57169e+08	1.49274e+08	1.46447e+08	1.77071e+08	0.116713	1.55435e+08	0.0931048	1.48969e+08	0.0405499	0.87781	-0.18802	-0.417727	0.133351	0.555724	0.841296	-0.249315	-0.382589	0.0390785	0.197496	1.0434	0.0612947	0.129885	0.509928	0.894355
O24145;A0A1J6J2E1;A0A1S4B252;A0A1U7Y6W4	4CL1_TOBAC;A0A1J6J2E1_NICAT;A0A1S4B252_TOBAC;A0A1U7Y6W4_NICSY	4CL1;4CL1_0;LOC104245015;LOC107803673	4-coumarate--coa ligase 1	5	0	4.83498e+07	2.46467e+07	5.86165e+07	3.61372e+07	5.06497e+07	5.29517e+07	4.99817e+07	6.19881e+07	5.70769e+07	3.24571e+07	4.84291e+07	7.43294e+07	4.19376e+07	0.351507	5.38928e+07	0.102885	5.30731e+07	0.32896	1.28507	0.36185	0.952675	0.133757	0.556621	1.26553	0.339739	0.697646	0.325541	0.57503	1.01544	0.0221112	0.0263513	0.74861	0.950751
A0A1J6I8E8;A0A1S4CCA0;A0A1S4CCS6;A0A1S4A9X2;A0A1U7XG48;A0A1S3Z4L3	A0A1J6I8E8_NICAT;A0A1S3Z4L3_TOBAC;A0A1S4A9X2_TOBAC;A0A1S4CCA0_TOBAC;A0A1S4CCS6_TOBAC;A0A1U7XG48_NICSY	A4A49_38424;LOC104233694;LOC107782969;LOC107795281;LOC107817457	Probable bifunctional methylthioribulose-1-phosphate dehydratase/enolase-phosphatase E1	2	0	1.44745e+08	1.42729e+08	1.38967e+08	1.3402e+08	9.75529e+07	1.48329e+08	1.34937e+08	7.75029e+07	1.41263e+08	1.05032e+08	1.28699e+08	1.00628e+08	1.40115e+08	0.0336611	1.14581e+08	0.285842	1.18906e+08	0.162664	0.817761	-0.290249	-0.672506	0.134182	0.556733	0.848627	-0.236797	-0.359634	0.0733982	0.272876	0.963628	-0.0534524	-0.173309	0.713035	0.942415
A0A0H5AZB7;A0A1S4BBL2	A0A0H5AZB7_NICBE;A0A1S4BBL2_TOBAC	LOC107806551;NbFPPS1a	Farnesyl diphosphate synthase	6	0	1.79229e+08	1.55595e+08	1.97793e+08	2.26428e+08	1.98356e+08	2.15226e+08	2.46149e+08	2.17006e+08	2.04946e+08	2.33012e+08	2.63243e+08	2.36289e+08	1.89761e+08	0.15772	2.19184e+08	0.0905345	2.34373e+08	0.101715	1.15505	0.207958	0.569141	0.134219	0.556733	1.23509	0.304618	0.633239	0.0494109	0.219561	0.935196	-0.0966598	-0.287475	0.382181	0.870716
A0A314KKP3;A0A1U7WYL4;A0A1U7WZX1	A0A1U7WYL4_NICSY;A0A1U7WZX1_NICSY;A0A314KKP3_NICAT	IVD;LOC104228910	Isovaleryl-CoA dehydrogenase, mitochondrial	2	0	4.71498e+07	5.37367e+07	4.94601e+07	4.68688e+07	4.10989e+07	4.77644e+07	4.84607e+07	3.21744e+07	4.32359e+07	4.62818e+07	4.24321e+07	4.05058e+07	4.93038e+07	0.0643989	4.23746e+07	0.178565	4.31139e+07	0.0557271	0.859458	-0.2185	-0.493691	0.134466	0.556733	0.874453	-0.193547	-0.280319	0.0412823	0.201971	0.982852	-0.0249539	-0.0980081	0.769565	0.956419
A0A1S3XX83;A0A1S4B8C3;A0A1U7WK90;A0A314KQP1	A0A1S3XX83_TOBAC;A0A1S4B8C3_TOBAC;A0A1U7WK90_NICSY;A0A314KQP1_NICAT	CP12-2;LOC104224685;LOC107769806;LOC107805556	Calvin cycle protein CP12-2, chloroplastic-like	3	0	9.48875e+08	1.53057e+09	6.86893e+08	6.4474e+08	6.91164e+08	7.14214e+08	5.76879e+08	6.56261e+08	4.79036e+08	7.92149e+08	5.89366e+08	6.33816e+08	9.5277e+08	0.428248	6.59629e+08	0.0910985	6.23592e+08	0.208231	0.692328	-0.530473	-1.2712	0.134663	0.556733	0.654504	-0.611527	-1.04683	0.100451	0.319157	1.05779	0.0810538	0.182094	0.542479	0.903784
Q5M9V4;P05495;A0A0M4JJI5;A0A142I0Z1;A0A142I103;A0A286SEQ5;A0A6H0CCF4	A0A0M4JJI5_TOBAC;A0A142I0Z1_NICSY;A0A142I103_9SOLA;A0A286SEQ5_NICAT;A0A6H0CCF4_NICBE;ATPAM_NICPL;Q5M9V4_TOBAC	ATPA;atp1	ATP synthase subunit alpha	15	0	3.12877e+08	3.08008e+08	3.59545e+08	2.62757e+08	3.33533e+08	3.75392e+08	3.33972e+08	3.56729e+08	3.77266e+08	3.06197e+08	3.00832e+08	5.84352e+08	3.10797e+08	0.127303	3.49907e+08	0.0575864	3.92162e+08	0.33858	1.12584	0.170998	0.477029	0.134893	0.556733	1.2618	0.335478	0.689832	0.230337	0.486936	0.89225	-0.16448	-0.466675	0.610513	0.917388
A0A1S4AVC2;A0A1S4DPN5;A0A1U7XVZ1	A0A1S4AVC2_TOBAC;A0A1S4DPN5_TOBAC;A0A1U7XVZ1_NICSY	LOC104238446;LOC107801700;LOC107832081	ATP-dependent (S)-NAD(P)H-hydrate dehydratase	3	8	1.08003e+06	6.42415e+08	2.93674e+08	4.62364e+08	863029	3.43601e+08	1.12078e+06	1.08425e+06	986870	1.09341e+06	995230	840783	3.49883e+08	0.779322	8.66672e+07	1.9764	979073	0.106339	0.247703	-2.01332	-4.96678	0.134931	0.556733	0.00279829	-8.48124	-15.4787	0.00966254	0.100456
A0A1J6IVH2;B7VCB9;Q1EI36	A0A1J6IVH2_NICAT;B7VCB9_NICBE;Q1EI36_NICBE	MED36A_1;fib2	rRNA 2'-O-methyltransferase fibrillarin	3	0	1.83913e+07	1.29978e+07	2.20698e+07	1.55658e+07	2.48779e+07	1.94983e+07	1.72019e+07	2.38752e+07	1.90341e+07	1.51372e+07	1.58983e+07	2.57811e+07	1.72562e+07	0.225561	2.13633e+07	0.169762	1.89627e+07	0.255681	1.23801	0.308022	0.818523	0.135459	0.556943	1.09889	0.136048	0.324107	0.568034	0.758856	1.1266	0.171974	0.422332	0.372031	0.865301
A0A1S3YRT8;A0A314KXH7	A0A1S3YRT8_TOBAC;A0A314KXH7_NICAT	EO_3;LOC107779087	Quinone oxidoreductase-like	9	0	2.25022e+08	2.72335e+08	1.93241e+08	2.18943e+08	2.01552e+08	2.10649e+08	2.01726e+08	1.73609e+08	1.94798e+08	2.18845e+08	1.9809e+08	1.74956e+08	2.27385e+08	0.145043	1.96884e+08	0.0817124	1.96672e+08	0.0913703	0.865862	-0.20779	-0.466999	0.135535	0.556943	0.864929	-0.209346	-0.309293	0.138283	0.376037	1.00108	0.00155625	-0.0279607	0.981629	0.993059
A0A0M4J3A8;A0A1S3XU77;A0A1J6IAA5;A0A1U7VN87;D0EJY9;K9JHZ2;A0A1S3XGK4;A0A1U7V0Q2	A0A0M4J3A8_NICBE;A0A1J6IAA5_NICAT;A0A1S3XGK4_TOBAC;A0A1S3XU77_TOBAC;A0A1U7V0Q2_NICSY;A0A1U7VN87_NICSY;D0EJY9_NICBE;K9JHZ2_NICAT	HSC80_0;LOC104211232;LOC104215281;LOC107764955;LOC107768797	Heat shock protein 90-1	6	0	3.55896e+08	2.44425e+08	3.80546e+08	2.53589e+08	4.12488e+08	3.70955e+08	2.96583e+08	4.62177e+08	3.69547e+08	2.081e+08	2.18831e+08	4.51641e+08	3.08614e+08	0.225721	3.85551e+08	0.181715	3.1203e+08	0.380493	1.2493	0.321119	0.851164	0.135555	0.556943	1.01107	0.0158816	0.103741	0.905477	0.956158	1.23562	0.305237	0.774451	0.2312	0.806694
A0A1S4C0D9;A0A1J6IBW1;A0A1S3Y093;A0A1U7YDF5	A0A1J6IBW1_NICAT;A0A1S3Y093_TOBAC;A0A1S4C0D9_TOBAC;A0A1U7YDF5_NICSY	ACX4_0;LOC104247754;LOC107770800;LOC107813755	Acyl-coenzyme a oxidase 4, peroxisomal	2	1	1.2259e+07	1.21925e+06	5.95137e+06	1.95525e+07	2.63769e+07	1.68362e+07	1.93122e+07	9.33141e+06	2.80522e+07	2.41736e+07	1.10961e+07	2.89972e+07	9.74553e+06	0.815715	1.79642e+07	0.3915	2.30798e+07	0.35777	1.84333	0.882311	2.24978	0.13579	0.55712	2.36824	1.24382	2.35559	0.0713472	0.268201	0.778352	-0.361505	-0.987273	0.402295	0.876262
A0A1U7XTS3	A0A1U7XTS3_NICSY	LOC104237424	glutamate-1-semialdehyde 2,1-aminomutase	5	0	4.17392e+08	4.58657e+08	4.68546e+08	5.40582e+08	5.57807e+08	5.01415e+08	5.04984e+08	5.31231e+08	4.92389e+08	5.07391e+08	4.86235e+08	4.90592e+08	4.71294e+08	0.1087	5.23859e+08	0.0501038	4.94152e+08	0.0186107	1.11153	0.152551	0.431053	0.136419	0.558917	1.0485	0.0683251	0.199914	0.43445	0.662485	1.06012	0.0842256	0.190475	0.230897	0.806694
A0A1S3X1A6;A0A1S4AZ99	A0A1S3X1A6_TOBAC;A0A1S4AZ99_TOBAC	LOC107759966;LOC107802930	Myosin-9-like	26	0	9.74326e+07	1.13419e+08	8.56762e+07	9.89346e+07	1.07214e+08	1.32846e+08	1.23077e+08	9.69792e+07	1.06563e+08	1.1985e+08	1.26443e+08	1.09228e+08	9.88656e+07	0.115003	1.15029e+08	0.139195	1.15521e+08	0.0802578	1.16349	0.218459	0.595313	0.137023	0.559996	1.16847	0.224618	0.486532	0.0659958	0.258138	0.99574	-0.00615855	-0.0483454	0.912577	0.989317
A0A1J6IJT6;A0A1S3XK48;A0A1S3XKB8;A0A1U7XRZ6	A0A1J6IJT6_NICAT;A0A1S3XK48_TOBAC;A0A1S3XKB8_TOBAC;A0A1U7XRZ6_NICSY	LOC104236906;LOC107766127;TIC110	Protein tic110, chloroplastic	2	0	1.47515e+07	1.04337e+07	1.58382e+07	1.41067e+07	1.38236e+07	1.47442e+07	1.83555e+07	2.13997e+07	1.44866e+07	1.37053e+07	1.18656e+07	1.97245e+07	1.37825e+07	0.170076	1.70807e+07	0.203783	1.49455e+07	0.225495	1.2393	0.30953	0.822281	0.137368	0.559996	1.08438	0.116873	0.288943	0.583576	0.771191	1.14287	0.192657	0.476982	0.349641	0.853527
A0A1S3YDQ2;A0A1S3Z1M5;A0A1U7V906;A0A314KWM4;A0A1J6JQY5;A0A1S4ARB5;A0A1S4BQT4;A0A1U7YML7	A0A1J6JQY5_NICAT;A0A1S3YDQ2_TOBAC;A0A1S3Z1M5_TOBAC;A0A1S4ARB5_TOBAC;A0A1S4BQT4_TOBAC;A0A1U7V906_NICSY;A0A1U7YML7_NICSY;A0A314KWM4_NICAT	LOC104211414;LOC104249594;LOC107775098;LOC107781978;LOC107800470;LOC107810931;PFK3_0;PFK4	ATP-dependent 6-phosphofructokinase	2	0	2.71528e+07	2.35851e+07	2.79424e+07	2.41216e+07	2.69168e+07	2.82215e+07	2.82442e+07	2.92967e+07	2.84886e+07	2.49056e+07	2.674e+07	3.35222e+07	2.57005e+07	0.0843637	2.81698e+07	0.0345891	2.84141e+07	0.130439	1.09608	0.132355	0.380721	0.137396	0.559996	1.10559	0.144813	0.340181	0.253861	0.506355	0.991402	-0.0124576	-0.0649892	0.967366	0.993059
A0A0K0PTC5;A0A0K0PU31;A0A1J6KBZ0;A0A1J6KDL4;A0A1J6KHZ1;A0A1S3Y5Y3;A0A1S3ZGD3;A0A1S3ZSR1;A0A1U7WLY7;A0A1U7WVY8;A0A1U7XAB5;O82463	A0A0K0PTC5_NICBE;A0A0K0PU31_NICBE;A0A1J6KBZ0_NICAT;A0A1J6KDL4_NICAT;A0A1J6KHZ1_NICAT;A0A1S3Y5Y3_TOBAC;A0A1S3ZGD3_TOBAC;A0A1S3ZSR1_TOBAC;A0A1U7WLY7_NICSY;A0A1U7WVY8_NICSY;A0A1U7XAB5_NICSY;O82463_NICCL	LOC104228754;LOC104231463;LOC104232002;LOC107772501;LOC107786549;LOC107789974;SKP1.1;SKP1.2;SKP1A_1;SKP1A_2;SKP1A_3	SKP1-like protein	5	0	1.14329e+08	1.44646e+08	1.11732e+08	1.14516e+08	1.19436e+08	1.12645e+08	9.06257e+07	9.67982e+07	1.18203e+08	1.12813e+08	9.00136e+07	8.77005e+07	1.21306e+08	0.128697	1.04876e+08	0.128007	1.02182e+08	0.152394	0.864562	-0.209958	-0.472402	0.137526	0.559996	0.842354	-0.247501	-0.379263	0.106905	0.330022	1.02636	0.0375426	0.0671256	0.775454	0.960637
A0A314L596;A0A1S4AET6;A0A1U7XSG9	A0A1S4AET6_TOBAC;A0A1U7XSG9_NICSY;A0A314L596_NICAT	LOC104237064;LOC107796873;PAB2_0	Proteasome subunit alpha type	2	0	1.70778e+08	2.16001e+08	1.81029e+08	1.71151e+08	1.70341e+08	1.71073e+08	1.11418e+08	1.6692e+08	1.75682e+08	1.56304e+08	1.70571e+08	1.61965e+08	1.8474e+08	0.115701	1.54938e+08	0.187623	1.6613e+08	0.052112	0.838683	-0.253803	-0.581674	0.137733	0.559996	0.899268	-0.153177	-0.206287	0.168824	0.414373	0.932628	-0.100627	-0.297957	0.44163	0.878118
Q9AVG8	Q9AVG8_TOBAC	ipi1	isopentenyl-diphosphate Delta-isomerase	2	0	2.44876e+07	2.95021e+07	2.64956e+07	4.19377e+07	2.34756e+07	2.8288e+07	2.4032e+07	2.25641e+07	2.33363e+07	2.16612e+07	2.07629e+07	2.00757e+07	3.06057e+07	0.255855	2.45899e+07	0.103236	2.1459e+07	0.0657009	0.803442	-0.315735	-0.736021	0.137836	0.559996	0.701145	-0.512216	-0.864711	0.0218318	0.151676	1.1459	0.196481	0.487087	0.0747801	0.715673
A0A1S3YFP1;A0A1S4B047;A0A1U7V4G0;A0A3G1E3S8;A0A1S3XCY5;A0A1U7YQU4	A0A1S3XCY5_TOBAC;A0A1S3YFP1_TOBAC;A0A1S4B047_TOBAC;A0A1U7V4G0_NICSY;A0A1U7YQU4_NICSY;A0A3G1E3S8_TOBAC	LOC104215046;LOC104246986;LOC107763810;LOC107775757;LOC107803192	beta-ketoacyl-[acyl-carrier-protein] synthase I	3	0	2.62639e+08	2.31906e+08	3.05291e+08	2.16109e+08	3.2198e+08	2.59124e+08	2.81932e+08	3.08264e+08	3.11857e+08	2.39696e+08	2.60929e+08	3.70159e+08	2.53987e+08	0.154662	2.92825e+08	0.0954319	2.9566e+08	0.19674	1.15292	0.205286	0.562483	0.138033	0.560013	1.16408	0.219189	0.476576	0.244716	0.497331	0.99041	-0.0139025	-0.0688072	0.991946	0.995032
A0A1J6KKG1;A0A1S3XEQ9;A0A1S4DMP2;A0A1U7WZX2	A0A1J6KKG1_NICAT;A0A1S3XEQ9_TOBAC;A0A1S4DMP2_TOBAC;A0A1U7WZX2_NICSY	A4A49_40141;LOC104232591;LOC107764216;LOC107831445	Uncharacterized protein, chloroplastic	2	0	7.07548e+06	4.97244e+06	7.95245e+06	7.14639e+06	1.12266e+07	6.7358e+06	6.79098e+06	1.22042e+07	8.76581e+06	1.01865e+07	5.50863e+06	9.52769e+06	6.78669e+06	0.187605	9.23939e+06	0.31245	8.49716e+06	0.244223	1.3614	0.445089	1.16013	0.138421	0.560446	1.25203	0.324272	0.669282	0.217494	0.472826	1.08735	0.120817	0.287161	0.716187	0.942415
A0A1U7WU40;A0A1U7X1R6;A0A1U7X2W8	A0A1U7WU40_NICSY;A0A1U7X1R6_NICSY;A0A1U7X2W8_NICSY	LOC104229811	Isocitrate dehydrogenase [NADP]	4	0	1.63757e+08	1.60113e+08	1.56105e+08	1.84445e+08	1.67801e+08	1.78423e+08	2.01333e+08	1.88586e+08	1.77972e+08	2.14948e+08	2.00472e+08	1.86104e+08	1.66105e+08	0.0759757	1.84036e+08	0.0777963	1.94874e+08	0.0836357	1.10795	0.147892	0.419444	0.138605	0.560446	1.1732	0.230446	0.497219	0.0378421	0.1936	0.944385	-0.0825537	-0.250203	0.39489	0.874615
A0A1S3YL66;A0A1S4AYZ4;A0A1U7YBG2;B3F8H2	A0A1S3YL66_TOBAC;A0A1S4AYZ4_TOBAC;A0A1U7YBG2_NICSY;B3F8H2_NICLS	LOC104246352;LOC107777352;LOC107802821	Hydroxymethylglutaryl-CoA synthase	2	0	3.81086e+07	3.32991e+07	2.83698e+07	3.56882e+07	3.6729e+07	3.74066e+07	3.7217e+07	4.01835e+07	3.70412e+07	5.69815e+07	2.79672e+07	3.17988e+07	3.38664e+07	0.122756	3.7884e+07	0.0411607	3.84472e+07	0.335626	1.11863	0.161734	0.453941	0.139023	0.560446	1.13526	0.183022	0.410251	0.555897	0.752356	0.985353	-0.0212877	-0.0883208	0.879699	0.982395
A0A1U7YQ78	A0A1U7YQ78_NICSY	LOC104246811	Glutamyl-tRNA(Gln) amidotransferase subunit A, chloroplastic/mitochondrial	3	0	1.23124e+08	1.64033e+08	1.47752e+08	1.28416e+08	1.16152e+08	1.14651e+08	1.33257e+08	1.28978e+08	1.41156e+08	1.17068e+08	1.32842e+08	1.51965e+08	1.40831e+08	0.133088	1.2326e+08	0.0751281	1.35757e+08	0.108394	0.875231	-0.192264	-0.428305	0.13906	0.560446	0.963973	-0.0529349	-0.0224584	0.698209	0.850413	0.907941	-0.13933	-0.400221	0.219526	0.806694
A0A1S4AI83;A0A1U7VXQ8;A0A314KMP9	A0A1S4AI83_TOBAC;A0A1U7VXQ8_NICSY;A0A314KMP9_NICAT	LOC104220563;LOC107797958;SHKB	Phospho-2-dehydro-3-deoxyheptonate aldolase	5	0	2.99417e+07	1.79446e+07	4.84802e+07	3.42705e+07	4.37635e+07	3.35672e+07	4.01756e+07	7.40251e+07	3.68082e+07	2.00434e+07	2.26956e+07	8.09811e+07	3.26592e+07	0.386014	4.78829e+07	0.374508	4.0132e+07	0.702909	1.46614	0.552018	1.42662	0.139101	0.560446	1.22881	0.297264	0.619753	0.765385	0.889247	1.19313	0.254754	0.641061	0.393177	0.874615
O80361;A0A1S4CCG1;A0A1U7XY38;A0A1S4DD77	A0A1S4CCG1_TOBAC;A0A1S4DD77_TOBAC;A0A1U7XY38_NICSY;RK4_TOBAC	LOC104243411;LOC107817573;LOC107828567;RPL4	Large ribosomal subunit protein uL4c	3	0	7.38986e+08	7.18575e+08	6.17846e+08	6.26325e+08	7.58286e+08	6.2009e+08	9.707e+08	9.01223e+08	6.23741e+08	8.00743e+08	8.21042e+08	8.05055e+08	6.75433e+08	0.0921746	8.12575e+08	0.191787	7.62645e+08	0.121962	1.20304	0.266688	0.715509	0.139715	0.561543	1.12912	0.175199	0.395904	0.18515	0.432561	1.06547	0.091489	0.209667	0.639723	0.922272
A0A1J6IUJ5;A0A1S4BB21;A0A1U7W1S5;A0A1S3XQU9	A0A1J6IUJ5_NICAT;A0A1S3XQU9_TOBAC;A0A1S4BB21_TOBAC;A0A1U7W1S5_NICSY	LOC104221730;LOC107767541;LOC107806382;PAE8_19	Pectin acetylesterase	5	0	7.5218e+07	6.91277e+07	6.67702e+07	8.40646e+07	7.2822e+07	9.00759e+07	1.08045e+08	7.84648e+07	8.47105e+07	9.10894e+07	1.22438e+08	1.2351e+08	7.37951e+07	0.104563	8.73519e+07	0.178054	1.05437e+08	0.193685	1.18371	0.243313	0.657254	0.139759	0.561543	1.42878	0.514785	1.01865	0.0123156	0.115276	0.828474	-0.271472	-0.749379	0.172243	0.772944
A0A1J6IB24;A0A1S3ZY60;A0A1S4D459;A0A1U7V1P2	A0A1J6IB24_NICAT;A0A1S3ZY60_TOBAC;A0A1S4D459_TOBAC;A0A1U7V1P2_NICSY	A4A49_15124;LOC104211516;LOC107791650;LOC107825796	Thioredoxin m4, chloroplastic	4	0	8.41551e+08	1.0887e+09	8.69571e+08	9.2146e+08	8.82296e+08	7.33943e+08	8.78664e+08	7.82634e+08	6.69896e+08	8.56587e+08	7.08784e+08	6.88204e+08	9.30322e+08	0.118944	8.19384e+08	0.0894686	7.30868e+08	0.116717	0.880754	-0.18319	-0.405688	0.140002	0.561743	0.785608	-0.348119	-0.563781	0.0191277	0.14108	1.12111	0.164929	0.403717	0.158506	0.757254
A0A1S3YQZ1;A0A314L267	A0A1S3YQZ1_TOBAC;A0A314L267_NICAT	LOC107778688;LTPG1	Non-specific lipid transfer protein GPI-anchored 1-like	3	0	2.81638e+07	4.97991e+07	3.38752e+07	3.88869e+07	2.13764e+07	3.84785e+07	2.46101e+07	3.14138e+07	2.33065e+07	2.97643e+07	2.4481e+07	2.5949e+07	3.76812e+07	0.243886	2.89697e+07	0.262172	2.58752e+07	0.108561	0.76881	-0.3793	-0.894441	0.140523	0.563059	0.686687	-0.542275	-0.919834	0.0206879	0.148443	1.11959	0.162975	0.398553	0.504915	0.892905
A0A1S4D3S7	A0A1S4D3S7_TOBAC	LOC107825625	Ferredoxin--NADP reductase, chloroplastic	8	0	7.52123e+07	8.95796e+07	7.07493e+07	7.13734e+07	9.48007e+07	8.65577e+07	8.37546e+07	7.90524e+07	9.63341e+07	1.13351e+08	9.87045e+07	9.03268e+07	7.67286e+07	0.114581	8.60414e+07	0.0768207	9.96791e+07	0.0980443	1.12137	0.165265	0.462741	0.140823	0.563484	1.29911	0.377526	0.766943	0.00923952	0.098521	0.863183	-0.212261	-0.592927	0.0604656	0.710633
A0A1S4ANK5;A0A1U7WF95;A0A314LDI2	A0A1S4ANK5_TOBAC;A0A1U7WF95_NICSY;A0A314LDI2_NICAT	CAD1_1;LOC104227952;LOC107799691	Probable cinnamyl alcohol dehydrogenase 1	2	2	2.34799e+07	3.24127e+07	2.64378e+07	2.51246e+07	1.83877e+07	2.33589e+07	1.12078e+06	1.60817e+07	1.99838e+07	1.09341e+06	2.15962e+07	2.57706e+07	2.68637e+07	0.144886	1.47373e+07	0.649515	1.7111e+07	0.64013	0.548593	-0.866192	-2.10789	0.141287	0.564566	0.636956	-0.650734	-1.11873	0.206949	0.461985	0.861273	-0.215457	-0.601373	0.906392	0.989225
E5LLE7	E5LLE7_NICBE		Phosphoglycerate kinase	2	0	4.36398e+08	3.84062e+08	3.57501e+08	3.29047e+08	3.27783e+08	3.14673e+08	3.46389e+08	3.49384e+08	2.50244e+08	3.20669e+08	2.96826e+08	2.44806e+08	3.76752e+08	0.121222	3.34557e+08	0.0488446	2.78136e+08	0.132058	0.888003	-0.171363	-0.376214	0.141637	0.564844	0.738247	-0.437825	-0.728288	0.00945751	0.0993892	1.20285	0.266461	0.671994	0.0327867	0.671216
A0A1J6JXN9;A0A1S4B8I6;A0A1U7Y3V2	A0A1J6JXN9_NICAT;A0A1S4B8I6_TOBAC;A0A1U7Y3V2_NICSY	LOC104244162;LOC107805642;TYRAAT2_1	Arogenate dehydrogenase 2, chloroplastic	6	0	3.58333e+07	2.76084e+07	4.08807e+07	3.38293e+07	4.03861e+07	3.33664e+07	4.24302e+07	4.81626e+07	4.94728e+07	4.49009e+07	4.04599e+07	5.35987e+07	3.45379e+07	0.158964	4.10863e+07	0.148692	4.71081e+07	0.120576	1.1896	0.250477	0.675108	0.141744	0.564844	1.36395	0.447793	0.895802	0.0137866	0.12236	0.872171	-0.197316	-0.553439	0.180439	0.778176
A0A1S4DCA1;A0A1U7XXD2;A0A314KTW7	A0A1S4DCA1_TOBAC;A0A1U7XXD2_NICSY;A0A314KTW7_NICAT	LOC104238848;LOC107828303;MSI2_0	WD-40 repeat-containing protein MSI2-like	2	0	2.16097e+07	1.00613e+07	1.28978e+07	1.06573e+07	2.28608e+07	1.22765e+07	1.85206e+07	2.16218e+07	1.36363e+07	1.40099e+07	1.20845e+07	8.91565e+06	1.38065e+07	0.387029	1.88199e+07	0.251267	1.21616e+07	0.190682	1.36312	0.446912	1.16467	0.142281	0.56621	0.880859	-0.183016	-0.261008	0.627018	0.80266	1.54749	0.629928	1.63238	0.0309705	0.671182
A0A1J6IBN6;A0A1J6IM04;A0A1J6JQ99;A0A1S3Y108;A0A1S3YVN8;A0A1S4AGI6;A0A1U7Y6I9;A0A1U7YHX2	A0A1J6IBN6_NICAT;A0A1J6IM04_NICAT;A0A1J6JQ99_NICAT;A0A1S3Y108_TOBAC;A0A1S3YVN8_TOBAC;A0A1S4AGI6_TOBAC;A0A1U7Y6I9_NICSY;A0A1U7YHX2_NICSY	A4A49_56752;A4A49_58477;LOC104241616;LOC104249036;LOC107770854;LOC107780380;LOC107797366;RAT5_0	Histone H2A (Fragment)	2	0	8.04091e+08	8.96668e+08	9.85653e+08	6.81761e+08	8.05868e+08	4.69969e+08	7.96174e+08	6.5264e+08	6.76756e+08	6.67814e+08	6.18559e+08	4.18749e+08	8.42043e+08	0.154445	6.81163e+08	0.230875	5.9547e+08	0.202463	0.80894	-0.305895	-0.711498	0.142615	0.566762	0.707172	-0.499866	-0.842062	0.0261494	0.159583	1.14391	0.193971	0.480454	0.429943	0.878118
A0A1S3WZ09;A0A1U7XLV0;A0A314KQR8;A0A1S3XYH8;A0A1U7YHV5;A0A314L730;A0A1S3X2T9;A0A1U7WTY9;A0A314L2J5	A0A1S3WZ09_TOBAC;A0A1S3X2T9_TOBAC;A0A1S3XYH8_TOBAC;A0A1U7WTY9_NICSY;A0A1U7XLV0_NICSY;A0A1U7YHV5_NICSY;A0A314KQR8_NICAT;A0A314L2J5_NICAT;A0A314L730_NICAT	LOC104229770;LOC104235412;LOC104244998;LOC107759448;LOC107760678;LOC107770030;RPL30A_0;RPL30B_1;RPL30B_2	60S ribosomal protein L30-like	2	0	2.53018e+08	2.76461e+08	2.60492e+08	2.9583e+08	2.33247e+08	2.59646e+08	2.48569e+08	2.51772e+08	3.03875e+08	2.74883e+08	3.09018e+08	2.44703e+08	2.7145e+08	0.0698755	2.48308e+08	0.0445707	2.8312e+08	0.104882	0.914746	-0.128556	-0.269529	0.142888	0.567076	1.04299	0.0607241	0.185975	0.584327	0.771409	0.877043	-0.18928	-0.532205	0.083682	0.715673
A0A1S3WYG6;A0A1S3YK10;A0A1U7XD90;A0A314KS18	A0A1S3WYG6_TOBAC;A0A1S3YK10_TOBAC;A0A1U7XD90_NICSY;A0A314KS18_NICAT	APX1;LOC104232845;LOC107759348;LOC107776943	L-ascorbate peroxidase 1, cytosolic	6	0	7.82366e+07	6.96874e+07	8.37613e+07	9.21591e+07	9.50312e+07	8.51327e+07	8.39358e+07	1.0405e+08	9.29141e+07	8.36558e+07	9.50417e+07	9.85351e+07	8.09611e+07	0.11669	9.20374e+07	0.102419	9.25367e+07	0.0687069	1.13681	0.184991	0.511903	0.143112	0.567131	1.14298	0.192796	0.428176	0.0983252	0.315573	0.994605	-0.00780503	-0.0526959	0.913691	0.989317
A0A1J6IEU8;A0A1S3Y1M6;A0A1S3ZDB0;A0A1U7XGU0	A0A1J6IEU8_NICAT;A0A1S3Y1M6_TOBAC;A0A1S3ZDB0_TOBAC;A0A1U7XGU0_NICSY	AGD8_0;LOC104238584;LOC107771184;LOC107785612	Putative adp-ribosylation factor gtpase-activating protein agd8	2	0	1.44008e+07	1.28117e+07	1.93152e+07	1.60585e+07	1.30545e+07	2.66379e+07	2.4606e+07	1.98008e+07	1.58035e+07	1.23537e+07	1.34261e+07	3.06674e+07	1.56465e+07	0.177796	2.10248e+07	0.287163	1.80627e+07	0.472017	1.34373	0.426247	1.11317	0.143418	0.567131	1.15442	0.207169	0.454532	0.687017	0.841357	1.16399	0.219079	0.546796	0.453804	0.883851
A0A1J6I522;A0A1S3YDS3;A0A1S3ZMP9;A0A1U7X7Y1	A0A1J6I522_NICAT;A0A1S3YDS3_TOBAC;A0A1S3ZMP9_TOBAC;A0A1U7X7Y1_NICSY	A4A49_23025;LOC104236053;LOC107775000;LOC107788402	L-dopachrome isomerase	2	0	3.79033e+07	6.02876e+07	4.38142e+07	3.9644e+07	3.66235e+07	4.0593e+07	3.64213e+07	3.73704e+07	3.54287e+07	3.78276e+07	4.20109e+07	3.57202e+07	4.54123e+07	0.2251	3.77521e+07	0.0513209	3.77468e+07	0.0804562	0.831318	-0.266527	-0.613384	0.143901	0.567131	0.831204	-0.266726	-0.414519	0.152791	0.394805	1.00014	0.000199093	-0.0315467	0.978901	0.993059
A0A1S3X4U8;A0A1U7WYR3	A0A1S3X4U8_TOBAC;A0A1U7WYR3_NICSY	LOC104233360;LOC107761305	Methylenetetrahydrofolate reductase	3	0	4.95904e+07	5.36801e+07	5.59432e+07	5.73975e+07	4.04388e+07	5.58177e+07	5.29503e+07	3.58214e+07	4.99157e+07	3.96745e+07	5.08854e+07	3.9187e+07	5.41528e+07	0.0628687	4.6257e+07	0.208465	4.49157e+07	0.141351	0.854194	-0.227364	-0.51578	0.144318	0.567131	0.829424	-0.269818	-0.420189	0.0434509	0.206305	1.02986	0.0424543	0.0801035	0.87093	0.980768
A0A1J6IKJ3;A0A1S3XUI8;A0A1S4C7R4;A0A1U7XFE0;A0A1U7WU40;A0A1U7X1R6;A0A1U7X2W8	A0A1J6IKJ3_NICAT;A0A1S3XUI8_TOBAC;A0A1S4C7R4_TOBAC;A0A1U7WU40_NICSY;A0A1U7X1R6_NICSY;A0A1U7X2W8_NICSY;A0A1U7XFE0_NICSY	IDHC_0;LOC104229811;LOC104233900;LOC107768947;LOC107815853	Isocitrate dehydrogenase [NADP]	3	0	2.19569e+09	2.21448e+09	2.21241e+09	2.55698e+09	2.37058e+09	2.48859e+09	2.92159e+09	2.4498e+09	2.33374e+09	2.92535e+09	2.89607e+09	2.7441e+09	2.29489e+09	0.0762262	2.55764e+09	0.0967897	2.72481e+09	0.100026	1.11449	0.156387	0.440614	0.144345	0.567131	1.18734	0.247733	0.528921	0.0414794	0.202595	0.938647	-0.0913457	-0.273434	0.415785	0.876262
A0A1S4ACF7;A0A314LEU6;A0A314LCM3	A0A1S4ACF7_TOBAC;A0A314LCM3_NICAT;A0A314LEU6_NICAT	A4A49_05966;A4A49_24760;LOC107796023	Cytochrome b561 and DOMON domain-containing protein At3g25290-like	2	0	4.68795e+08	5.43384e+08	4.04149e+08	4.3582e+08	4.17631e+08	4.15546e+08	4.21835e+08	3.86876e+08	3.88704e+08	4.66453e+08	4.36485e+08	3.59637e+08	4.63037e+08	0.128962	4.10472e+08	0.0388496	4.1282e+08	0.115721	0.886478	-0.173844	-0.382396	0.144646	0.567131	0.891548	-0.165615	-0.229097	0.224134	0.481686	0.994313	-0.00822833	-0.0538143	0.985703	0.993059
A0A1J6JBB4;A0A1S3ZME7;A0A1S4BDC6;A0A1U7VH97	A0A1J6JBB4_NICAT;A0A1S3ZME7_TOBAC;A0A1S4BDC6_TOBAC;A0A1U7VH97_NICSY	A4A49_13767;LOC104213420;LOC107788548;LOC107807087	Endoglucanase	2	2	1.29251e+07	1.641e+07	2.11717e+07	1.28357e+07	1.83048e+07	7.4705e+06	1.05181e+07	1.0998e+07	1.2159e+07	1.09341e+06	1.52226e+07	840783	1.58356e+07	0.248013	1.18229e+07	0.388651	7.32895e+06	1.01685	0.746599	-0.421594	-0.999848	0.144651	0.567131	0.462814	-1.11149	-1.9637	0.0703445	0.265939	1.61317	0.6899	1.79084	0.150201	0.750228
A0A314KQ66;A0A1J6JCI1;A0A1S4A3N8;A0A1U7XKK0;A0A1U7XY06;A0A1S3YJQ8;A0A1S3YK01;A0A1S3ZPT9;A0A1U7V186;A0A1U7VAL1;A0A1S4CA42;A0A1U7X404	A0A1J6JCI1_NICAT;A0A1S3YJQ8_TOBAC;A0A1S3YK01_TOBAC;A0A1S3ZPT9_TOBAC;A0A1S4A3N8_TOBAC;A0A1S4CA42_TOBAC;A0A1U7V186_NICSY;A0A1U7VAL1_NICSY;A0A1U7X404_NICSY;A0A1U7XKK0_NICSY;A0A1U7XY06_NICSY;A0A314KQ66_NICAT	LOC104214095;LOC104234895;LOC104238675;LOC107776855;LOC107789285;LOC107793365;LOC107816753;TSS_0;TSS_1	Protein tss	2	3	6.84434e+07	1.21925e+06	3.63904e+07	4.94853e+07	8.6518e+07	6.5484e+07	6.43427e+07	9.44488e+07	8.69785e+07	1.09341e+06	995230	7.5111e+07	3.88846e+07	0.729055	7.76984e+07	0.194611	4.10445e+07	1.1315	1.99818	0.998686	2.53982	0.144882	0.567131	1.05555	0.077992	0.217642	0.599498	0.78398	1.89303	0.920694	2.40066	0.0986297	0.725741
A0A314KQM2;A0A1S4CX86	A0A1S4CX86_TOBAC;A0A314KQM2_NICAT	A4A49_33389;LOC107823569	ethanolamine kinase	2	0	1.22817e+07	2.97466e+06	7.3531e+06	2.32822e+06	1.13719e+07	4.78504e+06	1.07857e+07	1.55453e+07	8.88435e+06	6.82117e+06	1.43239e+07	2.71378e+07	6.23441e+06	0.739148	1.0622e+07	0.417141	1.42918e+07	0.638829	1.70377	0.76873	1.96671	0.144902	0.567131	2.29241	1.19686	2.26948	0.074688	0.27541	0.743223	-0.428132	-1.16332	0.522546	0.897294
A0A1J6IXK3;A0A1J6KI03;A0A1S4CKU2;A0A1S4DEX9;A0A1U7UYP2;A0A1U7Y2M1	A0A1J6IXK3_NICAT;A0A1J6KI03_NICAT;A0A1S4CKU2_TOBAC;A0A1S4DEX9_TOBAC;A0A1U7UYP2_NICSY;A0A1U7Y2M1_NICSY	LOC104211852;LOC104244622;LOC107820122;LOC107829088;UXS6_0;UXS6_3	UDP-glucuronate decarboxylase	3	0	1.53979e+08	1.46001e+08	1.14394e+08	1.26629e+08	1.82192e+08	1.38888e+08	1.49808e+08	1.52232e+08	1.5156e+08	1.81429e+08	1.60061e+08	1.57209e+08	1.35251e+08	0.133336	1.5578e+08	0.119014	1.62565e+08	0.0803554	1.15179	0.203872	0.558957	0.145193	0.567131	1.20195	0.265378	0.561279	0.0478631	0.216133	0.958263	-0.0615058	-0.194589	0.54949	0.905989
A0A1J6IZG5;A0A1S4APB2;A0A1U7VR00	A0A1J6IZG5_NICAT;A0A1S4APB2_TOBAC;A0A1U7VR00_NICSY	LOC104216047;LOC107799872;TIC22	Protein tic 22, chloroplastic	6	0	2.14608e+08	2.12328e+08	1.91918e+08	1.94831e+08	1.57412e+08	1.97887e+08	1.65011e+08	2.04429e+08	1.96728e+08	2.29559e+08	2.17485e+08	2.21551e+08	2.03421e+08	0.0575109	1.81185e+08	0.12928	2.16331e+08	0.0647069	0.890687	-0.167009	-0.365364	0.145198	0.567131	1.06346	0.0887686	0.237404	0.305778	0.552526	0.837535	-0.255778	-0.707911	0.043428	0.70423
A0A1J6JQC6;A0A1S4BFQ9;A0A1S4D1D4;A0A1U7X0N9	A0A1J6JQC6_NICAT;A0A1S4BFQ9_TOBAC;A0A1S4D1D4_TOBAC;A0A1U7X0N9_NICSY	LOC104232816;LOC107807744;LOC107824909;PED1_0	acetyl-CoA C-acyltransferase	11	0	1.43817e+08	1.64262e+08	1.18957e+08	1.09184e+08	1.75399e+08	1.84446e+08	1.46534e+08	1.34289e+08	2.04457e+08	1.43691e+08	1.3215e+08	1.50366e+08	1.34055e+08	0.185457	1.60167e+08	0.147617	1.57666e+08	0.203523	1.19479	0.256752	0.690747	0.145263	0.567131	1.17613	0.234045	0.50382	0.233553	0.487054	1.01586	0.0227069	0.0279254	0.854706	0.978691
A0A1S3XQE4;A0A1U7XW69	A0A1S3XQE4_TOBAC;A0A1U7XW69_NICSY	LOC104238154;LOC107767576	allene-oxide cyclase	3	0	5.30205e+08	5.34414e+08	4.48144e+08	4.72931e+08	3.71074e+08	5.05056e+08	4.78956e+08	3.68106e+08	3.94705e+08	4.84567e+08	5.94754e+08	5.03312e+08	4.96423e+08	0.0859951	4.30798e+08	0.165938	4.94334e+08	0.165938	0.867803	-0.20456	-0.458948	0.145769	0.567131	0.995792	-0.00608437	0.0634584	0.901298	0.95357	0.871471	-0.198475	-0.556501	0.257333	0.819838
A0A314KXG7;A0A1S4D0D5;A0A1U7VEL9	A0A1S4D0D5_TOBAC;A0A1U7VEL9_NICSY;A0A314KXG7_NICAT	LOC104216462;LOC107824589;LPA3	Protein LOW PSII ACCUMULATION 3, chloroplastic-like	6	0	3.79575e+07	3.62462e+07	3.39589e+07	4.25788e+07	3.0435e+07	3.3217e+07	3.18779e+07	3.84224e+07	2.87046e+07	2.81351e+07	2.52349e+07	4.24098e+07	3.76853e+07	0.0968666	3.34881e+07	0.103922	3.11211e+07	0.246701	0.888624	-0.170355	-0.373702	0.145792	0.567131	0.825816	-0.276109	-0.431725	0.113185	0.337584	1.07606	0.105753	0.247358	0.466013	0.886946
A0A1L2BNL6;A0A6B9IYG7;A0A7T7D7W9;A0A7T7IFF9;S4X189;P11422	A0A1L2BNL6_NICOT;A0A6B9IYG7_TOBAC;A0A7T7D7W9_NICSU;A0A7T7IFF9_9SOLA;RBL_NICOT;S4X189_TOBAC	rbcL	Ribulose bisphosphate carboxylase large chain	6	0	5.01224e+10	4.83375e+10	5.32003e+10	5.7317e+10	4.56257e+10	5.10021e+10	4.97206e+10	4.20565e+10	4.38296e+10	4.38125e+10	4.99276e+10	4.38375e+10	5.22443e+10	0.0752864	4.71012e+10	0.0864178	4.53518e+10	0.0672642	0.901557	-0.149509	-0.321748	0.146577	0.567131	0.868072	-0.204113	-0.299696	0.0463034	0.212316	1.03857	0.0546044	0.112208	0.568507	0.906129
A0A1J6KKS0;A0A1S3ZC38;A0A1S4ACV7;A0A1U7XMK7	A0A1J6KKS0_NICAT;A0A1S3ZC38_TOBAC;A0A1S4ACV7_TOBAC;A0A1U7XMK7_NICSY	LOC104235618;LOC107785082;LOC107796267;PBG1	Proteasome subunit beta	5	0	2.14759e+08	2.40717e+08	1.97418e+08	2.0616e+08	2.14229e+08	1.80966e+08	1.7717e+08	1.98486e+08	2.13728e+08	2.1066e+08	2.01955e+08	1.77462e+08	2.14763e+08	0.0870472	1.92713e+08	0.0886616	2.00951e+08	0.0817819	0.897325	-0.156297	-0.338666	0.146589	0.567131	0.935687	-0.0959016	-0.101253	0.34941	0.589401	0.959001	-0.0603954	-0.191654	0.541889	0.903784
A0A1J6JS86;A0A1S3Y462;A0A1U7V7J1	A0A1J6JS86_NICAT;A0A1S3Y462_TOBAC;A0A1U7V7J1_NICSY	A4A49_41842;LOC104213194;LOC107772051	oxoglutarate dehydrogenase (succinyl-transferring)	13	0	2.58642e+08	2.32766e+08	2.79298e+08	2.95888e+08	2.90525e+08	3.10096e+08	2.9537e+08	2.81456e+08	2.90079e+08	3.15826e+08	3.41896e+08	2.90931e+08	2.66648e+08	0.102182	2.94362e+08	0.0406661	3.09683e+08	0.0793475	1.10393	0.14265	0.40638	0.146717	0.567131	1.16139	0.215853	0.470457	0.0647305	0.256174	0.950526	-0.0732022	-0.225494	0.393512	0.874615
A0A1J6HY80;A0A1S4BJW8;A0A1U7XRA4;Q078Z0	A0A1J6HY80_NICAT;A0A1S4BJW8_TOBAC;A0A1U7XRA4_NICSY;Q078Z0_NICLS	LCY1_1;LOC104240314;LOC107809095;lyc	lycopene beta-cyclase	2	0	9.02248e+06	8.12433e+06	8.79221e+06	9.66339e+06	8.98518e+06	9.43547e+06	1.01367e+07	1.08776e+07	1.02856e+07	9.52289e+06	8.99637e+06	1.22583e+07	8.9006e+06	0.0713841	9.85874e+06	0.0840043	1.02658e+07	0.139286	1.10765	0.147501	0.418468	0.146752	0.567131	1.15338	0.20587	0.452151	0.119751	0.346513	0.960349	-0.058369	-0.1863	0.664118	0.926012
A0A314KS15;Q41228;A0A1S4CFV4;A0A1U7Y0X1	A0A1S4CFV4_TOBAC;A0A1U7Y0X1_NICSY;A0A314KS15_NICAT;PSAEA_NICSY	LOC104243298;LOC107818546;PSAEA	Photosystem I reaction center subunit IV A, chloroplastic	3	0	7.09718e+07	6.79339e+07	6.93529e+07	7.64792e+07	5.52485e+07	7.23464e+07	6.7508e+07	3.35243e+07	6.37039e+07	5.45785e+07	6.01466e+07	4.19212e+07	7.11845e+07	0.0525625	5.71568e+07	0.303036	5.50876e+07	0.173309	0.802939	-0.316638	-0.738271	0.146821	0.567131	0.773871	-0.369835	-0.603606	0.022963	0.15397	1.03756	0.0531979	0.108491	0.966346	0.993059
A0A314LBG1;A0A1S3ZYM9;S6A7M3;A0A1S4BRD0;A0A1U7YNZ6;A0A1S4D9K9;A0A1U7XHG5	A0A1S3ZYM9_TOBAC;A0A1S4BRD0_TOBAC;A0A1S4D9K9_TOBAC;A0A1U7XHG5_NICSY;A0A1U7YNZ6_NICSY;A0A314LBG1_NICAT;S6A7M3_NICAT	LOC104238725;LOC104249971;LOC107791827;LOC107811094;LOC107827442;MS1_1;MS1_4	5-methyltetrahydropteroyltriglutamate--homocysteine S-methyltransferase	3	0	1.80696e+09	1.98321e+09	2.00791e+09	1.77165e+09	2.13052e+09	1.84074e+09	2.09341e+09	2.55472e+09	2.14925e+09	2.29229e+09	2.37622e+09	1.93499e+09	1.89243e+09	0.0636093	2.15485e+09	0.137386	2.18819e+09	0.088228	1.13867	0.187345	0.517768	0.147014	0.567131	1.15628	0.209495	0.458798	0.0540597	0.229517	0.984764	-0.0221499	-0.0905992	0.819502	0.971749
[truncated: 2,159 more rows]

## Sheet: Regulated @ p-value < 0.05
Accession	Protein.Names	Genes	First.Protein.Description	Pep_count	MV_total	WT1	WT2	WT3	WT4	R1	R2	R3	R4	M1	M2	M3	M4	mean WT	RSD WT	mean R	RSD R	mean M	RSD M	Ratio R/WT	log2Ratio R/WT	zscore R/WT	pval_Limma R/WT	qval_Limma R/WT	Ratio_g1_g2 M/WT	log2Ratio M/WT	zscore M/WT	pval_Limma M/WT	qval_Limma M/WT
[truncated: 770 more rows]
